# Supplementary material for: Crystal structure, Hirshfeld surface and computational study of 1-(9,10-dioxo-9,10-di­hydroanthracen-1-yl)-3-propano­ylthio­urea
Source: Acta Crystallogr E Crystallogr Commun. 2022 Mar 29;78(Pt 4):439–44. doi: 10.1107/S2056989022003127 (PMC8983977; doi:10.1107/S2056989022003127)
Supplement: Supplementary file 1 [file e-78-00439-sup1.cif]

##############################################################################
#                                                                            #
# This CIF contains the data in a paper accepted for publication in          #
# Acta Crystallographica Section E. It conforms to the requirements of       #
# Notes for Authors for Acta Crystallographica Section E, and has been       #
# peer reviewed under the auspices of the IUCr Commission on Journals.       #
#                                                                            #
# Full details of the Crystallographic Information File format               #
# are given in the paper "The Crystallographic Information File (CIF):       #
# a New Standard Archive File for Crystallography" by S. R. Hall, F. H.      #
# Allen and I. D. Brown [Acta Cryst. (1991), A47, 655-685].                  #
#                                                                            #
# The current version of the core CIF dictionary is obtainable from          #
# ftp://ftp.iucr.org/pub/cif_core.dic.                                       #
#                                                                            #
# Software is freely available for graphical display of the structure(s)     #
# in this CIF. For information consult the CIF software page                 #
# http://www.iucr.org/resources/cif/software.                                #
#                                                                            #
# This file may be used for bona fide research purposes within the           #
# scientific community so long as proper attribution is given to the journal # 
# article from which it was obtained.                                        #
#                                                                            #
##############################################################################
data_I
_audit_creation_method
;
Olex2 1.2
(compiled 2018.05.29 svn.r3508 for OlexSys, GUI svn.r5506)
;
_journal_date_recd_electronic     2022-01-14
_journal_date_accepted     2022-03-23
_journal_name_full     'Acta Crystallographica, Section E'
_journal_year     2022
_journal_volume     78
_journal_issue      4
_journal_page_first     0
_journal_page_last     0
_journal_paper_category     GO
_journal_paper_doi     10.1107/S2056989022003127
_journal_coeditor_code     ZN2016
_publ_contact_author_name     'Obinna C Okpareke'
_publ_contact_author_address
;
Department of Pure and Industrial Chemistry,
University of Nsukka
Nigeria
;
_publ_contact_author_email
                       'obinna.okpareke@unn.edu.ng, niyi.asegbeloyin@unn.edu.ng'
_publ_contact_author_fax     ?
_publ_contact_author_phone     '+64223459516'
_publ_section_title
;
Crystal structure, Hirshfeld surface and computational study of
1-9,10-dioxo-9,10-dihydro-anthracen-1-yl)-3-propanoylthiourea
;
_publ_section_title_footnote     .
loop_
    _publ_author_name
    _publ_author_footnote
    _publ_author_address
    'Ifeanyieze, Kenechukwu J.' .
;
Department of Pure and Industrial Chemistry, University of Nigeria, Nsukka,
Enugu State,
Nigeria
;
    'Ayiya, Bikimi B.' .
;
Universal College of Learning, Private Bag 11022, Palmerston North
New Zealand
;
    'Okpareke, Obinna C.' .
;
Department of Pure and Industrial Chemistry,
University of Nsukka
Nigeria
;
    'Groutso, Tatiana. V.' .
;
School of Chemical Sciences, the University of Auckland,
New Zealand
;
    'Asegbeloyin, Jonnie N.' .
;
Department of Pure and Industrial Chemistry, University of Nigeria, Nsukka,
Enugu State,
Nigeria
;
_publ_section_synopsis
;
In the title compound, the thiourea chromophore is planar to an r.m.s deviation
of 0.032 \%A with the thiolate sulfur atom being the most deviated. Bifurcated
N---H...O intramolecular hydrogen bonds result in an <i>S</i>(6)
supramolecular synthon. In the crystal, molecules are linked by N---H...O
intermolecular hydrogen-bonding interactions and stabilized by C---H...\p and
\p--\p interactions.
;
_chemical_name_systematic
;
1-(9,10-Dioxo-9,10-dihydroanthracen-1-yl)-3-propanoylthiourea
;
_chemical_name_common     PRAAQ
_chemical_formula_moiety     'C18 H14 N2 O3 S'
_chemical_formula_sum     'C18 H14 N2 O3 S'
_chemical_formula_iupac     'C18 H14 N2 O3 S'
_chemical_formula_weight     338.37
_chemical_melting_point     ?
_space_group_crystal_system     orthorhombic
_space_group_name_H-M_alt     'P b c a'
_space_group_name_Hall     '-P 2ac 2ab'
loop_
    _space_group_symop_operation_xyz
    'x, y, z'
    '-x+1/2, -y, z+1/2'
    '-x, y+1/2, -z+1/2'
    'x+1/2, -y+1/2, -z'
    '-x, -y, -z'
    'x-1/2, y, -z-1/2'
    'x, -y-1/2, z-1/2'
    '-x-1/2, y-1/2, z'
_cell_length_a     7.30030(10)
_cell_length_b     18.9557(3)
_cell_length_c     21.9045(3)
_cell_angle_alpha     90
_cell_angle_beta     90
_cell_angle_gamma     90
_cell_volume     3031.19(8)
_cell_formula_units_Z     8
_cell_measurement_reflns_used     10712
_cell_measurement_theta_min     4.0400
_cell_measurement_theta_max     74.1630
_cell_measurement_temperature     100.00(10)
_exptl_crystal_description     block
_exptl_crystal_colour     'clear colourless'
_exptl_crystal_size_max     0.18
_exptl_crystal_size_mid     0.12
_exptl_crystal_size_min     0.08
_exptl_crystal_density_diffrn     1.483
_exptl_crystal_density_meas     ?
_exptl_crystal_density_method     ?
_exptl_crystal_F_000     1408
_exptl_absorpt_coefficient_mu     2.073
_exptl_absorpt_correction_type     multi-scan
_exptl_absorpt_process_details
;
(CrysAlisPro; Rigaku OD, 2018)
;
_exptl_absorpt_correction_T_min     0.86876
_exptl_absorpt_correction_T_max     1.00000
_diffrn_ambient_temperature     100.00(10)
_diffrn_source     'micro-focus sealed X-ray tube'
_diffrn_radiation_type     CuK\a
_diffrn_radiation_wavelength     1.54184
_diffrn_radiation_monochromator     mirror
_diffrn_measurement_device_type     'XtaLAB Synergy, Dualflex, Pilatus 200K'
_diffrn_measurement_device     'four-circle diffractometer'
_diffrn_measurement_method     '\w scans'
_diffrn_detector     'CCD plate'
_diffrn_detector_area_resol_mean     ?
_diffrn_reflns_number     18022
_diffrn_reflns_av_R_equivalents     0.0343
_diffrn_reflns_av_unetI/netI     0.0234
_diffrn_reflns_theta_min     4.036
_diffrn_reflns_theta_max     74.319
_diffrn_reflns_theta_full     67.684
_diffrn_measured_fraction_theta_max     0.973
_diffrn_measured_fraction_theta_full     0.999
_diffrn_reflns_limit_h_min     -8
_diffrn_reflns_limit_h_max     8
_diffrn_reflns_limit_k_min     -23
_diffrn_reflns_limit_k_max     22
_diffrn_reflns_limit_l_min     -26
_diffrn_reflns_limit_l_max     26
_diffrn_radiation_probe     x-ray
loop_
    _refln_index_h
    _refln_index_k
    _refln_index_l
    _refln_F_squared_meas
    _refln_F_squared_sigma
    0 0 -2 156.14 5.65
    0 0 -3 2.25 0.35
    0 0 -4 1356.85 48.1
    0 0 -5 1.33 0.55
    0 0 -6 2497.62 88.46
    0 0 -7 0.64 0.68
    0 0 -7 1.66 0.58
    0 0 8 390.15 15.55
    0 0 -8 408.97 15.18
    0 0 -8 442.95 15.46
    0 0 9 -0.13 0.83
    0 0 -9 1.31 0.8
    0 0 -9 0.39 0.6
    0 0 -10 22.26 1.42
    0 0 10 17.38 1.76
    0 0 -10 19.63 1.65
    0 0 -11 0.33 0.48
    0 0 -11 0.14 0.78
    0 0 11 2.45 1.07
    0 0 -11 1.05 0.66
    0 0 -12 478.97 18.11
    0 0 12 482.02 18.42
    0 0 -12 472.38 17.16
    0 0 13 0.67 1.06
    0 0 -13 -0.17 0.79
    0 0 -13 0.21 0.52
    0 0 -14 88.07 4.48
    0 0 14 82.89 4.74
    0 0 -14 85.01 3.53
    0 0 -14 84.17 3.5
    0 0 -15 0.38 0.59
    0 0 -15 1.14 0.62
    0 0 -15 1.07 0.95
    0 0 15 -0.27 1.14
    0 0 16 540.49 22.41
    0 0 -16 570.64 20.65
    0 0 -16 545.52 21.94
    0 0 -16 581.01 20.68
    0 0 -17 0.53 0.69
    0 0 -17 0.08 0.63
    0 0 17 0.32 1.22
    0 0 18 325 14.51
    0 0 -18 338.05 12.55
    0 0 -18 336.36 12.53
    0 0 -19 -0.08 0.72
    0 0 -19 -0.08 0.73
    0 0 19 0.72 1.24
    0 0 -20 216.48 8.41
    0 0 -20 218.16 8.38
    0 0 -21 -0.24 0.72
    0 0 -21 -0.08 0.76
    0 0 -22 74.01 3.32
    0 0 -22 74.33 3.29
    0 0 -23 0.21 0.61
    0 0 23 0.48 0.56
    0 0 -24 0.24 0.54
    0 0 -25 -0.48 0.51
    0 0 -26 11.22 0.74
    0 1 -1 0.17 0.15
    0 1 -2 -0.03 0.19
    0 1 -3 0.45 0.37
    0 1 -3 0.3 0.26
    0 1 -4 -0.05 0.34
    0 1 -4 2.28 0.53
    0 1 -5 0.73 0.63
    0 1 -5 0.28 0.42
    0 -1 -6 -0.12 0.62
    0 1 -6 0.07 0.7
    0 1 -6 0.3 0.48
    0 1 -7 0.15 0.49
    0 1 -7 0.56 0.66
    0 -1 -7 -0.21 0.6
    0 1 8 1.39 0.81
    0 -1 -8 0.39 0.7
    0 1 -8 -0.06 0.5
    0 1 -8 -0.75 0.74
    0 -1 -9 -0.09 0.57
    0 1 -9 0.07 0.55
    0 1 -9 -0.11 0.8
    0 1 9 -0.13 0.83
    0 -1 -10 0.39 0.6
    0 -1 -10 -0.38 0.78
    0 1 -10 0.12 0.76
    0 1 10 -0.15 0.95
    0 1 -10 -0.15 0.54
    0 1 -11 0.55 0.5
    0 -1 -11 0.33 0.68
    0 -1 -11 0.14 0.75
    0 1 11 -0.7 0.85
    0 1 -11 -0.14 0.75
    0 -1 -11 0.29 0.5
    0 1 12 0.4 1.03
    0 -1 -12 0.16 0.81
    0 -1 -12 -0.24 0.69
    0 1 -12 0.05 0.49
    0 1 -12 0.16 0.79
    0 -1 -12 -0.05 0.52
    0 -1 -13 0.34 0.53
    0 -1 -13 -0.18 0.79
    0 -1 -13 0.05 0.52
    0 1 13 -0.22 0.91
    0 1 -13 0.42 0.57
    0 1 -13 -0.35 0.91
    0 -1 -14 -0.19 0.89
    0 1 -14 0.06 0.53
    0 1 -14 0.39 0.91
    0 -1 -14 -0.17 0.55
    0 -1 -14 0.38 0.56
    0 1 -14 0.24 0.58
    0 1 14 -0.5 1.13
    0 1 15 1.64 1.16
    0 1 -15 -0.07 0.58
    0 1 -15 0.06 0.6
    0 -1 -15 0.64 0.58
    0 -1 -15 -0.41 0.61
    0 -1 -15 0.21 0.86
    0 1 -16 0.71 0.59
    0 1 16 0.3 1.2
    0 -1 -16 0.07 0.67
    0 1 -16 0.56 0.66
    0 -1 -16 0.23 1.02
    0 -1 -16 -0.07 0.63
    0 -1 -17 0.24 0.7
    0 -1 -17 -0.75 0.72
    0 -1 -17 1 1.24
    0 1 -17 -0.15 0.72
    0 1 -17 0.83 0.75
    0 1 17 0.65 1.39
    0 1 18 0.34 1.43
    0 -1 -18 -0.08 0.71
    0 1 -18 0.48 0.69
    0 1 -18 0.4 0.73
    0 -1 -18 -0.72 0.79
    0 1 -19 0.25 0.75
    0 1 19 0.36 1.36
    0 -1 -19 0.76 0.71
    0 -1 -19 -0.25 0.75
    0 1 -19 -0.33 0.67
    0 1 -20 -0.51 0.81
    0 -1 -20 -0.84 0.78
    0 -1 -20 0.6 0.7
    0 1 -20 0.9 0.71
    0 -1 -21 0.66 0.77
    0 1 -21 -0.42 0.73
    0 1 -21 0.63 0.69
    0 -1 -21 0.08 0.71
    0 1 22 0.35 0.61
    0 1 -22 0.37 0.65
    0 -1 -22 -0.16 0.68
    0 -1 -22 -0.39 0.7
    0 1 -23 0.4 0.58
    0 -1 -23 0.21 0.62
    0 1 23 0.43 0.57
    0 -1 -23 -0.58 0.65
    0 1 -24 -0.06 0.55
    0 -1 -24 -0.55 0.57
    0 1 -25 -0.05 0.45
    0 -1 -25 -0.15 0.47
    0 1 -26 0.35 0.33
    0 -1 -26 0.07 0.4
    0 2 0 4999.94 176.42
    0 2 -1 173.31 6.34
    0 2 -2 84.67 3.2
    0 2 -3 1201.11 42.55
    0 2 -4 198.68 7.26
    0 2 -5 9.31 0.68
    0 2 -6 1531.05 54.72
    0 2 -6 1564.52 55.01
    0 2 -7 143.23 5.65
    0 2 -7 160.84 6.02
    0 -2 7 152.24 6.13
    0 2 7 144.71 6.07
    0 -2 8 1232.55 44.93
    0 -2 -8 1233.02 44.71
    0 2 -8 1246.58 44.81
    0 2 8 1279.01 44.96
    0 -2 9 993.55 36.7
    0 2 -9 1034.99 36.11
    0 -2 -9 989.66 36.42
    0 2 9 1005.1 36.71
    0 2 -9 1000.05 36.54
    0 -2 10 537.31 19.03
    0 2 -10 492.35 17.93
    0 2 -10 550.87 18.78
    0 -2 -10 478.26 17.92
    0 -2 -10 510.43 18.58
    0 2 10 513.7 18.95
    0 -2 -11 24.92 1.78
    0 2 -11 25.08 1.28
    0 -2 -11 23.88 1.26
    0 -2 11 24.63 2.09
    0 2 11 24.94 2.04
    0 -2 -12 156.04 6.43
    0 -2 -12 142.52 5.7
    0 2 -12 150.57 5.74
    0 2 12 150.98 6.9
    0 -2 -12 172.31 6.78
    0 -2 12 150.94 6.87
    0 -2 -13 1.28 0.92
    0 -2 13 0.89 0.99
    0 -2 -13 2.62 0.62
    0 -2 -13 3.28 0.65
    0 -2 -13 1.99 0.82
    0 2 13 1.78 1.11
    0 2 -13 2.39 0.61
    0 -2 -14 184.5 7.16
    0 -2 -14 188.84 8.26
    0 2 14 194.81 8.63
    0 -2 -14 187.1 7.21
    0 2 -14 190.73 7.18
    0 2 -14 192.31 7.2
    0 -2 14 184.42 8.58
    0 -2 15 128.88 6.61
    0 2 -15 129.16 5.1
    0 2 15 134.03 6.67
    0 -2 -15 132.18 6.24
    0 -2 -15 128.8 5.15
    0 -2 -15 127.78 5.1
    0 2 -15 126.69 5.1
    0 -2 16 36.33 3.09
    0 -2 -16 34.76 2.75
    0 2 -16 35.73 1.89
    0 -2 -16 40.38 1.92
    0 2 -16 35.33 1.86
    0 -2 -16 32.64 1.89
    0 2 16 35.62 3.08
    0 -2 17 535.91 21.5
    0 -2 -17 500.87 20.83
    0 -2 -17 536.58 19.53
    0 2 17 526.1 21.47
    0 -2 -17 530.7 19.47
    0 2 -17 552.72 19.5
    0 2 -17 528.5 19.46
    0 2 -18 680.95 24.53
    0 -2 -18 679.88 24.51
    0 2 18 698.74 26.77
    0 2 -18 666.57 24.49
    0 -2 -18 671.86 26.02
    0 -2 -18 671.14 24.55
    0 -2 18 678.63 26.64
    0 2 -19 425.85 15.51
    0 2 -19 409.34 15.45
    0 2 19 422.26 17.68
    0 -2 -19 426.93 15.51
    0 -2 19 398.5 17.55
    0 -2 -19 419.98 15.54
    0 -2 -20 400.47 14.98
    0 2 -20 403.58 14.98
    0 2 -20 406.96 14.93
    0 -2 -20 403.97 14.97
    0 -2 -21 258.74 9.75
    0 -2 -21 244.64 9.71
    0 2 -21 261.21 9.68
    0 2 21 256.86 9.68
    0 -2 -22 2.75 0.78
    0 -2 -22 4.06 0.85
    0 2 -22 2.56 0.68
    0 2 22 2.84 0.71
    0 2 -23 7.01 0.79
    0 -2 -23 5.2 0.84
    0 2 23 7.02 0.79
    0 -2 -23 6.61 0.88
    0 2 -24 3.25 0.61
    0 -2 -24 3.22 0.65
    0 -2 -25 14.17 0.98
    0 2 -25 16.15 0.94
    0 -2 -26 2.39 0.48
    0 3 0 0.04 0.46
    0 -3 1 0.56 0.18
    0 3 -1 0.04 0.45
    0 3 1 0.17 0.48
    0 3 1 0.02 0.18
    0 3 2 -0.1 0.32
    0 -3 2 0.4 0.3
    0 3 -3 0.11 0.43
    0 3 -4 -0.3 0.42
    0 3 -5 -0.12 0.44
    0 3 5 -0.14 0.64
    0 3 6 -0.08 0.68
    0 3 -6 0.31 0.43
    0 -3 6 -0.5 0.67
    0 -3 7 -0.4 0.7
    0 3 -7 -0.24 0.45
    0 3 7 0.1 0.72
    0 -3 8 -0.35 0.73
    0 3 8 -0.23 0.8
    0 3 -8 0.42 0.45
    0 -3 -9 0.23 0.77
    0 3 9 0.54 0.87
    0 -3 9 0.68 0.75
    0 -3 -10 0.39 0.46
    0 -3 -10 -0.13 0.83
    0 3 10 -0.15 0.84
    0 3 -10 0.12 0.47
    0 -3 10 -0.62 0.91
    0 -3 11 0.18 0.99
    0 -3 -11 -0.27 0.77
    0 -3 -11 0.17 0.51
    0 3 -11 0.09 0.52
    0 3 11 0.35 0.92
    0 -3 -12 0.59 0.74
    0 -3 12 0.2 0.93
    0 3 -12 0.1 0.49
    0 3 12 0.2 0.96
    0 -3 -12 0.63 0.55
    0 3 13 0.89 1.09
    0 -3 13 -0.45 1.02
    0 -3 -13 0.75 0.86
    0 3 -13 0.34 0.56
    0 -3 -13 -0.21 0.55
    0 -3 -13 0.16 0.81
    0 -3 -14 0.21 0.91
    0 3 -14 0.25 0.61
    0 -3 14 1.24 1.06
    0 3 14 -0.25 1.01
    0 -3 -14 0.12 0.58
    0 -3 -14 0.93 0.59
    0 3 -14 -0.18 0.49
    0 -3 -15 -0.9 1.04
    0 -3 -15 -0.07 0.6
    0 -3 -15 -0.06 0.6
    0 -3 15 0.27 1.03
    0 3 -15 -0.81 0.65
    0 3 -15 -0.38 0.52
    0 3 15 -0.27 1.1
    0 3 16 -0.3 1.29
    0 -3 -16 -0.24 1.05
    0 -3 -16 -0.31 0.63
    0 3 -16 0.14 0.56
    0 -3 -16 0.35 0.64
    0 3 -16 -0.37 0.67
    0 -3 16 1.19 1.21
    0 -3 -17 -0.26 1.08
    0 -3 17 0.96 1.28
    0 -3 -17 0.3 0.67
    0 3 -17 -0.31 0.75
    0 3 -17 0.15 0.64
    0 3 17 0.32 1.31
    0 -3 -17 -0.33 0.69
    0 -3 -18 -0.17 0.75
    0 3 18 1.7 1.2
    0 -3 -18 -0.27 1.02
    0 3 -18 -0.15 0.66
    0 -3 -18 -0.56 0.71
    0 -3 18 1.01 1.25
    0 3 -18 0.5 0.74
    0 -3 -19 -0.08 0.69
    0 -3 -19 -0.28 0.98
    0 3 -19 0.93 0.68
    0 -3 -19 0.18 0.76
    0 -3 19 1.75 1.24
    0 3 -20 0.08 0.65
    0 -3 -20 0.17 0.72
    0 -3 -20 0.35 0.73
    0 3 20 0.49 0.71
    0 3 21 0.31 0.7
    0 -3 -21 -0.09 0.72
    0 -3 -21 0.82 0.75
    0 3 -21 -0.37 0.65
    0 -3 -22 -0.32 0.7
    0 3 -22 0.54 0.59
    0 3 22 0.21 0.6
    0 -3 -22 0.54 0.7
    0 -3 -23 -0.07 0.61
    0 3 -23 -0.3 0.54
    0 -3 -23 0.36 0.67
    0 3 23 0.19 0.56
    0 -3 -24 -0.06 0.57
    0 3 24 0.35 0.49
    0 3 -24 1.08 0.5
    0 -3 -24 -0.25 0.59
    0 -3 -25 -0.2 0.5
    0 -3 -26 0.11 0.42
    0 4 0 0.55 0.57
    0 4 1 560.6 20.2
    0 4 -1 557.55 20.12
    0 4 2 119.8 4.48
    0 -4 2 121.92 4.48
    0 4 3 901.2 32.27
    0 -4 3 910.75 32.27
    0 4 4 54.42 2.39
    0 -4 4 53.6 2.38
    0 -4 5 308.8 11.48
    0 4 5 308.58 11.47
    0 4 -5 308.88 11.31
    0 -4 6 32 1.77
    0 4 6 27.92 1.7
    0 4 -6 27.22 1.43
    0 4 7 377.79 14.08
    0 4 -7 370.64 13.66
    0 -4 7 381.3 14.1
    0 4 -8 131.95 5.23
    0 -4 8 137.68 5.79
    0 4 8 141.95 5.79
    0 -4 9 13.95 1.45
    0 4 9 11 1.32
    0 -4 10 24.58 1.98
    0 -4 -10 26.53 1.32
    0 4 10 27.11 2.05
    0 -4 -10 25.4 1.88
    0 4 -10 26.49 1.34
    0 -4 11 49.74 3.04
    0 -4 -11 46.54 2.73
    0 -4 -11 45.09 2.04
    0 4 11 44.48 2.93
    0 4 -11 46.34 2.07
    0 -4 -12 1.32 0.91
    0 -4 -12 1.46 0.56
    0 -4 12 1 0.9
    0 4 12 1 0.95
    0 4 -12 0.9 0.54
    0 4 -13 28.28 1.49
    0 -4 13 23.64 2.28
    0 -4 -13 23.53 2.03
    0 4 -13 25.55 1.41
    0 4 13 26.12 2.32
    0 -4 -13 28.33 1.47
    0 -4 -14 5.13 1.2
    0 4 -14 7.14 0.74
    0 -4 -14 6.4 0.8
    0 -4 -14 8.03 0.82
    0 -4 -14 5.99 1.15
    0 4 14 6.2 1.39
    0 -4 14 5.19 1.24
    0 4 -14 6.48 0.8
    0 4 -15 151.05 5.94
    0 4 15 161.37 7.55
    0 -4 15 150.14 7.45
    0 -4 -15 155.97 5.99
    0 -4 -15 148.41 6.03
    0 4 -15 150.5 6
    0 -4 -15 170.54 7.36
    0 -4 -16 7.24 1.49
    0 4 -16 7.06 0.8
    0 4 -16 5.42 0.86
    0 4 16 5.35 1.49
    0 -4 -16 6.74 0.93
    0 -4 -16 6.17 0.85
    0 -4 16 7.37 1.6
    0 4 17 239.32 11.28
    0 -4 -17 255.11 9.62
    0 -4 -17 243.09 9.53
    0 4 -17 253.95 9.51
    0 -4 -17 273.72 11.11
    0 -4 17 252.59 11.37
    0 4 18 64.03 4.51
    0 -4 -18 67.25 3.03
    0 -4 18 71.82 4.61
    0 -4 -18 75.16 4.32
    0 4 -18 62.15 2.93
    0 -4 -18 64.45 3.07
    0 4 19 32.5 1.86
    0 -4 -19 27.78 1.81
    0 -4 -19 34.44 2.85
    0 4 -19 32.6 1.77
    0 -4 -19 30.14 1.81
    0 -4 -20 11.55 1.14
    0 4 -20 14.19 1.11
    0 -4 -20 13.6 1.9
    0 -4 -20 11.65 1.18
    0 4 20 13.24 1.17
    0 -4 -21 80.05 3.42
    0 -4 -21 72.72 3.36
    0 4 21 78.78 3.35
    0 4 -21 70.33 3.22
    0 -4 -22 0.38 0.69
    0 4 22 1.21 0.62
    0 -4 -22 1.2 0.73
    0 4 -22 0.82 0.58
    0 -4 -23 27.13 1.57
    0 4 -23 25.71 1.41
    0 4 23 26.38 1.48
    0 -4 -23 24.94 1.51
    0 -4 -24 52.45 2.34
    0 4 24 46.92 2.2
    0 -4 -24 52.84 2.34
    0 -4 -25 5.43 0.64
    0 -4 -26 2.42 0.46
    0 5 0 0.31 0.6
    0 5 -1 1.09 0.67
    0 5 1 0.48 0.77
    0 -5 2 -0.09 0.26
    0 5 2 0.61 0.81
    0 -5 3 -0.38 0.39
    0 5 3 0.07 0.37
    0 -5 4 -0.11 0.41
    0 5 4 -0.05 0.44
    0 -5 5 -0.21 0.53
    0 5 5 0.07 0.56
    0 -5 6 -0.42 0.59
    0 5 6 0.17 0.52
    0 5 7 0.1 0.64
    0 -5 7 0.3 0.65
    0 5 8 -0.47 0.83
    0 -5 8 0.59 0.77
    0 5 9 0.82 0.88
    0 -5 -9 0.34 0.47
    0 -5 9 0.14 0.84
    0 -5 -10 0.13 0.49
    0 5 10 0.31 0.87
    0 -5 10 0.16 0.75
    0 -5 11 0.18 0.92
    0 -5 -11 0.19 0.48
    0 -5 -11 1.02 1.04
    0 5 11 0.53 0.88
    0 -5 -12 -0.21 0.54
    0 -5 12 -0.2 0.83
    0 5 12 -0.2 0.96
    0 5 -12 0.11 0.51
    0 -5 -12 0.18 0.81
    0 -5 -13 -0.2 0.93
    0 -5 13 1.11 0.97
    0 5 -13 -0.11 0.47
    0 -5 -13 0.23 0.55
    0 5 13 -0.22 0.95
    0 5 -13 0.49 0.55
    0 5 -14 0.46 0.54
    0 -5 14 -0.74 1.01
    0 -5 -14 -0.83 0.96
    0 5 14 0.25 0.99
    0 -5 -14 0.57 0.6
    0 5 -15 0.13 0.51
    0 -5 -15 0.24 1.01
    0 5 15 -0.27 1.13
    0 -5 -15 0.48 0.67
    0 -5 -15 -0.08 0.67
    0 -5 15 0.27 1.02
    0 5 -16 0.53 0.57
    0 5 16 0.59 1.29
    0 -5 -16 -0.26 1.07
    0 5 16 0.62 0.67
    0 -5 -16 -0.17 0.68
    0 -5 -16 2.05 0.74
    0 -5 16 0.29 1.11
    0 -5 -17 0.87 0.79
    0 -5 -17 -0.78 0.71
    0 -5 17 0.93 1.15
    0 5 -17 -0.21 0.56
    0 -5 -17 0.54 1.05
    0 5 17 0.63 1.14
    0 5 17 -0.08 0.67
    0 5 -18 0.43 0.59
    0 5 18 -0.17 0.7
    0 -5 -18 -0.33 0.71
    0 -5 -18 1.67 1.2
    0 -5 -18 0.27 0.78
    0 -5 -19 0.09 0.78
    0 5 -19 0.21 0.56
    0 -5 -19 -0.08 0.76
    0 -5 -19 0.28 1.04
    0 5 19 -0.76 0.72
    0 -5 -20 0.82 0.72
    0 -5 20 -0.34 1.4
    0 5 20 0.34 1.43
    0 5 -20 -0.14 0.57
    0 -5 -20 1.12 1.1
    0 -5 -20 -0.09 0.75
    0 5 20 0.41 0.71
    0 5 21 -0.08 0.69
    0 -5 -21 -0.64 0.73
    0 -5 -21 0.09 0.71
    0 5 -21 0.52 0.55
    0 -5 -22 0.24 0.73
    0 -5 -22 0.22 0.64
    0 5 22 -0.35 0.62
    0 5 23 -0.55 0.56
    0 -5 -23 -0.14 0.68
    0 -5 -23 0.13 0.63
    0 5 24 1.11 0.5
    0 -5 -24 0.06 0.54
    0 -5 -24 -0.36 0.56
    0 -5 -25 -0.57 0.47
    0 -5 -25 -0.05 0.48
    0 -5 -26 -0.21 0.37
    0 6 0 17.56 1.28
    0 6 -1 48 2.31
    0 6 1 46.28 2.36
    0 6 2 10.8 0.51
    0 -6 2 11.72 0.55
    0 -6 3 318.25 11.72
    0 6 3 344.76 12.35
    0 -6 4 253.51 9.38
    0 6 4 253.85 9.37
    0 6 5 768.2 27.39
    0 -6 5 753.65 27.39
    0 -6 6 68.57 3.14
    0 6 6 72.23 3.19
    0 6 7 461.27 16.89
    0 -6 7 447.11 16.86
    0 6 8 80.23 3.77
    0 -6 -8 81.56 3.18
    0 -6 8 78.35 3.76
    0 -6 9 200.8 8.24
    0 -6 -9 201.53 7.44
    0 6 9 198.92 8.22
    0 6 10 561.45 20.55
    0 -6 10 578.03 20.56
    0 -6 -10 529.53 19.55
    0 6 11 150.44 6.6
    0 -6 11 150.2 6.59
    0 -6 -11 153.36 6.69
    0 -6 -11 140.72 5.56
    0 -6 12 134.63 6.17
    0 6 12 134.24 5.15
    0 -6 -12 132.98 6.19
    0 6 -12 129.85 5.12
    0 6 12 118.79 6.04
    0 -6 -12 128.85 5.1
    0 -6 13 96.19 5.27
    0 -6 -13 104.39 5.31
    0 6 13 103.16 4.17
    0 6 -13 105.22 4.25
    0 -6 -13 103.46 4.23
    0 6 13 106.76 4.28
    0 6 13 110.19 5.42
    0 -6 14 71.26 4.11
    0 6 14 67.32 2.94
    0 -6 -14 63.25 2.89
    0 6 14 62.59 2.84
    0 6 -14 69.86 2.97
    0 6 14 65.61 4.01
    0 -6 -14 64.67 3.92
    0 6 15 34.59 2.82
    0 -6 -15 29.06 2.52
    0 -6 15 31.49 2.67
    0 -6 -15 31.54 1.73
    0 6 15 31.6 1.76
    0 -6 16 196.99 9.14
    0 -6 -16 190.51 7.51
    0 6 16 196.99 7.58
    0 -6 -16 202.2 9.02
    0 6 16 192.06 9.04
    0 6 17 335.08 12.29
    0 -6 -17 344.4 13.96
    0 -6 -17 324.64 12.25
    0 -6 -17 318.67 12.32
    0 -6 -18 32.1 1.88
    0 -6 -18 28.55 1.87
    0 -6 -18 32.75 2.84
    0 6 18 36.02 1.9
    0 -6 -19 215.55 9.64
    0 6 19 207.39 9.93
    0 -6 -19 207.37 8.21
    0 6 19 214.35 8.16
    0 -6 -19 206.96 8.12
    0 -6 -20 5.88 0.95
    0 -6 -20 6.25 1
    0 6 20 6.19 0.93
    0 -6 -21 3.89 0.88
    0 6 21 4.87 0.86
    0 -6 -21 4.53 0.85
    0 -6 -22 13.23 1.18
    0 6 22 15.81 1.16
    0 -6 -22 15.2 1.17
    0 -6 -23 90.53 3.78
    0 6 23 91.31 3.69
    0 -6 -23 87.44 3.72
    0 -6 -24 8.34 0.8
    0 6 24 8.79 0.75
    0 -6 -25 3.46 0.53
    0 -6 -25 3.69 0.56
    0 -6 -26 70.43 2.77
    0 7 0 -0.09 0.73
    0 7 -1 0.35 0.66
    0 7 1 0.57 0.74
    0 7 2 0.93 0.82
    0 -7 3 0.43 0.31
    0 7 3 -0.11 0.88
    0 7 4 -0.13 0.89
    0 7 5 0.06 0.48
    0 -7 5 0.13 0.45
    0 7 5 -0.27 0.87
    0 -7 6 0.64 0.53
    0 7 6 0.48 0.51
    0 -7 7 0.1 0.59
    0 7 7 0.68 0.63
    0 -7 -7 0.11 0.46
    0 7 8 0.12 0.65
    0 -7 8 0.23 0.66
    0 -7 -8 -0.32 0.48
    0 -7 9 -0.14 0.65
    0 7 9 -0.14 0.68
    0 -7 -9 0.35 0.48
    0 -7 10 0.62 0.74
    0 -7 -10 0.1 0.53
    0 7 10 -0.62 0.87
    0 -7 -11 0.59 0.55
    0 7 11 0.06 0.52
    0 7 11 -0.18 0.78
    0 -7 11 0.7 0.79
    0 7 12 0.2 0.89
    0 -7 12 -0.2 0.79
    0 7 12 0.12 0.51
    0 -7 -12 0.18 0.57
    0 -7 -12 1.79 1.12
    0 7 12 0.19 0.58
    0 7 12 0.22 0.6
    0 -7 -13 -0.07 0.59
    0 7 13 2.36 0.61
    0 -7 -13 -2.14 1.1
    0 7 13 0.31 0.68
    0 -7 13 0.44 0.88
    0 7 13 0.28 0.61
    0 7 13 -0.22 0.88
    0 7 14 0.48 0.67
    0 7 14 0.24 0.86
    0 -7 14 1.45 1.09
    0 7 -14 0.22 0.64
    0 7 14 -0.3 0.61
    0 -7 -14 1.74 1.22
    0 7 14 0.13 0.6
    0 -7 -14 -0.07 0.64
    0 -7 -15 -0.15 0.63
    0 7 15 0.41 0.61
    0 7 15 -0.08 0.67
    0 7 15 -0.53 0.99
    0 -7 15 0.26 0.95
    0 -7 -16 0.08 0.69
    0 7 16 -0.33 0.68
    0 7 17 -0.43 0.68
    0 -7 -17 1.16 1.16
    0 -7 -17 1.21 0.78
    0 -7 -18 1.17 1.32
    0 -7 -18 0.83 0.74
    0 7 18 0.78 0.7
    0 -7 -19 0.08 0.74
    0 7 19 0.09 0.69
    0 -7 -19 0.29 0.99
    0 -7 -20 0.08 0.7
    0 7 20 0.82 0.72
    0 -7 -20 0.09 0.77
    0 7 21 0.23 0.69
    0 -7 -21 0.99 0.76
    0 -7 -21 0.53 0.67
    0 -7 -22 -0.3 0.66
    0 -7 -22 0.21 0.64
    0 7 22 0.4 0.61
    0 7 23 -0.22 0.52
    0 -7 -23 -0.06 0.55
    0 -7 -23 -0.26 0.59
    0 -7 -24 -0.46 0.49
    0 -7 -24 -0.43 0.57
    0 -7 -25 0.65 0.4
    0 -7 -25 0.92 0.47
    0 -7 -26 0.2 0.32
    0 8 0 77.42 3.61
    0 8 1 2222.4 77.82
    0 8 -1 2141.87 77.76
    0 8 2 2197.17 78.47
    0 8 3 863.7 31.59
    0 8 4 130.38 5.79
    0 8 5 16 1.67
    0 -8 -6 24.46 1.25
    0 8 6 25.68 2.04
    0 -8 7 0.65 0.54
    0 -8 -7 0.67 0.46
    0 8 7 2.21 1.09
    0 -8 8 470.71 17.41
    0 -8 -8 465.15 16.84
    0 -8 -9 546.27 19.74
    0 8 9 546.44 19.81
    0 -8 9 555.87 20.45
    0 8 10 235.23 9.01
    0 8 10 237.48 8.97
    0 -8 -10 237.4 8.93
    0 8 -10 243.92 9
    0 -8 10 239.95 9.72
    0 8 10 250.64 9.12
    0 -8 11 14.46 1.53
    0 -8 -11 13.74 0.99
    0 8 11 11.36 0.97
    0 8 11 10.38 0.97
    0 8 11 12.28 1.13
    0 8 -11 14.73 1.03
    0 -8 -12 108.62 4.53
    0 8 -12 115.74 4.6
    0 -8 -12 108.63 5.81
    0 8 12 119.11 4.63
    0 8 12 114.6 4.57
    0 8 12 112.66 4.72
    0 -8 12 110.24 5.45
    0 -8 -13 4.95 0.77
    0 8 13 3.42 0.7
    0 -8 -13 2.6 1.2
    0 -8 13 4.71 1.19
    0 8 13 3.56 0.86
    0 8 13 4.77 0.79
    0 -8 -14 169.52 6.52
    0 8 14 169.76 6.57
    0 8 14 169.32 6.64
    0 8 14 159.72 6.46
    0 -8 -14 164.76 7.96
    0 8 15 152.54 6.13
    0 -8 -15 156.4 7.53
    0 8 15 149.82 6.03
    0 8 15 153.75 6.19
    0 -8 -15 156.56 6.09
    0 8 16 3.19 0.72
    0 -8 -16 3.59 0.85
    0 -8 -16 3.83 0.87
    0 8 16 3.79 0.85
    0 -8 -17 27.46 1.87
    0 -8 -17 35.67 1.88
    0 8 17 32.73 1.87
    0 -8 -17 27.73 2.76
    0 -8 -18 77.1 3.49
    0 8 18 85.27 3.59
    0 8 19 44.46 2.2
    0 -8 -19 36.8 2.12
    0 -8 -20 8.87 1
    0 8 20 7.13 0.96
    0 8 21 53.05 2.53
    0 -8 -21 54.23 2.55
    0 -8 -22 50.25 2.31
    0 8 22 47.74 2.3
    0 -8 -23 0.3 0.61
    0 -8 -23 -0.06 0.52
    0 -8 -24 11.64 0.85
    0 -8 -24 13.55 0.92
    0 -8 -25 2.54 0.46
    0 9 0 -0.12 0.8
    0 9 1 0.74 0.82
    0 9 -1 0.83 0.82
    0 9 2 0.92 0.85
    0 9 3 0.43 0.83
    0 9 4 0.78 0.92
    0 9 5 0.17 0.95
    0 9 6 0.57 1.05
    0 -9 -6 0.22 0.48
    0 -9 -7 0.23 0.49
    0 9 7 -0.2 1.05
    0 9 -8 -0.32 0.51
    0 9 8 1.56 1.3
    0 -9 -8 -0.15 0.52
    0 9 8 0.43 0.69
    0 9 9 -0.48 1.09
    0 9 9 -0.19 0.53
    0 9 -9 -0.06 0.56
    0 -9 -9 0.27 0.54
    0 9 9 0.24 0.56
    0 9 9 -0.91 0.73
    0 -9 -10 0.51 0.56
    0 9 10 -0.16 0.72
    0 9 10 0.13 0.56
    0 9 -10 0.37 0.59
    0 9 10 0.2 0.54
    0 9 10 0.26 1.18
    0 9 11 -0.17 0.76
    0 9 -11 0.47 0.57
    0 9 11 -0.2 0.58
    0 9 11 0.99 0.65
    0 -9 -11 0.49 0.57
    0 9 12 0.23 0.62
    0 -9 -12 -0.27 1.04
    0 9 12 -0.09 0.76
    0 9 -12 1.22 0.67
    0 -9 -12 -0.07 0.62
    0 9 12 0.49 0.6
    0 -9 -13 0.36 0.69
    0 9 -13 0.08 0.64
    0 9 13 0.37 0.74
    0 9 13 0.24 0.66
    0 9 13 0.87 0.63
    0 -9 -13 0.28 1.05
    0 9 14 1.34 0.76
    0 -9 -14 0.23 0.71
    0 -9 -14 0.29 1.14
    0 9 14 -0.38 0.76
    0 9 14 0.89 0.65
    0 9 15 -0.43 0.75
    0 9 15 -0.29 0.82
    0 9 15 0.3 0.66
    0 -9 -15 0.3 1.08
    0 -9 -15 -0.48 0.7
    0 9 16 0.68 0.67
    0 -9 -16 -0.55 0.82
    0 9 16 0.09 0.7
    0 -9 -16 1.49 1.18
    0 -9 -16 0.57 0.75
    0 9 16 0.77 1.55
    0 9 16 -0.19 0.81
    0 -9 -17 0.9 1.11
    0 -9 -17 0.56 0.79
    0 -9 -17 0.08 0.76
    0 9 17 0.72 0.84
    0 9 17 -0.39 1.52
    0 9 18 0.79 1.46
    0 -9 -18 0.25 0.75
    0 -9 -18 1.2 1.22
    0 -9 -18 -0.64 0.79
    0 9 18 -0.18 0.74
    0 9 19 1.36 0.75
    0 -9 -19 -0.4 0.73
    0 -9 -19 0.18 0.76
    0 -9 -20 0.45 0.7
    0 9 20 0.24 0.69
    0 9 21 -0.49 0.68
    0 -9 -21 0.62 0.64
    0 -9 -22 0.43 0.6
    0 -9 -23 0.1 0.49
    0 -9 -24 0.54 0.45
    0 9 24 0.06 0.37
    0 10 0 60.47 3.21
    0 10 1 102.82 4.56
    0 10 -1 89.21 4.39
    0 10 2 2417.91 86.51
    0 10 3 296.77 11.79
    0 10 4 45.19 2.87
    0 10 5 4.3 1.17
    0 10 6 375.95 14.67
    0 -10 -6 399.56 14.5
    0 10 6 384.38 15.88
    0 10 6 422.86 14.61
    0 10 -7 412.23 14.75
    0 10 7 430.63 16.22
    0 -10 -7 391.21 14.72
    0 10 7 405.92 14.82
    0 10 -8 46.64 2.26
    0 10 8 49.83 2.35
    0 10 8 50.66 2.48
    0 -10 -8 51.97 2.27
    0 10 -9 136.01 5.35
    0 -10 -9 136.49 5.31
    0 10 9 132.22 5.37
    0 10 9 135.45 5.55
    0 10 10 20.47 1.37
    0 10 10 17.86 1.47
    0 10 10 24.96 2.53
    0 -10 -10 21.48 1.31
    0 10 10 22.66 1.38
    0 10 -10 23.87 1.36
    0 -10 -11 19.25 1.23
    0 10 11 16.39 1.26
    0 10 -11 18.21 1.25
    0 10 11 19.22 1.31
    0 10 11 18.17 1.45
    0 10 11 14.33 2.23
    0 -10 -12 554.39 22.48
    0 10 -12 573.26 20.75
    0 -10 -12 559.07 20.69
    0 10 12 574.28 20.96
    0 10 12 574.41 20.75
    0 10 12 579.38 20.82
    0 10 12 558.36 22.75
    0 10 13 66.92 2.9
    0 10 13 55.89 4.29
    0 10 13 61.83 2.91
    0 10 13 63.3 3.08
    0 -10 -13 58.03 2.83
    0 -10 -13 65.84 4.28
    0 10 -13 62.71 2.89
    0 10 14 127.58 5.29
    0 -10 -14 125.28 6.65
    0 10 14 131.66 7.11
    0 10 -14 130.74 5.1
    0 10 14 120.06 5.1
    0 10 14 122.84 5.02
    0 -10 -14 114.16 5
    0 10 15 64.76 3.05
    0 10 15 71.23 3.3
    0 10 15 69.3 4.87
    0 10 15 68.68 3.17
    0 -10 -15 64.85 4.4
    0 -10 -15 65.99 3.1
    0 10 -15 69.77 3.16
    0 -10 -16 27.27 1.67
    0 10 16 23.81 3.06
    0 10 16 22.19 1.7
    0 10 16 25.84 1.56
    0 -10 -16 20.62 2.52
    0 10 16 27.36 1.71
    0 -10 -16 24.98 1.69
    0 10 17 73.5 5.29
    0 -10 -17 80.72 3.51
    0 10 17 77.33 3.49
    0 -10 -17 68.33 3.35
    0 10 17 76.5 3.33
    0 10 17 79.08 3.55
    0 -10 -18 421.09 14.89
    0 10 18 391.2 14.83
    0 -10 -18 387.65 14.76
    0 -10 -19 13.67 1.19
    0 -10 -19 15.82 1.3
    0 10 19 13.24 1.16
    0 -10 -20 46.44 2.27
    0 -10 -20 47.25 2.35
    0 -10 -21 14.12 1.13
    0 -10 -21 12.27 1.03
    0 -10 -22 3.76 0.64
    0 -10 -22 4.75 0.73
    0 -10 -23 2.47 0.6
    0 -10 -23 1.02 0.48
    0 11 0 1.22 0.87
    0 11 1 -0.16 0.83
    0 11 2 0.72 0.56
    0 11 2 0.65 0.86
    0 11 3 0.52 0.87
    0 11 3 0.62 0.56
    0 11 3 -0.07 0.64
    0 11 4 0.75 0.59
    0 11 4 0.37 0.69
    0 11 4 -0.56 0.95
    0 11 5 0.06 0.56
    0 11 -5 -0.63 0.49
    0 11 5 -0.16 0.66
    0 11 5 0.6 0.96
    0 11 6 1.31 1
    0 -11 -6 -0.11 0.53
    0 11 -6 0.33 0.54
    0 11 6 0.9 0.73
    0 11 6 -0.67 0.66
    0 -11 -7 0.17 0.56
    0 11 7 -0.07 0.62
    0 11 -7 -0.18 0.53
    0 11 7 1.43 1.1
    0 -11 -8 0.06 0.57
    0 11 -8 0.5 0.57
    0 11 -8 0.1 0.51
    0 11 8 1.81 1.2
    0 11 8 0.14 0.59
    0 11 8 -0.27 0.77
    0 11 9 -0.16 0.51
    0 -11 -9 -0.06 0.58
    0 11 9 0.37 0.78
    0 11 -9 0.67 0.62
    0 11 9 -0.28 1.17
    0 11 9 0.37 0.6
    0 11 10 -0.31 0.64
    0 11 10 -0.59 0.85
    0 -11 -10 0.47 0.65
    0 11 -10 -0.21 0.61
    0 11 10 1.81 1.42
    0 11 11 -0.32 1.32
    0 11 -11 -0.22 0.68
    0 11 11 0.94 0.67
    0 -11 -11 0.49 0.65
    0 11 11 -0.08 0.7
    0 11 11 0.71 0.87
    0 11 12 0.08 0.66
    0 11 12 1.38 0.74
    0 -11 -12 -0.37 0.67
    0 11 -12 0.16 0.69
    0 11 12 1.37 1.61
    0 -11 -12 -0.32 1.29
    0 11 12 0.32 0.86
    0 -11 -13 -0.23 0.72
    0 -11 -13 -1.3 1.35
    0 11 13 0.72 1.42
    0 11 -13 -0.57 0.73
    0 11 13 0.76 0.89
    0 11 13 0.27 0.7
    0 11 13 -0.25 0.7
    0 11 14 -0.11 0.9
    0 11 14 0.25 0.74
    0 11 -14 -0.92 0.82
    0 -11 -14 -0.66 1.33
    0 -11 -14 0.41 0.8
    0 11 14 0.75 1.51
    0 11 14 0.37 0.8
    0 11 15 0.57 0.69
    0 -11 -15 1.08 0.75
    0 11 15 0.44 0.94
    0 11 15 0.93 0.81
    0 11 -15 0.34 0.78
    0 11 15 0.38 1.46
    0 -11 -15 1.32 1.25
    0 11 16 -0.11 0.92
    0 11 16 -0.08 0.67
    0 -11 -16 0.08 0.74
    0 11 16 0.78 1.47
    0 11 16 1.01 0.81
    0 -11 -16 0.64 0.81
    0 -11 -16 0.64 1.32
    0 -11 -17 -0.54 0.8
    0 -11 -17 0.08 0.77
    0 11 17 1.17 0.78
    0 11 17 -0.36 0.62
    0 11 17 -0.79 0.83
    0 -11 -18 0.47 0.72
    0 11 18 0.09 0.74
    0 -11 -18 0.09 0.77
    0 -11 -19 0.32 0.72
    0 -11 -19 0.51 0.64
    0 -11 -20 0.51 0.69
    0 -11 -20 0.54 0.65
    0 -11 -21 0.32 0.64
    0 -11 -21 -0.12 0.56
    0 -11 -22 0.21 0.54
    0 -11 -22 -0.3 0.47
    0 11 23 -0.45 0.39
    0 -11 -23 0.08 0.43
    0 -11 -23 -0.16 0.38
    0 -11 -24 -0.54 0.34
    0 12 0 25.03 1.54
    0 12 0 26.84 1.46
    0 12 0 28.85 2.09
    0 12 1 165.2 7.22
    0 12 1 166.63 6.49
    0 12 1 168.79 6.37
    0 12 -1 161.25 6.34
    0 12 2 28.09 1.54
    0 12 2 29.18 1.67
    0 12 2 24.55 2.06
    0 12 -3 192.8 7.35
    0 12 3 201.21 7.64
    0 12 3 200.92 8.46
    0 12 3 194.63 7.46
    0 12 4 16.22 1.15
    0 12 -4 15.28 1.02
    0 12 4 17.26 1.82
    0 12 4 17.11 1.36
    0 12 -5 103.62 4.24
    0 -12 -5 97.99 4.24
    0 12 5 109.36 4.39
    0 12 5 112.53 4.37
    0 12 5 109.13 4.53
    0 12 5 112.2 5.46
    0 12 6 8.09 1.02
    0 12 -6 6.56 0.8
    0 -12 -6 8.12 0.83
    0 12 6 7.15 0.87
    0 12 6 7.64 1.45
    0 12 7 7.11 0.86
    0 12 7 7 1.05
    0 12 7 7.21 1.49
    0 12 -7 6.99 0.8
    0 -12 -7 3.99 0.75
    0 12 8 61.79 2.73
    0 12 -8 63.92 2.79
    0 12 8 65.25 2.9
    0 12 -8 63.21 2.72
    0 -12 -8 57.4 2.74
    0 12 -9 5.24 0.76
    0 12 9 3.18 1.39
    0 12 9 4.94 0.69
    0 12 9 4.2 1.02
    0 12 9 5.81 0.94
    0 -12 -9 3.91 0.76
    0 12 10 102.5 4.43
    0 12 10 97.15 5.68
    0 12 10 97.76 4.21
    0 12 -10 95.75 4.14
    0 -12 -10 100.89 4.13
    0 -12 -11 80.92 3.56
    0 12 11 82.52 3.67
    0 12 11 87.59 3.92
    0 12 -11 82.04 3.61
    0 12 11 89.53 5.43
    0 12 12 331.13 12.19
    0 12 12 334.11 12.43
    0 -12 -12 333.41 14.17
    0 12 -12 332.11 12.15
    0 -12 -12 304.57 12.08
    0 12 12 313.8 14.23
    0 -12 -13 -0.68 1.4
    0 -12 -13 0.64 0.74
    0 12 13 1.94 0.99
    0 12 13 2.73 0.79
    0 12 -13 2.31 0.85
    0 12 13 -1.08 1.47
    0 12 14 38.22 2.31
    0 -12 -14 33.99 2
    0 12 -14 40.24 2.05
    0 -12 -14 44.45 3.63
    0 12 14 28.08 3.41
    0 12 14 34.73 2
    0 -12 -15 136.62 7.48
    0 12 15 148.18 5.87
    0 12 15 145.91 6.15
    0 12 15 147.87 7.98
    0 -12 -15 146.13 5.89
    0 12 16 63.15 2.93
    0 12 16 66.62 3.19
    0 -12 -16 59.56 2.95
    0 -12 -16 68.48 3.05
    0 12 17 18.11 1.22
    0 -12 -17 16.07 1.31
    0 -12 -17 14.59 1.24
    0 12 17 17.69 1.46
    0 12 18 47.77 2.55
    0 -12 -18 55.57 2.59
    0 -12 -18 54.35 2.52
    0 -12 -19 38.01 1.95
    0 -12 -19 39.04 2.03
    0 -12 -20 3.03 0.7
    0 -12 -20 2.5 0.65
    0 -12 -21 6.46 0.7
    0 -12 -21 5.84 0.74
    0 12 21 5.9 0.73
    0 -12 -22 8.52 0.69
    0 12 22 7.92 0.68
    0 -12 -22 8.08 0.72
    0 -12 -23 0.67 0.37
    0 13 0 0.33 0.62
    0 13 0 0.8 0.76
    0 13 -1 0.13 0.62
    0 13 -1 0.23 0.66
    0 13 1 0.08 0.7
    0 13 1 -0.76 1.03
    0 13 1 0.54 0.63
    0 13 2 1.18 1.02
    0 13 -2 -0.16 0.5
    0 13 2 -0.61 0.77
    0 13 2 -0.27 0.61
    0 13 3 -0.27 0.74
    0 13 3 0.63 0.64
    0 13 3 1.22 0.97
    0 13 -3 -0.28 0.51
    0 13 -4 -0.06 0.49
    0 13 4 0.28 0.83
    0 13 4 0.85 1
    0 13 4 -0.22 0.68
    0 -13 -5 0.07 0.61
    0 13 5 -0.07 0.65
    0 13 5 0.1 0.8
    0 13 -5 0.18 0.57
    0 13 5 -0.68 0.92
    0 13 5 0.24 0.69
    0 13 6 -0.24 1.03
    0 13 6 -0.31 0.7
    0 13 6 0.6 0.87
    0 -13 -6 0.07 0.57
    0 13 -6 0.39 0.55
    0 13 6 -0.08 0.67
    0 13 7 -0.67 0.6
    0 13 7 0.84 0.66
    0 13 -7 0.54 0.61
    0 -13 -7 0.07 0.62
    0 13 7 -0.62 0.85
    0 13 7 -0.52 1.06
    0 13 -7 -0.52 0.61
    0 13 8 -0.13 0.54
    0 13 8 0.28 1.11
    0 13 8 -0.34 0.71
    0 -13 -8 -0.21 0.69
    0 13 -8 -0.28 0.63
    0 13 -8 -0.06 0.58
    0 -13 -9 0.07 0.65
    0 13 9 0.44 0.53
    0 13 -9 0.22 0.67
    0 13 9 -0.17 0.75
    0 13 9 0.29 1.14
    0 13 10 0.79 0.76
    0 -13 -10 0.53 0.69
    0 13 10 0.34 0.9
    0 13 10 0.62 1.24
    0 13 -10 -0.46 0.65
    0 -13 -11 0.35 1.2
    0 -13 -11 0.54 0.75
    0 13 11 -0.65 1.28
    0 13 11 0.58 1
    0 13 -11 0.4 0.76
    0 13 11 0.09 0.75
    0 13 12 -0.34 1.25
    0 13 12 0.71 1.01
    0 13 12 0.18 0.74
    0 -13 -12 -0.35 1.42
    0 13 -12 -0.08 0.71
    0 -13 -12 1.29 0.78
    0 13 13 -0.35 1.31
    0 -13 -13 0.71 1.5
    0 -13 -13 0.65 0.75
    0 13 13 1.14 0.82
    0 13 -13 0.33 0.78
    0 13 13 0.24 0.93
    0 -13 -14 0.35 1.36
    0 13 14 -0.47 0.9
    0 13 14 0.34 0.74
    0 13 -14 0.33 0.71
    0 13 14 -0.7 1.53
    0 -13 -14 -1 0.76
    0 13 15 -0.32 0.7
    0 -13 -15 0.16 0.71
    0 13 15 -0.11 0.95
    0 -13 -16 -0.08 0.77
    0 -13 -16 -0.08 0.69
    0 13 16 -0.32 0.94
    0 13 16 0.22 0.64
    0 -13 -17 0.08 0.71
    0 -13 -17 -0.67 0.74
    0 13 17 1.32 0.85
    0 13 17 -0.4 0.57
    0 13 18 -0.08 0.69
    0 -13 -18 0.89 0.65
    0 -13 -18 -0.22 0.64
    0 -13 -19 0.31 0.59
    0 -13 -19 -0.78 0.59
    0 13 19 0.33 0.63
    0 -13 -20 0.27 0.53
    0 13 20 0.28 0.57
    0 -13 -20 1.28 0.59
    0 13 21 0.09 0.46
    0 -13 -21 0.41 0.47
    0 -13 -21 0.05 0.43
    0 13 22 0.19 0.36
    0 -13 -22 0.7 0.4
    0 14 0 1.05 0.77
    0 14 0 1.02 0.64
    0 14 1 232.87 8.74
    0 14 1 232.45 8.9
    0 14 -1 223.44 8.8
    0 14 2 8.79 1
    0 14 2 9.44 1.15
    0 14 3 228.08 8.75
    0 14 -3 226.92 8.41
    0 14 3 215.36 8.53
    0 14 -4 116.56 4.65
    0 14 4 113.42 4.97
    0 14 4 117.78 4.8
    0 -14 -5 348.49 13.01
    0 14 -5 354.15 12.96
    0 14 5 366.05 13.34
    0 14 5 339.89 13.08
    0 -14 -6 545.41 20
    0 14 -6 552.41 19.98
    0 14 6 563.62 20.13
    0 14 6 545.1 20.32
    0 14 6 539.96 20.15
    0 14 6 543.33 20.02
    0 14 -6 556.86 20.02
    0 14 7 56.22 3
    0 14 -7 61.19 2.69
    0 14 7 61.72 2.71
    0 -14 -7 60.67 2.72
    0 14 -7 55.48 2.66
    0 14 7 56.26 2.81
    0 14 7 54.71 2.81
    0 14 -8 171.26 6.69
    0 14 8 181.17 6.75
    0 14 -8 177.46 6.77
    0 14 8 179.72 6.92
    0 14 8 170.81 6.87
    0 14 8 163.9 7.07
    0 -14 -8 166.5 6.74
    0 14 9 173.86 6.97
    0 14 -9 179.41 6.87
    0 14 9 180.51 7.03
    0 14 9 179.42 6.79
    0 -14 -9 164.62 6.82
    0 14 -10 29.78 1.72
    0 14 10 28.81 1.57
    0 14 10 28.11 1.79
    0 -14 -10 26.39 1.67
    0 -14 -11 0.48 0.75
    0 14 -11 0.08 0.72
    0 -14 -11 -1.8 1.48
    0 14 11 0.36 1.04
    0 14 11 0.64 0.76
    0 -14 -12 179.9 7.39
    0 14 12 188.97 7.49
    0 14 -12 204.82 7.44
    0 14 12 197.65 7.78
    0 -14 -13 23.68 2.85
    0 14 -13 27.93 1.68
    0 14 13 27.13 2.01
    0 14 13 24.45 1.66
    0 -14 -13 27.34 1.69
    0 -14 -14 1.3 0.76
    0 14 -14 2.37 0.79
    0 14 14 1.5 1.04
    0 14 14 0.17 0.71
    0 -14 -15 3.28 0.82
    0 -14 -15 1.57 0.71
    0 14 15 1.75 1.05
    0 14 15 1.7 0.73
    0 14 16 1.5 0.92
    0 14 16 0.82 0.75
    0 -14 -16 1.86 0.7
    0 -14 -16 1.21 0.71
    0 -14 -17 0.62 0.65
    0 14 17 0.53 0.81
    0 -14 -17 1.82 0.68
    0 14 17 1.51 0.78
    0 -14 -18 41.71 2.05
    0 14 18 40.11 2.14
    0 14 18 45.27 2.15
    0 -14 -18 44.32 2.09
    0 -14 -19 15.84 1.05
    0 -14 -19 14.61 1.02
    0 14 19 15.02 1.09
    0 -14 -20 0.18 0.47
    0 -14 -20 0.18 0.46
    0 14 20 -0.05 0.49
    0 14 21 12.37 0.81
    0 -14 -21 13.64 0.81
    0 15 0 -0.38 0.77
    0 15 1 0.48 0.68
    0 15 1 -0.3 0.79
    0 15 2 0.62 0.86
    0 15 2 0.73 0.73
    0 15 -3 0.06 0.55
    0 15 3 0.53 0.86
    0 15 3 0.58 0.72
    0 15 -3 0.56 0.74
    0 15 4 0.17 0.75
    0 -15 -4 -0.38 0.71
    0 15 4 -0.08 0.73
    0 15 4 -0.33 0.9
    0 15 -4 0.26 0.61
    0 15 -4 -0.16 0.75
    0 15 5 0.24 0.72
    0 15 5 -0.61 0.77
    0 15 -5 0.2 0.58
    0 15 -5 0.08 0.74
    0 -15 -5 -0.38 0.68
    0 15 5 0.45 0.9
    0 15 6 -0.12 0.99
    0 15 -6 0.35 0.65
    0 15 6 0.18 0.78
    0 15 -6 -0.69 0.74
    0 15 6 0.08 0.68
    0 -15 -6 0.38 0.72
    0 15 -7 0.44 0.68
    0 -15 -7 0.08 0.72
    0 15 7 -0.38 0.71
    0 15 7 -0.18 0.79
    0 15 7 0.47 1.01
    0 15 -7 0.96 0.71
    0 15 8 -0.09 0.78
    0 15 8 -0.24 1.01
    0 15 -8 0.49 0.69
    0 15 8 0.8 0.65
    0 -15 -8 0.16 0.71
    0 15 -8 -0.07 0.69
    0 15 9 0.12 1.07
    0 15 9 0.62 0.63
    0 15 -9 0.23 0.7
    0 -15 -9 0.16 0.73
    0 15 9 -0.19 0.76
    0 15 -10 0.39 0.69
    0 15 10 -0.09 0.88
    0 -15 -10 -0.37 1.47
    0 -15 -10 0.16 0.76
    0 15 10 0.32 0.58
    0 15 11 -0.12 1.08
    0 -15 -11 0.16 0.76
    0 15 -11 -0.08 0.71
    0 -15 -11 -0.73 1.44
    0 15 -12 0.08 0.69
    0 15 12 0.72 1.02
    0 -15 -12 -0.08 0.75
    0 15 -13 0.53 0.7
    0 15 13 0.7 1.01
    0 -15 -13 -0.16 0.75
    0 -15 -14 -0.3 0.67
    0 15 14 -0.11 0.96
    0 -15 -14 -0.7 0.75
    0 15 14 0.87 0.79
    0 -15 -15 0.5 0.63
    0 15 15 -0.08 0.79
    0 -15 -15 0.66 0.7
    0 15 15 -0.72 0.88
    0 15 16 0.37 0.79
    0 -15 -16 -0.14 0.62
    0 -15 -16 0.13 0.62
    0 15 16 0.83 0.77
    0 -15 -17 0.54 0.59
    0 -15 -17 0.67 0.63
    0 15 17 0.24 0.73
    0 15 17 -0.07 0.65
    0 -15 -18 0.62 0.54
    0 -15 -18 0.05 0.54
    0 15 18 -0.06 0.57
    0 -15 -19 -0.6 0.5
    0 -15 -19 0.38 0.44
    0 15 19 0.44 0.52
    0 15 20 0.23 0.4
    0 -15 -20 0.23 0.37
    0 -15 -20 0.49 0.37
    0 16 0 45.15 2.41
    0 16 0 46.5 2.37
    0 16 -1 91.36 3.97
    0 16 1 88.99 4.08
    0 16 -2 242.21 9.33
    0 16 2 243.87 9.5
    0 16 2 241.1 9.31
    0 16 2 245.32 9.32
    0 16 -3 92.23 4.01
    0 16 3 93.46 4.03
    0 16 3 91.53 4.04
    0 16 3 95.32 4.26
    0 16 4 145.26 5.97
    0 16 4 136.38 5.73
    0 16 -4 142.67 5.55
    0 16 4 143.01 5.71
    0 16 -4 146.51 5.72
    0 -16 -4 132.15 5.61
    0 -16 -5 108.26 4.77
    0 16 -5 115.28 4.71
    0 16 5 122.7 5.19
    0 16 -5 119.71 4.83
    0 16 5 117.04 4.84
    0 16 5 119.93 4.91
    0 16 6 36.83 2.28
    0 16 -6 35.38 1.94
    0 16 6 34.75 2.06
    0 -16 -6 33.92 1.93
    0 16 6 35.39 1.94
    0 16 -6 33.59 1.83
    0 16 7 417.67 15.5
    0 16 7 411.98 15.72
    0 -16 -7 405.94 15.35
    0 16 -7 426.13 15.32
    0 16 -7 419.26 15.33
    0 16 7 414.5 15.35
    0 -16 -8 187.82 7.38
    0 16 -8 187.85 7.29
    0 16 -8 194.32 7.33
    0 16 8 192.15 7.5
    0 16 8 184.13 7.3
    0 16 8 190.25 7.73
    0 16 -9 20.27 1.29
    0 16 -9 17.59 1.32
    0 16 9 19.26 1.3
    0 16 9 18.09 1.72
    0 -16 -9 19.92 1.4
    0 16 9 18.26 1.47
    0 16 -10 49.5 2.41
    0 16 10 51.58 2.59
    0 16 10 53.51 2.34
    0 -16 -11 80.55 3.64
    0 16 -11 86.47 3.6
    0 16 -12 13.34 1.09
    0 -16 -12 12.34 1.12
    0 16 12 10.34 1.38
    0 16 13 2.54 1.03
    0 -16 -13 1.86 0.69
    0 -16 -13 2.53 0.75
    0 16 14 177.11 7.46
    0 16 14 198.42 7.72
    0 -16 -14 205.89 7.41
    0 -16 -14 190.62 7.42
    0 16 15 29.59 1.71
    0 -16 -15 31.77 1.62
    0 16 15 31.54 1.92
    0 -16 -15 28.6 1.64
    0 16 16 172.6 6.58
    0 16 16 168.29 6.71
    0 -16 -16 170.45 6.47
    0 -16 -16 167.98 6.5
    0 -16 -17 44.68 1.98
    0 -16 -17 40.93 2
    0 16 17 47.48 2.11
    0 16 18 40.3 1.84
    0 -16 -18 39.81 1.8
    0 -16 -18 38.68 1.74
    0 16 19 25.27 1.24
    0 -16 -19 24.5 1.14
    0 17 0 -0.36 0.78
    0 17 0 -0.1 0.77
    0 17 -1 -0.18 0.81
    0 17 1 -0.62 0.89
    0 17 2 0.65 0.92
    0 17 -2 0.18 0.79
    0 17 2 -0.35 0.76
    0 17 3 0.63 0.78
    0 17 3 -0.67 0.91
    0 17 3 -0.26 0.8
    0 17 -3 -0.17 0.74
    0 -17 -3 0.32 0.76
    0 17 4 0.35 1.01
    0 17 -4 0.08 0.73
    0 -17 -4 -0.24 0.73
    0 17 4 -0.18 0.78
    0 17 4 -0.17 0.78
    0 17 5 -0.59 0.93
    0 17 5 0.55 0.79
    0 17 -5 -0.46 0.58
    0 17 -5 -0.25 0.72
    0 17 5 -0.17 0.7
    0 -17 -5 0.24 0.76
    0 -17 -6 -0.08 0.7
    0 17 6 -0.27 0.8
    0 17 -6 0.63 0.69
    0 17 6 0.12 1.03
    0 17 6 0.16 0.67
    0 17 -6 -0.8 0.63
    0 17 -7 -0.07 0.64
    0 17 -7 0.88 0.63
    0 -17 -7 1.5 0.74
    0 17 7 -0.55 0.82
    0 17 7 -0.72 1
    0 -17 -7 -1.09 1.49
    0 17 7 -0.31 0.68
    0 17 8 -0.51 0.58
    0 -17 -8 0.08 0.73
    0 17 8 0.27 0.79
    0 17 -8 0.48 0.63
    0 17 8 0.48 1.04
    0 17 -8 -0.28 0.62
    0 17 -9 1.36 0.61
    0 17 9 -0.18 0.78
    0 17 9 -0.07 0.58
    0 17 9 -0.24 0.99
    0 -17 -9 0.31 0.73
    0 17 10 -0.47 1.05
    0 17 10 0.09 0.86
    0 -17 -10 0.15 0.68
    0 17 -10 -0.13 0.62
    0 -17 -11 -0.15 0.73
    0 17 -11 0.91 0.62
    0 17 11 0.09 0.83
    0 -17 -12 1.2 0.7
    0 -17 -12 0.12 0.56
    0 17 12 -0.54 0.99
    0 -17 -13 -0.34 0.58
    0 -17 -13 0.27 0.66
    0 17 13 -0.1 0.87
    0 -17 -14 -0.25 0.6
    0 -17 -14 -0.63 0.53
    0 17 14 0.64 0.81
    0 -17 -15 -0.34 0.54
    0 17 15 -0.33 0.74
    0 -17 -15 0.42 0.46
    0 17 15 -0.19 0.61
    0 -17 -16 0.2 0.48
    0 17 16 0.06 0.53
    0 -17 -16 0.04 0.42
    0 17 17 0.8 0.53
    0 -17 -17 0.21 0.46
    0 17 18 0.23 0.44
    0 18 0 6.19 0.96
    0 18 -1 51.58 2.58
    0 18 1 50.35 2.65
    0 18 -2 151.18 6.01
    0 -18 -2 144.39 5.9
    0 18 2 153.72 6.02
    0 18 2 144.4 6.12
    0 18 -3 190.51 7.33
    0 18 3 185.96 7.51
    0 -18 -3 179.18 7.23
    0 18 3 191.37 7.32
    0 18 4 7.13 1.2
    0 -18 -4 6.59 0.96
    0 18 4 7.32 0.96
    0 18 -4 6.98 0.94
    0 18 -5 0.32 0.66
    0 18 5 0.73 0.78
    0 18 5 1.59 0.98
    0 18 5 0.71 0.78
    0 -18 -5 0.23 0.74
    0 18 -6 155.04 6.14
    0 18 6 157.58 6.45
    0 18 6 160.86 6.17
    0 -18 -6 147.88 6.11
    0 18 6 154.67 6.25
    0 18 -7 5.6 0.75
    0 18 7 4.57 1.11
    0 18 -7 6.33 0.81
    0 18 7 6.1 0.85
    0 18 7 6.47 0.99
    0 -18 -7 4.22 0.82
    0 -18 -8 7.07 0.94
    0 18 -8 9.27 0.86
    0 18 8 9.55 0.92
    0 18 8 10.06 1.29
    0 18 8 9.2 1.06
    0 18 -8 7.93 0.88
    0 18 9 0.92 0.59
    0 18 9 1 0.77
    0 18 9 1.11 0.94
    0 -18 -9 0.64 0.69
    0 18 -10 137.91 5.33
    0 18 10 138.25 5.54
    0 18 10 142.32 5.78
    0 -18 -10 130.96 5.4
    0 18 11 3.15 0.78
    0 -18 -11 4.46 0.77
    0 -18 -12 24.15 1.42
    0 -18 -13 3.49 0.67
    0 18 13 3.95 0.96
    0 -18 -14 23.61 1.31
    0 -18 -15 15.85 0.97
    0 18 15 14.4 1.04
    0 -18 -16 32.03 1.5
    0 18 16 32.76 1.56
    0 18 17 5.31 0.56
    0 19 0 0.59 0.72
    0 19 -1 0.5 0.76
    0 -19 -1 0.15 0.68
    0 19 -2 0.41 0.75
    0 -19 -2 -0.53 0.69
    0 19 2 0.17 0.71
    0 -19 -3 -0.15 0.7
    0 19 3 0.08 0.71
    0 19 -3 0.73 0.69
    0 19 3 -0.7 0.92
    0 19 4 0.79 0.73
    0 -19 -4 -0.15 0.7
    0 19 4 1.03 0.87
    0 19 -4 0.94 0.75
    0 19 5 -0.52 0.91
    0 -19 -5 0.36 0.68
    0 19 5 -0.38 0.67
    0 19 -5 0.74 0.69
    0 -19 -6 -0.07 0.67
    0 19 6 0.07 0.66
    0 19 6 -0.31 0.91
    0 19 -6 0.77 0.64
    0 -19 -7 -0.41 0.65
    0 19 7 -0.6 0.64
    0 19 7 0.93 0.86
    0 19 -7 -0.13 0.62
    0 19 -8 -0.17 0.55
    0 19 8 -0.3 0.59
    0 19 8 1.22 0.94
    0 -19 -8 0.27 0.62
    0 19 8 -0.16 0.68
    0 -19 -9 0.58 0.64
    0 19 9 -0.29 0.89
    0 19 9 -0.05 0.51
    0 19 9 0.15 0.7
    0 -19 -10 0.25 0.59
    0 19 10 -0.35 0.67
    0 19 10 0.09 0.84
    0 -19 -11 -0.12 0.56
    0 19 11 0.7 0.85
    0 19 11 0.66 0.69
    0 19 12 1.4 0.63
    0 -19 -12 -0.32 0.53
    0 -19 -13 0.34 0.51
    0 -19 -14 -0.38 0.45
    0 20 0 2.38 0.8
    0 -20 0 1.45 0.68
    0 -20 -1 124.73 5.01
    0 -20 1 119.31 5
    0 20 -1 131.56 5.09
    0 20 2 13.96 1.2
    0 20 -2 14.83 1.18
    0 -20 -2 14.27 1.14
    0 20 -3 11 1.03
    0 -20 -3 8.67 0.94
    0 -20 -4 3.9 0.74
    0 20 -4 3.57 0.76
    0 20 4 4.9 0.79
    0 20 -5 26.93 1.53
    0 -20 -5 22.54 1.44
    0 20 5 27.25 1.55
    0 -20 -6 9.55 0.92
    0 20 -6 10.95 0.93
    0 -20 -7 120.98 5.01
    0 20 7 128.1 5.02
    0 20 -7 134.31 5.01
    0 -20 -8 14.15 1.06
    0 20 8 14.35 0.98
    0 -20 -9 16.41 1.09
    0 -20 -10 29.6 1.51
    0 -20 -11 133.28 5.12
    0 21 0 0.33 0.65
    0 -21 0 -0.3 0.59
    0 21 -1 -0.07 0.64
    0 -21 -1 -0.18 0.57
    0 -21 1 -0.06 0.54
    0 -21 2 0.47 0.56
    0 21 2 -0.39 0.63
    0 21 -2 -0.39 0.64
    0 -21 -2 0.58 0.58
    0 21 3 0.88 0.62
    0 -21 3 -0.63 0.56
    0 21 -3 0.31 0.61
    0 -21 -3 -0.11 0.55
    0 21 -4 0.29 0.58
    0 21 4 0.54 0.6
    0 -21 -4 0.22 0.54
    0 21 5 0.56 0.56
    0 21 -5 -0.05 0.54
    0 -21 -5 -0.32 0.52
    0 21 -6 0.2 0.48
    0 21 6 -0.05 0.52
    0 -21 -6 -0.68 0.56
    0 -21 -7 -0.05 0.47
    0 21 -7 0.04 0.46
    0 21 7 0.18 0.48
    0 21 8 0.27 0.4
    0 22 0 0.59 0.52
    0 22 -1 101.1 4.03
    0 22 2 4.7 0.65
    0 22 -2 6.45 0.72
    0 22 -3 134.85 5.21
    0 22 3 136.28 5.23
    0 22 4 50.45 2.28
    0 22 -4 55.88 2.3
    0 22 5 2.72 0.55
    0 22 -5 3.31 0.54
    -1 0 0 12.82 0.71
    -1 0 0 13.35 0.62
    1 0 1 1.94 0.39
    -1 0 -1 1.42 0.36
    -1 0 1 2.37 0.52
    -1 0 1 2.32 0.4
    -1 0 2 360.4 13.75
    -1 0 -2 368.85 13.68
    1 0 2 392.96 13.61
    1 0 -2 387.92 13.78
    -1 0 -3 1.27 0.59
    1 0 -3 1.44 0.62
    -1 0 3 1.78 0.71
    -1 0 -4 10.94 0.99
    1 0 -4 10.7 1.08
    -1 0 5 1.6 0.88
    -1 0 -5 0.73 0.71
    1 0 -5 0.36 0.81
    1 0 -6 87.42 3.91
    1 0 -6 90.27 3.68
    -1 0 -6 97.71 4.01
    -1 0 6 91.74 4.05
    -1 0 7 -0.33 0.8
    1 0 -7 0.32 0.49
    1 0 -7 1.09 0.76
    -1 0 -8 80.2 3.31
    1 0 -8 83.8 3.79
    -1 0 8 75.94 3.88
    1 0 -9 1.08 0.62
    1 0 -9 1.01 0.81
    -1 0 9 1.29 0.86
    -1 0 10 17.7 1.81
    1 0 -10 18.73 1.63
    -1 0 -11 0.13 0.46
    1 0 -11 0.8 0.75
    -1 0 11 1.47 1.14
    1 0 -11 0.23 0.71
    -1 0 -11 1.61 0.98
    1 0 -11 0.08 0.47
    -1 0 -12 232.42 8.67
    -1 0 12 229.61 9.9
    -1 0 -12 252.36 9.85
    1 0 -12 236.87 8.67
    1 0 -12 225.21 9.44
    1 0 -12 230.8 9.33
    -1 0 13 1.15 1.03
    -1 0 -13 0.2 0.94
    -1 0 -13 0.24 0.55
    -1 0 -13 0.53 0.51
    1 0 -13 0.46 0.87
    1 0 -13 0.3 0.8
    1 0 -13 0.37 0.52
    1 0 -14 59.66 2.67
    1 0 14 58.78 3.87
    -1 0 14 59.9 2.64
    1 0 -14 58.31 3.33
    -1 0 14 55.44 3.77
    -1 0 -14 63.21 2.69
    -1 0 -14 67.55 3.87
    -1 0 -14 60.54 2.72
    1 0 -14 63.24 2.68
    -1 0 -15 0.58 0.57
    1 0 15 0.28 1.15
    -1 0 -15 -0.14 0.59
    1 0 -15 0.39 0.54
    1 0 -15 -0.26 0.61
    -1 0 15 0.06 0.54
    1 0 -15 0.36 0.8
    -1 0 -15 -0.24 1.1
    -1 0 -16 102.86 4.34
    1 0 -16 108.63 4.32
    -1 0 16 104.15 4.24
    -1 0 -16 102.49 5.61
    -1 0 -16 104.47 4.3
    1 0 -16 102.31 4.26
    1 0 16 104.77 5.91
    1 0 -17 0.52 0.7
    -1 0 17 1.49 0.59
    -1 0 -17 1.72 0.68
    1 0 -17 0.66 0.67
    1 0 17 0.66 1.38
    -1 0 -17 0.57 0.69
    -1 0 18 54.49 2.55
    1 0 18 53.9 4.18
    1 0 -18 57.8 2.66
    -1 0 -18 54.75 2.67
    -1 0 18 56.98 4.27
    1 0 -18 51.31 2.58
    -1 0 -18 58.11 2.66
    -1 0 -19 0.7 0.76
    -1 0 -19 -0.65 0.74
    -1 0 19 1.85 1.72
    1 0 -19 0.47 0.69
    1 0 -19 -0.57 0.72
    1 0 19 -1.82 1.46
    1 0 -20 7.91 1
    -1 0 20 7.1 1.87
    1 0 -20 8.31 0.91
    1 0 20 6.27 1.76
    -1 0 -20 8.96 1.04
    -1 0 -20 7.77 0.96
    1 0 -21 -0.16 0.68
    1 0 -21 0.52 0.65
    -1 0 -21 0.93 0.79
    -1 0 -21 -0.08 0.7
    -1 0 -22 0.71 0.7
    1 0 -22 1.79 0.68
    1 0 -23 -0.6 0.56
    -1 0 -23 0.79 0.65
    -1 0 -24 12.71 1.02
    1 0 -24 12.37 0.9
    -1 0 24 12.94 0.98
    -1 0 -25 0.81 0.53
    -1 0 25 0.27 0.46
    -1 0 -26 174.29 6.49
    1 -1 0 0.07 0.36
    -1 1 0 0.26 0.46
    -1 -1 1 21.24 0.93
    -1 1 -1 24.68 1.19
    1 -1 1 21 1.03
    1 1 -1 22.03 1.22
    -1 1 1 22.69 1.18
    1 1 1 22.17 1.18
    -1 1 1 25.85 1.21
    -1 1 -2 137.95 5.52
    1 -1 2 151.85 5.36
    1 1 2 144.68 5.55
    -1 1 2 147.84 5.6
    -1 1 -3 46.74 2.17
    1 -1 3 48.69 1.85
    -1 1 3 49.78 2.27
    1 1 -3 44.94 2.18
    1 -1 -3 49.58 2.26
    1 1 -4 447.39 16.2
    1 -1 -4 439.78 16.25
    1 1 -4 433.51 15.89
    -1 1 -4 471.82 16.24
    -1 1 -5 46.7 2.35
    1 -1 -5 51.94 2.44
    1 1 -5 45.73 2.03
    -1 1 5 50.85 2.46
    1 1 -5 47.59 2.31
    -1 1 -6 42.21 2.28
    1 1 -6 45.43 1.97
    -1 1 6 41.99 2.35
    -1 1 -6 42.15 1.65
    1 1 -6 46.66 2.24
    1 -1 -6 42.96 2.27
    1 1 -7 1.24 0.58
    -1 1 -7 2.1 0.28
    -1 1 7 0.98 0.83
    1 1 -7 2.61 0.77
    1 -1 -7 0.58 0.73
    1 1 -8 12.26 1.19
    1 -1 -8 13.71 1.34
    -1 1 8 16.8 1.48
    1 1 -8 13.13 1.04
    1 1 -9 9.55 1.19
    1 1 -9 11.07 1.09
    1 -1 -9 10.5 1.21
    -1 1 9 11.87 1.32
    -1 1 10 168.61 7.32
    -1 1 -10 170.64 7.18
    1 -1 -10 173.65 7.08
    1 -1 -10 179.93 6.92
    1 1 -10 167.75 6.95
    1 1 -10 167.04 6.83
    -1 -1 -10 162.46 6.6
    1 1 -11 13.24 0.88
    1 -1 -11 16.34 0.93
    -1 1 -11 14.29 0.9
    -1 -1 -11 14.27 1.62
    1 -1 -11 13.38 1.26
    -1 1 -11 11.21 1.49
    1 -1 -11 11.71 1.38
    -1 -1 -11 13.43 0.89
    -1 1 11 14.27 1.68
    1 1 -11 10.42 1.25
    1 1 -11 11.06 1.17
    1 -1 -12 6.94 1.17
    -1 -1 -12 9.98 0.8
    1 -1 -12 11.05 0.83
    1 1 -12 10.24 1.21
    -1 -1 -12 13.94 1.65
    -1 1 12 9.86 1.54
    1 -1 -12 12.2 1.32
    1 1 -12 9.59 0.81
    -1 1 -12 10.48 0.81
    -1 1 -12 9.38 1.43
    -1 1 -13 1.47 0.62
    1 -1 -13 -0.5 0.83
    1 -1 -13 0.47 0.51
    -1 -1 -13 0.37 0.54
    -1 1 -13 0.75 0.54
    -1 -1 -13 -0.2 0.93
    -1 1 -13 0.41 0.95
    -1 -1 -13 0.6 0.55
    1 1 -13 0.69 0.49
    -1 1 13 1.37 0.99
    1 -1 -13 0.45 0.78
    -1 1 -14 1.3 0.57
    1 1 -14 2.06 0.62
    -1 1 14 4.57 1.36
    -1 -1 -14 0.66 1.06
    1 -1 -14 1.53 0.6
    -1 -1 14 2.02 0.54
    1 -1 -14 1.45 0.59
    1 1 14 -0.77 1.17
    1 1 -14 1.72 0.55
    -1 -1 -14 2.3 0.64
    -1 1 14 2.07 0.58
    -1 1 -14 2.2 0.66
    -1 1 -14 0.67 1.03
    1 -1 -14 1.57 0.88
    1 -1 -14 1.18 0.76
    -1 -1 -14 1.75 0.62
    -1 1 -15 7.47 0.84
    -1 -1 -15 7.37 0.91
    -1 1 15 7.86 0.82
    -1 -1 -15 7.5 1.45
    1 1 15 7.33 1.53
    1 1 -15 6.78 0.79
    -1 -1 15 8.18 0.81
    1 -1 -15 7.81 0.82
    1 1 -15 8.65 0.86
    -1 1 -15 7.67 0.88
    1 -1 -15 8.46 0.85
    1 -1 -15 9.46 1.35
    -1 -1 -15 6.77 0.83
    -1 1 -16 136.84 5.23
    -1 -1 -16 126.64 6.52
    1 -1 -16 131.03 6.17
    1 1 16 119.32 6.74
    1 -1 -16 134.91 5.22
    1 -1 -16 125.21 5.21
    1 1 -16 132.7 5.18
    -1 -1 -16 128.15 5.2
    -1 1 -16 127.56 5.24
    1 1 -16 133.45 5.21
    -1 -1 -16 127.4 5.26
    -1 -1 16 128.07 5.14
    -1 1 16 131.81 5.17
    -1 -1 -17 55.36 2.59
    1 1 17 66.55 4.33
    -1 1 -17 54.36 2.61
    1 1 -17 55.66 2.57
    -1 1 17 55.01 2.55
    -1 -1 17 57.37 2.54
    -1 1 -17 53.6 2.63
    -1 -1 -17 48.88 2.61
    1 -1 -17 53.06 2.58
    1 -1 -17 58.56 2.62
    -1 -1 -17 57.1 3.86
    1 1 -17 57.03 2.62
    -1 1 -18 0.59 0.74
    -1 -1 -18 0.08 0.66
    -1 -1 18 0.69 0.61
    1 -1 -18 0.24 0.7
    1 1 18 -0.35 1.3
    -1 -1 -18 0.34 0.77
    1 1 -18 0.59 0.69
    -1 1 18 0.35 0.64
    -1 1 -18 0.72 0.66
    -1 1 18 -0.36 1.63
    1 -1 -18 -0.55 0.69
    1 1 -18 0.79 0.7
    1 -1 -19 163.47 6.51
    1 1 -19 160.04 6.45
    1 1 -19 167.58 6.54
    -1 1 19 168.11 8.56
    1 1 19 173.66 8.57
    -1 1 -19 170.93 6.55
    -1 -1 -19 164 6.58
    -1 -1 -19 164.02 6.52
    1 -1 -19 160.83 6.5
    -1 1 -19 167.88 6.57
    -1 1 -20 135.54 5.38
    1 -1 -20 130.2 5.33
    1 1 -20 130.39 5.27
    -1 -1 -20 135.84 5.36
    -1 1 20 115.64 7.09
    1 1 -20 130.61 5.34
    -1 -1 -20 134.38 5.42
    -1 1 -20 129.13 5.33
    1 -1 -20 129.64 5.33
    1 1 20 124.5 7.09
    -1 -1 -21 40.84 2.21
    1 1 -21 41.97 2.1
    1 -1 -21 44.68 2.17
    1 -1 -21 43.02 2.18
    -1 1 -21 40.91 2.18
    -1 -1 -21 39.02 2.12
    -1 -1 -22 81 3.6
    1 1 -22 84.1 3.54
    1 -1 -22 82.74 3.61
    -1 1 -22 83.69 3.63
    1 -1 -22 88.65 3.62
    -1 -1 -22 82.22 3.67
    1 1 -23 15.85 1.09
    -1 1 23 17.28 1.24
    -1 -1 -23 17.98 1.26
    1 -1 -23 18.75 1.21
    -1 1 -23 16.53 1.2
    -1 1 24 2.06 0.6
    1 -1 -24 1.43 0.53
    -1 1 -24 0.66 0.58
    -1 -1 -24 2.51 0.68
    -1 -1 -25 0.36 0.5
    -1 -1 25 0.61 0.45
    -1 1 25 0.87 0.47
    -1 1 -25 0.2 0.51
    1 -1 -25 1.14 0.47
    -1 -1 -26 16.59 0.97
    -1 1 -26 18.37 0.98
    1 -2 0 9.17 0.72
    -1 2 1 559.64 20.34
    1 -2 1 569.2 20.26
    1 -2 -1 558.64 20.4
    1 2 -1 589.89 20.49
    -1 -2 1 563.57 20.35
    -1 -2 2 272.23 9.46
    -1 2 2 249.61 9.43
    1 -2 2 254.62 9.21
    1 2 -2 247.09 9.52
    -1 2 3 100.22 4.05
    -1 -2 3 107.51 4.07
    1 2 -3 107.02 4.12
    1 -2 3 96.89 3.6
    1 -2 -3 99.19 4.1
    1 2 -4 350.33 12.48
    -1 2 4 325.7 12.45
    1 -2 -4 332.18 12.5
    1 -2 -5 179.14 7.09
    1 2 -5 180.89 7.01
    -1 -2 6 135.76 5.56
    1 -2 -6 135.95 5.55
    -1 2 6 130.04 5.51
    1 -2 -7 20.01 1.56
    -1 -2 7 20.34 1.56
    -1 2 7 23.61 1.64
    -1 2 8 154.01 6.5
    -1 -2 8 154.62 6.53
    1 -2 -8 154.53 6.43
    -1 2 9 372.84 14.64
    1 -2 -9 393.54 14.59
    -1 -2 9 377.71 14.65
    1 -2 -10 174.63 6.54
    -1 2 -10 182.06 7.48
    1 2 -10 181.94 7.22
    1 -2 -10 175.84 7.41
    -1 -2 10 171.56 7.53
    1 2 -10 174.92 6.55
    -1 2 -10 172.1 6.54
    -1 -2 -10 177.54 6.54
    -1 2 10 183.57 7.59
    -1 2 -11 14.87 0.97
    -1 -2 -11 17.15 0.98
    -1 -2 -11 14.28 1.61
    -1 2 -11 16.4 1.71
    1 2 -11 15.09 0.97
    1 2 -11 14.87 1.4
    -1 -2 -11 14.19 1.22
    -1 -2 11 15.47 1.73
    1 -2 -11 16.01 0.96
    -1 2 11 16.3 1.79
    1 -2 -11 16.88 1.59
    1 2 -12 16.11 1.56
    1 -2 -12 19.14 1.07
    -1 2 12 20.96 2
    1 2 -12 15.46 1.05
    1 -2 -12 14.61 1.58
    -1 -2 12 17.55 1.9
    -1 2 -12 18.2 1.08
    -1 -2 -12 16.53 1.04
    -1 -2 -12 17.91 1.86
    1 -2 -12 17.18 1.55
    -1 2 -13 67.23 2.93
    -1 -2 -13 66.05 2.88
    -1 -2 -13 67.57 3.88
    1 -2 13 70.22 4.08
    1 2 -13 67.97 2.89
    1 2 13 76.91 4.18
    1 -2 -13 67.04 2.88
    -1 2 -13 69.98 2.91
    -1 2 13 68.96 4.04
    -1 -2 13 68.57 4.07
    1 -2 -13 70.54 3.74
    1 -2 -13 73.8 3.72
    -1 -2 14 76.17 4.5
    -1 2 14 76.19 4.47
    1 2 14 71.35 4.47
    -1 -2 14 75.31 3.15
    1 2 -14 76.31 3.14
    1 -2 -14 72.56 3.98
    1 -2 -14 77.08 3.99
    1 2 -14 76.79 3.19
    1 -2 -14 73.73 3.16
    1 -2 14 84.44 4.61
    -1 2 -14 74.38 3.21
    -1 -2 -14 71.63 3.21
    -1 -2 -14 71.14 3.13
    -1 2 -14 77.41 3.19
    -1 2 14 75.42 3.17
    -1 -2 -14 79.41 4.34
    1 2 -15 90.59 3.87
    1 2 -15 94.33 3.93
    -1 2 -15 91.24 3.95
    1 2 15 94.57 5.41
    -1 -2 -15 89.81 5.08
    -1 -2 15 92.88 3.88
    1 -2 15 92.56 5.32
    1 -2 -15 100.89 3.95
    -1 2 15 96.18 3.93
    1 -2 -15 101.19 4
    -1 -2 -15 92.73 4
    -1 2 -15 98.66 3.95
    1 -2 -15 95.77 4.78
    -1 -2 -15 99.27 3.94
    1 2 16 91.33 5.55
    1 2 -16 100.4 4.05
    1 2 -16 100.03 4.1
    1 -2 16 100.97 5.68
    -1 2 16 100.68 4.07
    -1 -2 16 98.81 4.03
    -1 -2 -16 82.79 5.14
    -1 2 -16 99.77 4.1
    -1 -2 -16 96.48 4.13
    1 -2 -16 94.94 4.11
    1 -2 -16 94.61 4.96
    -1 2 -16 100.99 4.13
    1 -2 -16 104.24 4.11
    -1 -2 -16 96.65 4.07
    1 2 17 331.84 14.41
    -1 -2 17 328.88 12.35
    -1 -2 -17 323.54 14.01
    1 -2 17 324.27 14.38
    -1 2 -17 332.96 12.44
    1 -2 -17 346.69 12.45
    1 -2 -17 326.82 12.45
    -1 -2 -17 341.69 12.43
    -1 -2 -17 343.85 12.51
    1 -2 -17 313.07 13.45
    -1 2 -17 327.38 12.45
    1 2 -17 336.32 12.46
    -1 2 17 336.26 12.39
    1 2 -17 334.8 12.37
    -1 2 -18 122.15 4.86
    -1 -2 -18 114.01 4.88
    1 2 -18 120.3 4.86
    1 2 -18 119.95 4.77
    -1 2 18 111.7 4.75
    -1 2 18 123.33 6.74
    -1 -2 18 104.77 6.49
    -1 -2 -18 116.82 4.82
    1 -2 -18 124.42 4.86
    1 -2 -18 118.46 4.87
    -1 2 -18 113.5 4.85
    -1 -2 -18 116.43 6.29
    1 -2 18 116.22 6.61
    1 2 18 114.77 6.52
    -1 2 -19 117.05 4.77
    1 2 -19 110.88 4.65
    1 -2 19 109.38 6.46
    1 -2 -19 120.54 4.78
    -1 -2 -19 113.16 4.75
    -1 2 19 111.12 6.6
    -1 -2 -19 107.84 4.79
    -1 2 -19 114.9 4.76
    -1 -2 19 102.44 6.42
    1 2 -19 116.42 4.77
    1 2 19 119.15 6.62
    1 -2 -19 119.29 4.77
    -1 -2 -20 0.82 0.66
    -1 2 -20 1.18 0.79
    1 2 -20 0.92 0.63
    -1 -2 -20 0.98 0.76
    -1 -2 20 0.73 1.5
    1 -2 -20 0.65 0.7
    -1 2 20 0.74 1.4
    1 -2 -20 -0.41 0.71
    1 2 20 2.18 1.43
    1 -2 20 2.55 1.38
    1 -2 -21 155.67 6.13
    1 -2 -21 156.07 6.13
    -1 -2 -21 154.91 6.12
    1 2 -21 144.49 5.98
    -1 2 -21 161.06 6.15
    -1 -2 -21 154.12 6.17
    1 -2 -22 15.26 1.17
    -1 2 -22 14.03 1.15
    -1 -2 -22 13.69 1.14
    1 -2 -22 14.23 1.14
    -1 -2 -22 14.18 1.21
    -1 -2 -23 154.9 6.09
    -1 2 23 156.09 6.07
    1 -2 -23 154.48 6.03
    -1 2 -23 156.34 6.05
    1 -2 -23 154.59 6.05
    -1 -2 -23 152.19 6.05
    1 -2 -24 32.99 1.62
    -1 2 -24 31.22 1.61
    -1 2 24 29.97 1.61
    -1 -2 -24 29.96 1.66
    -1 2 25 38.61 1.77
    -1 -2 25 37.94 1.74
    -1 -2 -25 40.22 1.83
    -1 2 -25 38.02 1.76
    1 -2 -25 37.11 1.73
    -1 2 -26 47.54 1.97
    -1 2 26 44.69 1.92
    -1 -2 -26 50.17 2.03
    1 3 0 0.34 0.74
    1 3 0 0.18 0.19
    1 -3 0 0.09 0.55
    -1 3 1 552.55 19.59
    -1 -3 1 553.01 19.58
    1 -3 -1 537.64 19.73
    -1 3 -1 518.29 19.74
    1 -3 1 561.26 19.57
    1 3 -1 535.44 19.82
    -1 -3 2 1.44 0.58
    -1 3 2 2.49 0.6
    1 -3 2 1.17 0.42
    1 3 -2 0.56 0.71
    1 -3 3 67.57 2.53
    -1 3 3 69.26 2.92
    1 3 -3 64.96 3
    -1 -3 3 64.4 2.87
    -1 3 4 740.77 26.83
    -1 -3 4 731.76 26.82
    1 3 -4 761.14 26.9
    1 -3 -4 744.38 26.95
    1 -3 -5 14.82 1.37
    1 3 -5 14.72 1.21
    1 3 -6 20.69 1.46
    1 -3 -6 22.14 1.6
    1 3 -7 860.14 30.93
    -1 -3 7 874.33 31.07
    -1 3 7 833.09 31.05
    1 -3 -7 848.58 31.11
    1 3 -8 137.76 5.63
    -1 -3 8 142.32 5.81
    -1 3 8 122.37 5.69
    1 -3 -8 132.12 5.82
    1 -3 -9 21 1.74
    -1 -3 9 20.21 1.72
    -1 3 9 18.56 1.72
    1 3 -9 21.55 1.55
    1 -3 -10 19.99 1.12
    -1 -3 10 23.76 1.92
    1 3 -10 21.3 1.12
    -1 3 10 19.56 1.77
    -1 -3 -10 20.71 1.12
    -1 3 -10 20.43 1.12
    1 -3 -10 19.84 1.76
    1 3 -10 22.47 1.65
    1 -3 -11 29.77 1.4
    -1 3 -11 24.34 1.37
    1 3 -11 25.79 1.85
    1 3 -11 29.41 1.41
    1 -3 -11 29.34 2.16
    -1 -3 11 24.74 2.11
    -1 -3 -11 27.63 1.39
    -1 3 11 32.68 2.37
    -1 3 12 8.64 1.48
    -1 -3 -12 10.56 0.83
    -1 -3 -12 8.34 1.38
    1 -3 -12 9.78 0.84
    1 -3 -12 10.93 1.45
    -1 3 -12 12.68 0.9
    -1 -3 12 12.83 1.58
    1 3 -12 13.22 0.89
    -1 -3 -13 10.07 1.53
    -1 3 13 8.41 0.83
    1 -3 13 7.61 1.45
    1 -3 -13 9.17 0.81
    -1 3 -13 11.91 0.9
    -1 -3 13 7.84 1.43
    -1 3 13 8.71 1.49
    1 3 13 7.9 1.64
    1 3 -13 10.3 0.88
    1 -3 -13 9.6 1.35
    -1 3 -13 8.27 0.83
    -1 -3 -13 8.08 0.79
    -1 3 -13 8.5 0.8
    1 -3 -13 9.65 1.32
    -1 3 14 35.89 1.84
    1 -3 -14 37.2 2.54
    -1 -3 14 35.46 1.79
    -1 -3 -14 37.46 1.83
    1 3 14 33.93 2.9
    1 3 -14 38.18 1.85
    -1 3 -14 40.24 1.91
    1 -3 14 35.46 2.86
    -1 3 -14 37.55 1.87
    1 -3 -14 35.94 1.82
    -1 -3 -14 37.69 2.87
    1 -3 -14 35.46 2.63
    1 -3 -15 33.51 1.74
    1 -3 15 31.69 2.82
    1 3 -15 36.76 1.78
    1 3 15 33.05 2.92
    -1 3 -15 31.67 1.74
    -1 -3 -15 34.15 2.73
    -1 -3 15 30.11 1.64
    -1 -3 -15 33 1.74
    1 -3 -15 31.76 2.42
    -1 3 15 32.25 1.71
    -1 3 -15 31.5 1.74
    1 -3 -15 30.68 2.48
    1 -3 -16 -0.14 0.63
    1 -3 16 -0.3 1.25
    1 -3 -16 1.26 0.94
    1 3 16 0.92 1.19
    1 -3 -16 -0.46 0.64
    -1 -3 16 0.51 0.6
    1 3 -16 -0.15 0.63
    1 3 16 0.77 0.57
    -1 3 -16 0.68 0.63
    -1 -3 -16 -0.27 1.09
    -1 3 -16 0.15 0.65
    -1 -3 -16 0.71 0.6
    -1 3 16 0.56 0.62
    -1 3 17 112.47 4.67
    1 -3 -17 118.27 4.72
    -1 3 -17 121.52 4.75
    1 -3 17 113.62 6.35
    -1 3 17 125.59 6.62
    -1 -3 17 112.9 4.62
    -1 -3 -17 117.67 4.71
    1 -3 -17 116.75 4.77
    -1 -3 -17 114.24 6.11
    1 3 -17 117.34 4.74
    1 3 17 107.93 4.62
    1 -3 -17 105.02 5.61
    -1 -3 -17 111.6 4.77
    -1 3 -17 115.08 4.75
    1 3 17 119.71 6.46
    -1 3 -18 0.49 0.66
    1 3 18 0.56 0.6
    1 -3 18 2.75 1.41
    -1 3 18 0.82 0.6
    1 3 18 -0.34 1.28
    1 -3 -18 0.59 0.7
    -1 3 18 -0.7 1.46
    -1 -3 -18 1.18 0.72
    -1 -3 -18 1.79 1.22
    -1 -3 -18 0.97 0.74
    -1 -3 18 -0.7 1.57
    1 -3 -18 1.18 0.75
    -1 -3 -19 68.35 4.27
    1 -3 -19 61.16 2.84
    -1 -3 -19 63.21 2.85
    1 -3 19 57.54 4.28
    1 3 19 59.18 2.73
    -1 3 19 59.58 2.76
    -1 3 -19 57.17 2.84
    -1 3 19 52.09 4.25
    -1 -3 19 59.55 4.44
    -1 -3 -19 59.05 2.9
    1 -3 -19 64 2.89
    1 3 19 62.11 4.37
    -1 3 20 1.09 1.54
    -1 -3 20 0.72 1.65
    1 -3 -20 -0.08 0.71
    -1 -3 -20 0.54 0.76
    1 -3 -20 -0.25 0.69
    1 3 20 0.36 1.17
    1 -3 20 -0.36 1.3
    -1 -3 -20 0.98 0.72
    -1 3 -20 1.32 0.71
    -1 -3 -21 19.95 1.37
    -1 -3 -21 22.91 1.53
    -1 3 -21 19.55 1.39
    1 -3 -21 19.13 1.39
    1 -3 -21 23.36 1.47
    1 -3 -22 0.15 0.67
    -1 3 22 0.47 0.66
    -1 -3 -22 -0.45 0.63
    1 -3 -22 0.82 0.67
    -1 3 -22 0.36 0.64
    -1 -3 -22 0.88 0.73
    1 -3 -23 1.42 0.67
    -1 3 23 1.18 0.64
    1 -3 -23 1.53 0.67
    -1 -3 -23 0.54 0.65
    -1 -3 -23 1.52 0.71
    -1 3 -23 1.04 0.62
    -1 -3 -24 1 0.62
    1 -3 -24 1.57 0.59
    -1 -3 -24 0.35 0.56
    1 -3 -24 -0.35 0.55
    -1 3 -24 1.04 0.56
    -1 3 24 2.03 0.62
    1 -3 -25 9.74 0.75
    -1 3 -25 8.22 0.72
    -1 3 25 10.33 0.78
    -1 -3 25 9.18 0.7
    -1 -3 -25 9.27 0.81
    1 -3 -26 1.5 0.37
    -1 3 -26 1.13 0.35
    -1 -3 -26 0.62 0.43
    -1 3 26 0.42 0.35
    1 4 0 0.4 0.32
    -1 4 0 0.75 0.74
    1 4 -1 272.12 9.21
    -1 4 1 303.51 9.26
    -1 4 -1 283.21 9.15
    -1 4 2 101.13 3.99
    1 4 -2 99.57 4.3
    -1 -4 2 99.96 4
    -1 4 -2 103.79 4.3
    -1 4 2 103.2 4.36
    -1 4 3 80.21 3.4
    -1 4 3 73.57 3.64
    1 4 -3 86.82 3.65
    -1 -4 3 84.57 3.41
    1 -4 4 797.48 28.84
    -1 -4 4 831.62 29.29
    1 4 -4 842.27 29.47
    -1 4 4 835.48 29.31
    -1 -4 5 5.53 0.86
    -1 4 5 7.24 1.02
    1 -4 -5 5.48 1.06
    1 4 -5 5.6 0.97
    1 4 -6 4.09 0.94
    1 -4 -6 3.95 0.95
    1 -4 -7 6.01 1.07
    1 4 -7 7.74 1
    1 -4 -8 67.3 3.52
    -1 -4 8 64.04 3.34
    1 4 -8 67.11 3.25
    1 -4 -9 2767.45 97.39
    -1 -4 9 2781.91 97.32
    -1 4 9 2731.6 97.3
    1 4 -9 2646.76 97.01
    1 4 -10 401.1 15.57
    -1 -4 -10 416.74 14.93
    1 4 -10 408.31 14.94
    -1 4 -10 412.67 14.94
    1 -4 -10 408.19 15.95
    -1 -4 10 396.4 15.89
    -1 4 10 411.53 15.94
    1 -4 -10 425.39 14.93
    -1 -4 11 65.57 3.69
    1 -4 -11 58.14 3.56
    1 4 -11 63.26 2.68
    -1 -4 -11 62.67 2.66
    -1 4 -11 61.56 2.67
    -1 4 11 64.33 3.66
    1 -4 -11 68.68 2.69
    -1 -4 -12 7.35 0.73
    1 -4 -12 6.39 1.27
    -1 -4 -12 6.19 0.74
    -1 -4 -12 4.85 0.99
    -1 4 -12 5.6 0.69
    1 4 12 5.44 1.23
    -1 -4 12 5.81 1.3
    1 4 -12 6.19 0.72
    1 -4 -12 7.05 0.73
    -1 4 -12 6.24 0.7
    -1 4 -12 5.82 0.73
    1 -4 12 5.4 1.33
    -1 -4 -13 236.63 8.27
    1 4 -13 225.87 8.28
    -1 -4 -13 205.5 8.29
    -1 4 -13 213.69 8.26
    1 -4 -13 219.06 8.24
    1 -4 -13 217.34 9.39
    1 -4 13 227.12 9.62
    1 4 13 211.44 8.21
    -1 4 -13 219.12 8.25
    1 4 13 228.23 9.67
    -1 4 13 226.06 8.28
    -1 4 -13 219.32 8.28
    1 -4 -14 29.69 1.52
    -1 -4 -14 24.15 2.29
    1 -4 14 27.56 2.5
    1 4 14 22.12 2.33
    -1 4 14 25.83 1.5
    -1 4 -14 27.68 1.5
    1 4 14 26.21 1.45
    -1 4 -14 28.05 1.53
    1 4 -14 26.81 1.52
    -1 -4 -14 22.53 1.52
    -1 4 -14 30.57 1.57
    1 -4 -14 30.12 2.4
    1 -4 -14 34.28 2.37
    -1 -4 -14 24.99 1.45
    -1 -4 -15 134.62 6.72
    1 4 15 132.45 6.85
    1 -4 -15 139.52 5.37
    -1 -4 15 131.87 5.31
    -1 4 -15 132.46 5.37
    1 -4 -15 136.95 6.57
    -1 -4 -15 140.79 5.36
    1 -4 15 137.12 6.88
    1 -4 -15 142.75 6.44
    1 4 15 133.92 5.31
    -1 4 15 131.69 5.36
    -1 -4 -16 35.9 2.88
    1 -4 16 34.27 3.01
    -1 -4 -16 33.14 1.79
    -1 4 -16 35.32 1.84
    1 -4 -16 32.24 1.79
    1 4 16 31.69 1.73
    -1 4 16 31.49 1.78
    1 -4 -16 33.68 1.88
    -1 -4 16 33.71 1.74
    1 4 16 27.45 2.76
    1 -4 -16 38.19 2.71
    -1 -4 17 29.85 2.88
    1 -4 -17 28.15 1.65
    -1 4 -17 27.57 1.64
    1 4 17 26.5 1.57
    1 -4 17 26.5 2.69
    1 -4 -17 27.25 1.69
    -1 -4 -17 27.01 2.58
    -1 -4 -17 29.16 1.65
    1 4 17 32.1 2.94
    -1 4 17 26.71 2.79
    -1 4 17 27.48 1.63
    -1 -4 17 29.5 1.57
    1 -4 -17 27.36 2.35
    -1 -4 -18 99.18 5.8
    1 -4 18 108.1 6.12
    -1 -4 -18 106.38 4.42
    1 -4 -18 105.65 4.42
    1 4 18 108.16 6.13
    -1 4 -18 109.23 4.46
    1 4 18 104.42 4.34
    -1 -4 18 97.07 5.96
    -1 4 18 104.4 4.37
    -1 4 18 106.87 6.19
    1 -4 -18 106.7 4.49
    -1 -4 -19 136.43 7.35
    1 4 19 148.77 5.84
    -1 4 -19 149.51 5.93
    1 -4 -19 150.65 5.93
    -1 4 19 149.97 7.85
    1 4 19 152.05 7.75
    1 -4 19 141.78 7.63
    -1 -4 19 135.76 7.58
    1 -4 -19 154.37 6.01
    -1 4 19 141.18 5.84
    -1 -4 -19 152.44 5.94
    -1 -4 -20 34.97 1.92
    1 -4 20 34.9 3.26
    -1 -4 -20 31.19 2.97
    -1 -4 20 41.34 3.45
    1 -4 -20 32.89 1.92
    1 4 20 36.75 1.84
    1 -4 -20 35.05 1.93
    -1 -4 -20 35.75 2.03
    -1 4 -20 32.13 1.88
    1 4 20 32.51 3.19
    -1 4 20 39.31 3.49
    -1 -4 -21 177.78 6.98
    1 -4 -21 178.8 6.96
    1 -4 -21 178.79 6.92
    -1 4 21 176.42 6.96
    -1 4 -21 170.86 6.87
    -1 -4 -21 177.78 6.92
    -1 -4 -22 0.4 0.74
    -1 4 -22 0.98 0.66
    1 -4 -22 1.9 0.71
    -1 4 22 2.4 0.77
    -1 -4 -22 1.24 0.71
    1 -4 -22 0.91 0.66
    -1 -4 -23 108.18 4.47
    1 -4 -23 109.64 4.42
    -1 -4 -23 102.42 4.38
    1 -4 -23 109.53 4.42
    -1 4 -23 109.69 4.37
    -1 4 23 113.48 4.46
    1 -4 -24 27.33 1.49
    1 -4 -24 28.97 1.5
    -1 -4 -24 26.79 1.47
    -1 4 24 28.39 1.51
    -1 4 -24 28.48 1.44
    -1 -4 -24 28.34 1.53
    -1 -4 -25 121.88 4.61
    -1 4 -25 111.86 4.49
    1 -4 -25 122.49 4.55
    -1 4 25 117.45 4.55
    -1 -4 -26 0.52 0.41
    1 -4 -26 0.48 0.33
    1 5 0 0.88 0.41
    -1 5 0 -0.09 0.83
    -1 5 1 201.49 7.68
    -1 5 -1 204.48 7.63
    1 5 1 184.86 7.19
    -1 -5 2 78.7 3.21
    -1 5 2 78.45 3.21
    1 5 -2 80.03 3.66
    -1 5 2 75.73 3.66
    -1 5 -2 86.79 3.66
    1 5 -3 149.8 6.08
    -1 5 3 143.62 5.72
    -1 -5 3 147.87 5.74
    -1 5 3 158.06 6.22
    1 5 -4 168.07 6.86
    -1 5 4 177.11 6.62
    -1 -5 4 171.49 6.61
    -1 5 4 159.76 7.01
    -1 -5 5 51.25 2.38
    -1 5 5 49.06 2.38
    1 -5 5 44.08 1.8
    1 5 -5 49.31 2.53
    -1 5 6 30.4 1.95
    1 -5 -6 29.77 2.07
    -1 -5 6 31.9 1.91
    1 5 -6 32.8 1.94
    1 -5 -7 72.72 3.74
    1 5 -7 72.99 3.48
    1 5 -8 241.43 9.73
    1 -5 -8 260.29 10.13
    1 -5 -9 121.22 4.51
    -1 -5 -9 115.95 4.5
    1 5 -9 113.89 5.14
    1 -5 -9 118.35 5.52
    -1 -5 -10 446.64 16.6
    1 -5 -10 476.01 16.61
    1 -5 -10 473.01 17.82
    1 5 -10 448.68 17.3
    1 -5 -11 86.81 4.68
    -1 -5 -11 95.18 3.72
    1 -5 -11 92.86 3.71
    -1 -5 -12 456.51 16.07
    1 -5 -12 426.54 17.36
    -1 5 -12 439.04 16.07
    -1 5 12 435.11 16.1
    1 5 12 421.31 17.31
    1 -5 -12 453.49 16.07
    -1 -5 -12 443.84 16.13
    1 -5 12 425.65 17.29
    -1 5 -12 440.24 16.09
    1 5 13 1.16 1.02
    -1 5 -13 0.67 0.55
    -1 5 13 0.89 0.61
    1 -5 13 1.16 1.07
    1 5 13 0.91 0.53
    1 -5 -13 -0.22 0.95
    -1 -5 -13 1.06 0.91
    1 -5 -13 0.12 0.56
    -1 -5 -13 0.17 0.51
    -1 5 -13 0.25 0.57
    -1 -5 -13 1 0.61
    1 -5 -14 46.02 3.23
    1 -5 -14 49.84 2.27
    1 5 14 50.5 2.26
    -1 5 -14 48.75 2.29
    1 5 14 47.53 3.35
    -1 -5 -14 46.56 2.25
    -1 5 14 50.2 2.31
    -1 -5 -14 46.3 2.32
    -1 5 -14 47.68 2.27
    1 -5 14 44.9 3.29
    -1 5 -15 11.5 0.99
    -1 -5 -15 14.3 1.85
    -1 5 15 10.55 1.02
    1 5 15 12.57 0.96
    1 -5 15 15.32 1.96
    1 -5 -15 10.79 0.99
    -1 -5 -15 11.57 1.01
    1 -5 -15 9.41 1.65
    -1 5 15 12.48 1.92
    1 -5 -15 8.04 1.42
    -1 5 -15 10.13 1.02
    1 5 15 10.92 1.82
    -1 -5 -15 12.62 1.06
    1 -5 -16 18.26 2.05
    -1 -5 16 21.9 2.47
    1 -5 16 27.6 2.57
    1 5 16 23.17 1.42
    -1 5 16 22.81 1.46
    -1 -5 -16 22.08 1.52
    -1 -5 16 23.51 1.42
    1 5 16 24.69 2.55
    -1 5 16 22.62 2.55
    -1 5 -16 25.48 1.53
    -1 -5 -16 24.97 1.47
    -1 -5 -16 20.36 2.35
    1 -5 -16 24.09 1.45
    1 -5 -16 20.88 2.25
    1 -5 17 1.59 1.35
    -1 -5 17 2.44 0.61
    1 5 17 2.87 1.37
    -1 5 -17 1.09 0.7
    1 -5 -17 1.21 0.79
    -1 5 17 1.38 0.7
    -1 -5 -17 1.31 0.7
    1 -5 -17 1.08 0.7
    1 5 17 1.74 0.63
    -1 5 17 2.27 1.53
    -1 -5 -17 1.31 0.78
    -1 -5 -17 0.29 1.14
    -1 -5 17 1.29 1.43
    1 -5 -17 1.19 0.99
    1 -5 -18 19.17 1.39
    -1 5 18 21.94 2.62
    1 -5 18 17.6 2.38
    -1 5 18 19.79 1.36
    -1 5 -18 19.16 1.38
    -1 -5 18 17.05 2.53
    1 5 18 25.16 2.61
    -1 -5 -18 20.75 1.43
    -1 -5 -18 18.15 2.28
    1 5 18 20.41 1.35
    1 -5 -18 23.41 1.57
    1 5 19 24.37 1.46
    -1 5 19 23.02 2.69
    -1 5 -19 24.74 1.51
    1 5 19 21.17 2.61
    1 -5 -19 23.22 1.53
    1 -5 -19 21.78 1.49
    1 -5 19 25.74 2.66
    -1 -5 -19 21.85 2.48
    -1 -5 19 16.66 2.4
    -1 5 19 21.96 1.41
    -1 5 19 24.58 1.58
    -1 -5 -19 21.34 1.51
    1 5 20 5.92 0.82
    1 -5 -20 5.77 0.96
    -1 5 20 9.27 1.02
    -1 -5 -20 6.5 0.9
    -1 5 -20 7.6 0.94
    1 -5 -20 8.65 0.96
    -1 5 -21 0.36 0.66
    -1 -5 -21 0.62 0.64
    1 -5 -21 -0.08 0.67
    -1 5 21 0.25 0.71
    1 -5 -21 0.08 0.73
    -1 -5 -22 -0.21 0.61
    1 -5 -22 0.23 0.68
    -1 5 22 0.23 0.68
    -1 -5 -22 1.56 0.77
    -1 5 -22 1.51 0.63
    1 -5 -22 1.28 0.65
    -1 -5 -23 0.41 0.66
    1 -5 -23 1.59 0.66
    -1 5 23 -0.07 0.61
    -1 5 -23 0.11 0.54
    -1 -5 -23 0.06 0.57
    1 -5 -23 1.02 0.59
    1 -5 -24 4.19 0.62
    -1 5 24 5.44 0.68
    -1 -5 -24 5.57 0.74
    -1 5 -24 4.65 0.6
    -1 -5 -24 4.07 0.64
    1 -5 -24 5.46 0.71
    -1 5 25 17.38 1.02
    1 -5 -25 19.85 1.06
    -1 -5 -25 17.44 1.06
    -1 -5 -26 0.45 0.37
    1 -5 -26 0.14 0.32
    -1 6 0 1.86 0.9
    1 6 0 0.54 0.46
    -1 6 1 117.81 5.36
    -1 6 -1 121.49 5.33
    1 6 1 134.39 4.97
    -1 6 -2 55.87 2.88
    1 6 2 59.06 2.59
    -1 6 2 52.54 2.92
    -1 6 3 1.49 0.53
    -1 -6 3 1.83 0.54
    -1 6 3 1.25 1
    -1 6 4 1.74 0.65
    -1 -6 4 2.56 0.69
    1 6 -4 2.75 0.86
    -1 6 4 0.54 0.91
    -1 6 5 154.97 6.97
    -1 6 5 170.62 6.49
    1 6 -5 162.73 6.76
    -1 -6 5 161.96 6.45
    1 6 -6 3.36 0.87
    -1 6 6 2.98 1.18
    -1 6 6 3.3 0.85
    -1 -6 6 3.36 0.83
    -1 6 7 5 0.95
    1 6 -7 4.45 0.94
    -1 -6 7 3.6 0.85
    1 -6 -7 3.62 1.13
    1 -6 -8 489.43 17.98
    -1 -6 8 477.67 17.6
    1 -6 -8 468.22 16.8
    -1 6 8 464.39 17.61
    -1 -6 -8 462.76 16.8
    1 6 -8 460.25 17.54
    1 6 -9 975.71 36.52
    -1 -6 -9 996.04 35.77
    1 -6 -9 1018.48 35.77
    1 -6 -9 1042.35 37.04
    -1 6 9 991.65 36.68
    1 6 10 9.99 1.35
    1 -6 -10 11.59 1.59
    1 -6 -10 13.73 0.9
    -1 -6 -10 12.56 0.88
    1 -6 11 172.61 7.89
    -1 6 11 184.4 6.95
    -1 6 -11 182.89 6.93
    1 -6 -11 192.55 8.2
    1 6 -11 183.31 6.93
    1 -6 -11 184.74 6.88
    -1 -6 -11 179.72 6.87
    1 6 11 173.68 7.86
    -1 6 12 7.04 0.82
    1 -6 -12 5.95 1.43
    1 -6 -12 7.96 0.79
    1 -6 12 5.83 1.19
    -1 6 -12 8.38 0.78
    -1 6 12 6.38 1.35
    -1 6 -12 6.42 0.8
    1 6 12 8.16 1.38
    -1 -6 -12 7.36 0.79
    1 6 12 7.58 0.76
    -1 6 13 7.87 0.85
    1 -6 -13 6.92 0.81
    -1 -6 -13 5.79 1.14
    -1 -6 -13 7.57 0.87
    1 -6 13 6.47 1.35
    -1 6 13 6.83 1.47
    1 -6 -13 8.74 1.55
    -1 6 -13 8.17 0.85
    1 6 13 6.03 1.19
    1 6 13 7.17 0.79
    -1 6 -13 7.77 0.84
    -1 -6 -13 8.35 0.86
    -1 -6 -14 3.1 0.67
    1 6 14 0.25 1.1
    1 -6 14 1.52 1.09
    -1 -6 14 1.8 1.12
    1 -6 -14 2.23 0.68
    1 -6 -14 1.02 1.01
    -1 6 14 1.19 0.65
    -1 6 -14 1.47 0.65
    1 6 14 1.18 0.62
    -1 6 -14 0.94 0.57
    -1 6 14 1.55 1.11
    -1 -6 -14 2.4 0.72
    -1 6 14 1.43 0.66
    -1 -6 -15 157.38 7.69
    1 -6 15 162.65 7.73
    -1 6 -15 158.77 6.24
    1 -6 -15 165.67 6.26
    1 6 15 156.59 7.67
    1 -6 -15 155.68 7.62
    -1 6 15 163.93 7.8
    -1 -6 15 157.95 7.71
    -1 -6 -15 161.99 6.25
    -1 6 15 159.35 6.27
    -1 6 -15 160.6 6.27
    -1 -6 -15 157.76 6.31
    1 6 15 153.89 6.22
    -1 -6 -16 57.42 2.67
    1 -6 16 56.6 3.9
    1 6 16 60.19 2.68
    -1 -6 -16 56.92 2.76
    -1 6 16 57.62 4.03
    1 6 16 61.34 4.02
    1 -6 -16 59.4 3.84
    -1 6 16 54.74 2.67
    -1 -6 16 52.46 3.88
    1 -6 -16 58.51 2.67
    -1 -6 -16 59.16 3.95
    -1 6 -16 55.32 2.65
    1 -6 -16 54.61 3.59
    1 6 17 21.41 2.41
    -1 -6 -17 19.46 1.46
    -1 -6 -17 20.58 2.37
    1 -6 -17 16.9 1.99
    -1 6 17 18 2.45
    1 -6 -17 20.65 1.5
    -1 6 17 18.28 1.44
    1 -6 17 17.12 2.27
    -1 6 -17 21.88 1.41
    -1 -6 17 18.48 2.34
    -1 6 17 19.72 1.38
    -1 -6 17 20.64 1.31
    1 -6 -17 25.91 1.48
    -1 -6 -17 20.27 1.39
    1 6 17 18.6 1.33
    -1 -6 -18 48.62 2.34
    -1 6 18 45.06 3.65
    -1 6 -18 42.15 2.26
    -1 -6 -18 44.23 2.39
    -1 6 18 47.01 2.42
    1 6 18 43.84 2.26
    -1 -6 18 45.56 3.59
    1 6 18 40.25 3.45
    -1 -6 -18 44.87 3.52
    -1 6 18 46.64 2.29
    1 -6 18 46.68 3.6
    1 -6 -18 48.9 2.37
    1 -6 -18 49.49 2.45
    -1 6 19 71.16 3.24
    1 6 19 71.03 3.13
    -1 -6 -19 70.38 3.24
    -1 -6 -19 72.63 3.19
    1 -6 -19 66.73 3.21
    -1 6 -19 69.7 3.12
    1 6 19 67.36 4.5
    1 -6 19 67.98 4.57
    -1 6 19 66.88 3.1
    -1 6 19 75.76 4.77
    -1 -6 19 66.26 4.6
    1 -6 -19 70.71 3.18
    -1 -6 -19 69.73 4.48
    -1 6 20 16.59 1.36
    -1 6 20 16.54 1.22
    1 -6 -20 19.93 1.41
    -1 6 -20 18.03 1.29
    1 6 20 19.33 1.29
    -1 -6 -20 19 1.33
    1 -6 -20 18.18 1.31
    -1 6 21 275.63 10.24
    1 6 21 256.79 10.04
    -1 6 -21 278.11 10.12
    1 -6 -21 271.4 10.17
    -1 -6 -21 268.92 10.15
    1 -6 -21 269.97 10.23
    1 -6 -22 69.4 3.24
    1 -6 -22 74.77 3.23
    -1 -6 -22 71.54 3.22
    -1 6 22 79.92 3.32
    -1 6 -22 76.34 3.17
    -1 6 23 8.21 0.87
    1 -6 -23 7.17 0.8
    -1 -6 -23 7.1 0.8
    1 -6 -23 7.09 0.85
    -1 6 -23 6.31 0.7
    1 -6 -24 2.36 0.55
    -1 -6 -24 3.59 0.58
    1 -6 -24 2.4 0.62
    -1 6 24 2.72 0.59
    -1 -6 -25 72.5 3.01
    1 -6 -25 75.66 3
    -1 6 25 75.66 2.98
    -1 -6 -26 32.9 1.44
    1 7 0 0.57 0.48
    -1 7 0 0.12 0.82
    -1 7 1 87.1 3.99
    1 7 1 82.43 3.48
    -1 7 -1 80.18 3.88
    -1 7 2 86.07 4.16
    1 7 2 86.96 3.77
    -1 7 -2 92.96 4.15
    -1 -7 3 15.17 0.94
    -1 7 3 12.78 1.51
    1 7 3 12.51 1.17
    -1 7 3 15.17 0.94
    -1 7 4 249.83 9.47
    -1 -7 4 253.52 9.48
    -1 7 4 260.09 10.28
    1 7 4 256.64 9.83
    -1 7 5 0.7 0.64
    -1 7 5 0.49 1.09
    -1 -7 5 0.63 0.65
    -1 7 6 301.44 12.44
    -1 -7 6 314.6 11.73
    -1 7 6 308.92 11.73
    -1 -7 -7 328.08 11.74
    1 -7 -7 323.74 11.73
    -1 7 7 325.27 12.36
    -1 -7 7 308.79 12.31
    -1 7 7 324.8 13.04
    -1 7 8 12.87 1.76
    -1 7 8 13.23 1.41
    1 -7 -8 13.84 0.92
    -1 -7 8 14.84 1.41
    -1 -7 -8 13.77 0.89
    1 -7 -8 15.44 1.76
    1 -7 -9 5.08 0.62
    1 -7 -9 3.45 1.16
    1 7 9 5.52 1.01
    -1 -7 -9 3.59 0.6
    -1 -7 9 4.84 1.05
    -1 7 9 4.31 1.09
    1 -7 9 4.08 0.97
    -1 7 10 41.05 1.97
    -1 7 10 39.48 1.97
    -1 7 10 43.38 2.7
    1 -7 -10 41.63 2.97
    -1 -7 -10 41.87 1.9
    1 7 10 41.95 2.66
    -1 -7 10 45.73 2.78
    -1 7 -10 39.16 1.91
    1 -7 10 39.66 2.6
    1 7 -10 41.94 1.94
    1 -7 -10 39.88 1.88
    -1 7 -11 15.12 1.08
    1 -7 11 15.79 1.62
    -1 7 11 13.66 1.03
    1 7 11 14.14 1.58
    1 7 11 11.78 1.09
    1 7 -11 14.95 1.05
    -1 7 11 11.37 1.56
    1 7 11 16.43 1.06
    -1 7 11 13.09 1.07
    1 -7 -11 16.16 1.86
    1 -7 -11 13.99 0.99
    -1 -7 11 12.73 1.58
    -1 7 -11 13.23 0.97
    -1 -7 -11 15.6 1.03
    -1 7 -12 52.62 2.35
    1 7 12 52.93 3.28
    1 -7 -12 47.76 3.45
    1 7 12 52.93 2.39
    -1 7 -12 52.28 2.41
    1 7 12 49.02 2.47
    1 -7 12 50.35 3.2
    -1 7 12 53.6 2.44
    -1 -7 12 52.41 3.29
    -1 -7 -12 52.81 2.38
    1 -7 -12 52.81 2.37
    -1 7 12 52.53 3.33
    1 -7 -13 29.43 2.61
    1 7 13 26.38 2.33
    -1 7 13 30.53 1.64
    -1 -7 -13 28.29 1.6
    1 7 13 31.29 1.64
    -1 7 13 31.5 1.74
    -1 7 -13 28.26 1.58
    -1 -7 13 29.03 2.45
    1 -7 -13 31.1 1.64
    -1 7 -13 27.24 1.62
    1 -7 13 31.38 2.51
    -1 7 13 34.46 2.68
    1 7 13 28.14 1.68
    -1 -7 -13 28.47 1.67
    1 7 14 7 0.83
    1 -7 -14 6.19 0.85
    1 -7 14 6 1.32
    -1 7 14 6.22 0.85
    -1 -7 -14 6.93 1.37
    1 7 14 7.25 1.41
    -1 -7 -14 6.55 0.82
    -1 7 14 6.35 1.54
    1 -7 -14 3.85 1.43
    -1 7 14 7.98 0.98
    -1 -7 14 9.06 1.76
    -1 7 -14 5.63 0.85
    -1 7 -14 7.19 0.82
    -1 -7 -14 6.9 0.88
    -1 7 15 4.17 0.82
    -1 -7 -15 2.34 0.7
    1 7 15 3.23 1.25
    -1 7 15 3.6 0.78
    -1 -7 -15 2.31 0.74
    -1 7 15 3.01 1.33
    1 -7 -15 2.56 1.29
    1 -7 -15 2.55 0.69
    -1 7 -15 2.57 0.79
    -1 7 -15 2.15 0.71
    -1 -7 15 4.61 1.4
    -1 7 15 3.05 0.81
    1 -7 15 3.24 1.34
    1 7 15 2.94 0.72
    1 7 16 14.02 1.99
    -1 -7 -16 16.82 1.38
    -1 7 16 18.85 1.42
    -1 7 16 15.74 2.1
    1 -7 -16 17.98 2.22
    -1 -7 16 14.42 2.2
    -1 7 16 18.49 1.34
    1 7 16 19.39 1.32
    -1 -7 -16 20.62 1.36
    -1 7 -16 19.52 1.32
    -1 -7 -16 18.53 2.23
    -1 7 -16 19.43 1.38
    1 -7 -16 14.55 1.88
    1 -7 -16 19.81 1.34
    1 -7 16 17.52 2.15
    -1 -7 17 -0.6 1.21
    -1 7 17 1.01 0.76
    -1 -7 -17 -0.55 0.68
    1 -7 -17 0.71 0.71
    1 -7 -17 0.51 0.95
    1 7 17 1.56 0.71
    1 -7 17 0.3 1.14
    -1 7 -17 0.84 0.68
    -1 7 17 2.03 0.75
    -1 -7 17 0.56 0.59
    -1 7 17 1.22 1.37
    -1 -7 -17 0.54 0.76
    -1 -7 -17 0.62 1.23
    -1 -7 -18 1.56 1.37
    -1 7 18 3.04 0.8
    1 -7 -18 5.01 0.87
    -1 7 -18 4.72 0.82
    1 -7 -18 3.88 0.89
    -1 -7 -18 3.07 0.88
    -1 7 18 3.32 0.92
    1 -7 18 1.84 1.19
    -1 -7 -18 2.51 0.81
    1 7 18 2.49 0.73
    -1 -7 18 0.92 1.22
    1 -7 -19 7.84 1.06
    -1 7 -19 7.87 0.92
    1 7 19 7.58 0.89
    -1 7 19 6.63 0.99
    1 -7 -19 7.79 0.95
    -1 -7 -19 9.09 0.98
    -1 7 19 9.3 0.99
    -1 -7 -19 8.82 1.08
    -1 -7 -19 7.97 1.8
    -1 7 20 10.24 0.99
    1 7 20 12.66 1.05
    -1 7 -20 11.48 1.03
    -1 -7 -20 11.18 1.09
    -1 7 20 11.9 1.14
    1 -7 -20 13.42 1.13
    -1 -7 -20 12.34 1.18
    1 -7 -20 12.47 1.2
    -1 7 -21 9.52 0.91
    -1 7 21 10.05 1.04
    -1 -7 -21 9.03 0.98
    1 -7 -21 9.6 1.04
    -1 -7 -21 9.27 1.09
    1 -7 -21 12.02 1.07
    -1 7 22 0.57 0.61
    1 -7 -22 0.07 0.59
    -1 7 -22 -0.27 0.52
    -1 -7 -22 0.29 0.67
    1 -7 -22 0.86 0.66
    -1 -7 -22 -0.33 0.6
    1 -7 -23 3.27 0.64
    1 -7 -23 3.96 0.71
    -1 7 23 3.3 0.66
    -1 -7 -23 3.49 0.66
    1 -7 -24 0.35 0.5
    -1 7 24 0.63 0.5
    1 -7 -24 0.52 0.48
    -1 -7 -24 0.38 0.48
    1 -7 -25 3.55 0.51
    1 8 0 4.77 0.76
    -1 8 0 4.58 1.15
    1 8 1 0.15 0.56
    -1 8 -1 0.67 0.89
    -1 8 1 0.7 0.86
    -1 8 2 103.87 5.08
    -1 8 -2 114.29 5.07
    1 8 2 113.74 4.69
    1 8 3 48 2.58
    -1 8 3 51.8 2.96
    1 8 4 126.04 5.31
    -1 8 4 116.33 5.65
    -1 -8 -5 41.73 1.83
    -1 -8 5 43.88 2.08
    1 -8 -5 41.86 1.83
    1 8 5 37.56 2.47
    -1 8 5 46.99 2.96
    1 -8 6 1.15 0.49
    -1 -8 -6 0.2 0.43
    -1 -8 6 1.78 0.69
    -1 8 6 0.2 1.09
    1 -8 -6 1.02 0.45
    1 -8 7 46.78 2.41
    1 -8 -7 45.32 1.99
    -1 8 7 44.05 3.1
    -1 -8 -7 46.93 2.01
    -1 -8 7 43.06 2.41
    -1 -8 -8 31.3 1.46
    1 -8 -8 28.2 1.43
    1 -8 8 27.11 1.85
    -1 -8 8 26.26 1.89
    1 -8 -8 28.08 2.32
    -1 8 8 26.64 2.53
    -1 -8 9 15.31 1.55
    1 -8 -9 19.89 1.11
    -1 8 9 17.46 1.18
    -1 8 9 18.45 1.22
    -1 -8 -9 20.68 1.14
    1 -8 9 18.82 1.57
    1 -8 -9 17.14 1.98
    -1 8 9 16.65 2.09
    -1 -8 10 64.79 3.64
    -1 8 10 73.07 3.03
    1 -8 -10 67.42 4.09
    1 -8 10 69.13 3.66
    -1 -8 -10 70.61 2.91
    1 8 10 69.9 2.98
    -1 8 10 77.65 4.45
    -1 8 -10 69.31 2.97
    -1 8 10 62.87 3.63
    -1 8 -10 68.36 2.91
    1 8 10 69.69 3.13
    1 -8 -10 70.32 2.91
    -1 8 10 67.25 3
    1 8 -10 68.06 2.93
    1 -8 -11 3.32 1.29
    -1 -8 11 4.38 1.12
    1 8 -11 4.79 0.75
    1 8 11 5.07 0.72
    -1 8 11 4.28 0.74
    1 -8 -11 4.64 0.7
    -1 8 11 4.42 0.76
    -1 8 11 4.65 1.61
    -1 -8 -11 4.31 0.67
    -1 8 -11 4.35 0.67
    1 -8 11 5.84 1.18
    1 8 11 4.62 0.9
    -1 8 -11 3.92 0.75
    1 -8 12 45.32 3.02
    -1 -8 -12 48.47 2.22
    1 -8 -12 49.45 2.25
    1 8 12 45.55 2.24
    -1 8 12 50.2 2.4
    -1 8 12 46.65 3.64
    -1 8 -12 47.35 2.28
    -1 8 12 47.32 2.3
    1 8 12 47.56 2.44
    1 -8 -12 45.3 3.37
    -1 -8 12 46.69 3.08
    -1 8 -12 45.9 2.19
    1 8 -12 48.79 2.28
    1 8 13 68.65 3.26
    1 -8 -13 70.03 4.45
    -1 8 -13 72.42 3.16
    -1 -8 -13 70.77 3.12
    -1 8 13 66.14 3.13
    -1 -8 13 70.2 4.08
    1 -8 13 72.12 4.11
    -1 8 -13 73.98 3.09
    -1 8 13 72.94 3.26
    -1 8 13 68.89 4.74
    -1 -8 -13 73.14 3.17
    1 8 13 72.78 3.14
    1 -8 -13 72.21 3.12
    -1 8 -14 20.5 1.34
    -1 8 14 21.86 2.72
    -1 -8 -14 23.7 1.46
    -1 -8 -14 21.84 2.24
    1 -8 14 25.47 2.28
    -1 8 -14 24.83 1.5
    -1 -8 14 19.71 2.14
    1 8 14 22.42 1.56
    1 -8 -14 22.92 1.42
    1 8 14 22.17 1.43
    -1 -8 -14 22.68 1.52
    1 -8 -14 25.35 2.5
    -1 8 14 19.19 1.45
    -1 8 14 25.59 1.59
    1 -8 15 9.63 1.49
    -1 8 15 5.68 1.94
    -1 8 -15 7.24 0.96
    -1 8 15 7.95 0.99
    1 8 15 8.3 0.94
    -1 -8 -15 7.9 0.93
    -1 8 15 7.91 1.07
    -1 -8 -15 7.26 0.98
    -1 -8 15 8.88 1.63
    1 -8 -15 6.67 1.56
    -1 8 15 8.03 1.07
    1 -8 -15 8.34 0.96
    -1 8 -15 6.9 0.84
    -1 -8 -16 23.37 1.52
    1 -8 -16 26.07 1.55
    -1 8 16 26.35 1.68
    -1 8 -16 24.1 1.57
    -1 -8 -16 25.9 1.61
    1 -8 -16 20.85 2.49
    -1 8 16 24.46 1.59
    -1 8 16 23.94 1.62
    -1 -8 -16 20.57 2.48
    -1 8 16 22.92 2.9
    -1 8 -16 24.16 1.48
    1 8 16 22.54 1.54
    1 -8 -17 20.74 1.47
    -1 8 17 20.55 1.53
    1 -8 -17 25.6 2.42
    1 8 17 22.63 1.51
    -1 -8 -17 24.14 1.53
    1 -8 -17 19.7 2.38
    -1 8 17 22.72 1.52
    -1 -8 -17 24.01 1.61
    -1 -8 -17 21.77 2.47
    -1 -8 17 20.52 1.37
    -1 8 -17 23.55 1.45
    -1 8 -18 64.66 3.05
    1 -8 -18 68.62 3.15
    -1 -8 -18 69.76 3.14
    1 8 18 68.18 3.12
    1 -8 -18 74.18 3.28
    -1 8 18 67.95 4.97
    -1 8 18 71.41 3.15
    -1 -8 -18 71.56 3.23
    -1 8 18 70.42 3.24
    -1 -8 -18 61.98 4.36
    1 -8 -19 10.79 1.16
    -1 8 19 11.16 1.05
    -1 8 19 10.11 1.14
    1 8 19 10.4 1.01
    -1 8 -19 11.79 1.01
    1 -8 -19 9.43 1.02
    -1 -8 -19 12.52 1.08
    -1 -8 -19 9.06 1.1
    1 -8 -20 10.53 1.14
    -1 -8 -20 12.38 1.07
    1 -8 -20 10.49 1.03
    -1 8 20 11.16 1
    -1 -8 -20 12.74 1.14
    -1 8 -20 10.36 0.93
    -1 8 20 12.35 1.16
    -1 -8 -21 36.24 1.84
    1 -8 -21 33.9 1.8
    1 -8 -21 32.26 1.9
    -1 8 21 32.7 1.86
    -1 -8 -21 35.29 1.87
    1 -8 -22 58.42 2.72
    -1 -8 -22 58.75 2.67
    -1 8 22 61.6 2.74
    -1 -8 -22 60.86 2.72
    1 -8 -22 60.8 2.67
    1 -8 -23 33.08 1.67
    1 -8 -23 31.38 1.58
    -1 -8 -23 34.63 1.62
    -1 -8 -23 30.8 1.64
    -1 8 23 30.57 1.63
    -1 -8 -24 97.58 3.85
    1 -8 -24 99.6 3.86
    -1 -8 -24 96.13 3.88
    1 -8 -24 100.87 3.9
    -1 -8 -25 2.82 0.46
    1 -8 -25 2.46 0.44
    -1 9 0 0.15 0.97
    1 9 0 1.07 0.58
    -1 9 -1 13.05 1.43
    -1 9 1 13.13 1.51
    1 9 1 10.46 1.07
    -1 9 2 35.44 2.44
    -1 9 -2 31.78 1.57
    1 9 2 34.11 2
    -1 9 2 33.99 1.6
    -1 9 -3 11.58 0.86
    -1 9 3 11.51 0.86
    -1 9 3 12.76 1.55
    1 9 3 12.09 1.2
    1 9 4 18.81 1.67
    -1 9 4 19.56 1.95
    -1 9 -4 22.89 1.18
    -1 9 4 19.77 1.14
    -1 -9 -5 1.52 0.49
    -1 9 5 2.37 0.54
    -1 9 5 1.58 1.2
    1 -9 -5 2.41 0.54
    1 9 5 1.74 0.88
    -1 9 -5 1.84 0.51
    1 9 6 0.97 0.97
    1 -9 -6 1.15 0.49
    -1 -9 -6 1.73 0.52
    -1 9 -6 1.2 0.47
    -1 9 6 2.16 1.23
    -1 9 6 1.38 0.54
    -1 9 7 5.75 0.73
    -1 9 -7 4.37 0.59
    -1 9 7 6.02 0.64
    1 9 7 6.81 1.29
    -1 -9 -7 5.34 0.63
    -1 9 -7 5.27 0.68
    1 -9 -7 5.79 0.65
    -1 9 7 7.92 1.57
    -1 9 -8 4.85 0.72
    -1 9 8 6.57 0.64
    -1 9 8 7.08 1.53
    -1 -9 -8 5.43 0.67
    1 -9 -8 4.92 0.65
    1 9 8 5.87 0.73
    1 9 8 5.92 1.27
    1 -9 -8 5.74 1.47
    1 9 8 4.76 0.89
    -1 9 8 5.89 0.77
    -1 9 8 6.48 0.77
    1 9 9 0.81 0.56
    1 -9 -9 1.06 0.57
    1 9 9 2.17 0.6
    -1 9 -9 2.59 0.56
    -1 9 9 2.92 0.7
    1 9 -9 1.28 0.54
    1 9 9 1.71 0.74
    -1 -9 -9 1.86 0.58
    -1 9 9 3.26 1.41
    1 -9 -9 1.71 1
    -1 9 9 1.19 0.59
    -1 9 10 0.87 0.72
    1 9 10 0.51 0.73
    1 9 10 0.66 0.62
    1 -9 -10 -1.56 1.16
    -1 9 10 1.19 0.63
    -1 9 10 0.29 1.28
    1 -9 -10 0.06 0.55
    -1 -9 -10 0.28 0.54
    -1 9 -10 0.06 0.51
    1 9 -10 0.54 0.58
    1 9 10 0.48 0.54
    -1 9 10 0.97 0.64
    1 -9 -11 3.32 1.37
    -1 9 -11 2.22 0.58
    -1 9 11 1.25 1.35
    1 9 11 1.94 0.7
    1 -9 -11 3.56 0.67
    -1 9 11 3.17 0.73
    1 9 11 1.79 0.79
    -1 -9 -11 1.29 0.6
    1 9 -11 3.43 0.7
    -1 9 11 1.68 0.8
    1 9 11 2.08 0.57
    -1 9 11 2.08 0.69
    -1 9 12 6.72 1.83
    -1 9 -12 9.57 0.88
    1 9 12 8.1 0.95
    -1 9 12 9.22 1.02
    -1 -9 -12 9.52 0.93
    -1 9 12 9.64 0.99
    -1 9 -12 8.45 0.95
    1 9 12 7.25 1.04
    1 9 -12 9.79 0.95
    -1 9 12 8.85 1.08
    1 -9 -12 8.17 1.69
    1 -9 -12 8.92 0.88
    -1 -9 -13 0.46 0.62
    1 9 13 0.53 0.66
    -1 9 -13 0.47 0.59
    -1 9 13 0.65 0.78
    -1 -9 -13 -0.5 0.61
    1 9 13 -0.19 0.75
    -1 9 -13 0.39 0.65
    1 -9 -13 -0.29 0.67
    1 -9 -13 -0.3 1.15
    -1 9 13 0.89 0.7
    -1 9 13 1.43 1.41
    -1 -9 -14 21.68 1.46
    1 9 14 22.24 1.6
    -1 9 14 24.91 2.96
    -1 -9 -14 20.5 1.43
    -1 9 -14 22.73 1.51
    -1 9 14 21.49 1.49
    1 -9 -14 17.29 2.36
    -1 9 14 22.97 1.62
    1 -9 -14 21.97 1.44
    -1 -9 -14 20.74 2.21
    -1 9 -14 21.62 1.37
    1 9 14 22.77 1.45
    -1 -9 -15 14.98 1.2
    -1 9 -15 16.9 1.18
    -1 9 -15 15.92 1.29
    -1 9 15 14.52 1.24
    1 -9 -15 9.61 1.9
    -1 -9 -15 16.19 1.3
    -1 9 15 15.78 2.5
    1 9 15 15.28 1.32
    -1 9 15 15.6 1.43
    1 9 15 14.67 1.24
    1 -9 -15 13.78 1.22
    -1 -9 -16 5.78 0.87
    -1 9 16 10.33 1.2
    -1 9 16 7.77 1.07
    1 9 16 7.43 0.97
    -1 9 16 6.5 2.05
    1 -9 -16 6.65 0.9
    -1 -9 -16 7.22 1
    -1 9 -16 6.79 0.95
    1 -9 -16 8.03 1.74
    -1 9 16 6.78 0.96
    -1 9 -16 6.96 0.85
    1 -9 -17 44.74 2.27
    -1 9 17 43.17 2.29
    -1 9 17 51.49 4.29
    -1 -9 -17 43.42 2.26
    1 9 17 46.68 2.32
    -1 9 17 46.13 2.43
    1 -9 -17 40.91 3.22
    -1 9 17 42.64 2.35
    -1 -9 -17 45.81 2.39
    -1 -9 -17 55.62 3.87
    -1 9 -17 46.9 2.22
    1 -9 -17 37.08 3.31
    -1 9 18 3.98 0.94
    -1 -9 -18 3.03 0.78
    1 9 18 2.07 0.74
    -1 -9 -18 2.8 0.82
    -1 9 18 2.58 0.76
    1 -9 -18 4.22 0.81
    1 -9 -18 3.05 0.96
    -1 9 -18 2.36 0.68
    1 -9 -19 34.32 1.91
    -1 -9 -19 38.2 1.96
    -1 9 19 34.93 2.01
    -1 -9 -19 38.61 2.05
    1 -9 -19 35.88 2.04
    -1 9 19 33.82 1.89
    -1 9 20 3.05 0.81
    -1 -9 -20 1.89 0.7
    1 -9 -20 2.25 0.74
    1 -9 -20 1.82 0.74
    -1 -9 -20 2.43 0.78
    -1 9 20 3.33 0.66
    -1 -9 -21 81.71 3.31
    -1 9 21 80.89 3.38
    1 -9 -21 70.69 3.25
    1 -9 -21 74.81 3.34
    -1 -9 -21 76.39 3.33
    -1 -9 -22 7.14 0.8
    -1 -9 -22 7.12 0.78
    -1 9 22 6.14 0.8
    1 -9 -22 6.5 0.81
    1 -9 -22 6.78 0.76
    -1 -9 -23 3.46 0.63
    -1 -9 -23 2.95 0.55
    1 -9 -23 2.85 0.55
    1 -9 -23 3.2 0.61
    -1 -9 -24 5.93 0.62
    1 -9 -24 6.03 0.58
    -1 -9 -24 5.91 0.55
    1 -9 -24 6.16 0.63
    1 -9 -25 7.11 0.53
    -1 -9 -25 7.32 0.53
    -1 10 0 3.34 0.59
    -1 10 0 2.24 1.1
    -1 10 -1 72.25 3
    -1 10 -1 77.92 3.95
    -1 10 1 69.37 3.91
    -1 10 2 51.44 2.24
    -1 10 -2 48.63 2.22
    -1 10 2 52.82 3.15
    -1 10 -3 27.22 1.41
    1 10 3 29.26 1.89
    -1 10 3 26.98 2.22
    -1 10 3 25.84 1.41
    1 10 4 5.46 0.97
    -1 10 -4 5.16 0.67
    -1 10 4 5.46 1.25
    -1 10 4 5.42 0.68
    -1 10 -5 126.59 4.87
    1 -10 -5 128.46 4.86
    -1 10 5 132.01 6.16
    -1 10 5 127.17 4.87
    1 10 5 119.21 5.08
    -1 -10 -5 132.04 4.88
    1 10 5 127.49 5.68
    -1 10 5 116.14 4.93
    -1 10 6 16.69 1.08
    1 10 6 14.81 1.7
    1 -10 -6 17.38 1.06
    -1 10 -6 17.6 1.08
    -1 10 6 15.06 1.1
    -1 10 6 18.79 2.02
    -1 10 6 18.33 1.23
    -1 -10 -6 17.08 1.06
    -1 10 -6 20.38 1.17
    -1 -10 -7 20.92 1.24
    -1 10 7 18.88 2.29
    1 10 7 21.42 1.3
    1 10 7 21.18 2.06
    -1 10 7 23.19 1.24
    1 10 7 21.37 1.49
    -1 10 -7 21.19 1.27
    -1 10 -7 21.41 1.19
    -1 10 7 21.17 1.32
    1 -10 -7 22.22 1.26
    -1 -10 -8 7.09 0.73
    1 10 8 5.98 0.98
    1 10 8 6.99 0.8
    -1 10 8 6.4 0.69
    -1 10 8 7.72 0.88
    1 -10 -8 6.47 0.75
    1 10 8 8.78 1.54
    -1 10 -8 7.4 0.81
    1 10 -8 7.62 0.77
    1 -10 -8 5.56 1.57
    -1 10 8 8.03 0.88
    -1 10 8 4.08 1.45
    -1 10 9 1.76 1.49
    1 10 9 2.57 1.2
    1 -10 -9 5.35 1.42
    1 10 9 3.27 0.67
    -1 10 -9 2.12 0.65
    -1 10 9 2.41 0.66
    1 -10 -9 1.68 0.59
    1 10 -9 1.72 0.62
    -1 10 9 2.32 0.81
    -1 10 -9 2.86 0.61
    -1 10 9 2.69 0.71
    -1 -10 -9 3.08 0.62
    1 10 9 2.9 0.86
    1 10 10 22.85 1.58
    -1 10 10 22.59 1.5
    -1 -10 -10 17.77 1.23
    -1 10 10 19.5 1.34
    1 -10 -10 21.67 1.29
    1 10 10 21.15 2.25
    1 10 10 19.21 1.28
    -1 10 10 17.97 1.34
    -1 10 10 19.12 2.44
    1 -10 -10 18.98 2.23
    -1 10 -10 20.13 1.2
    1 10 -10 19.26 1.25
    -1 10 11 62.68 2.8
    1 -10 -11 59.55 2.69
    1 -10 -11 62.65 4.17
    -1 10 11 60.31 4.34
    1 10 -11 60.57 2.69
    1 10 11 61.36 2.97
    1 10 11 59.61 3.89
    -1 -10 -11 59.27 2.69
    1 10 11 59.87 2.69
    -1 10 11 58.72 2.9
    -1 10 -11 56.18 2.62
    -1 10 11 58.75 2.78
    1 -10 -12 75.97 3.25
    -1 10 12 74.96 3.39
    1 10 12 69.58 3.28
    -1 10 12 79.76 3.53
    1 10 12 73.68 4.63
    1 10 12 69.62 3.19
    1 10 12 75.24 3.54
    -1 -10 -12 77.86 3.26
    1 10 -12 77.45 3.28
    1 -10 -12 66.45 4.61
    -1 10 12 81.34 3.4
    -1 10 12 74.92 5.06
    -1 10 -12 71.27 3.18
    1 10 13 58.11 2.93
    1 10 13 56.77 2.7
    1 -10 -13 54.2 4.01
    -1 10 13 47.5 2.68
    -1 -10 -13 58.9 2.7
    1 -10 -13 55.79 2.63
    1 10 13 49.48 3.81
    -1 10 13 62.8 4.58
    -1 -10 -13 56.24 2.63
    -1 10 13 56.78 2.85
    -1 10 13 60.72 2.74
    -1 10 14 95.83 6.05
    -1 10 14 93 4.15
    -1 -10 -14 99.94 4.12
    1 10 14 107.27 4.39
    -1 -10 -14 93.49 5.46
    -1 10 -14 91.61 4.14
    1 -10 -14 98.31 4.13
    1 10 14 88.82 5.6
    -1 -10 -14 97.81 4.13
    -1 10 14 96.74 4.31
    1 -10 -14 96.97 5.71
    1 10 14 96.84 4.16
    -1 -10 -15 82.58 3.59
    1 -10 -15 83.4 5.16
    -1 -10 -15 73.3 4.73
    1 10 15 82.15 3.71
    -1 10 15 81.49 5.49
    -1 10 15 82.36 3.76
    -1 10 15 79.73 3.58
    1 10 15 65.71 4.81
    -1 -10 -15 82.22 3.53
    1 -10 -15 82.36 3.53
    -1 10 -15 76.22 3.53
    1 -10 -16 0.66 1.28
    -1 -10 -16 2.09 0.76
    -1 10 16 0.7 0.71
    -1 -10 -16 1.3 0.77
    -1 10 16 -0.41 1.66
    -1 10 16 2.57 0.97
    1 10 16 0.72 1.52
    1 -10 -16 1.38 0.73
    1 10 16 0.97 0.85
    -1 10 -16 1.82 0.85
    -1 10 17 66.88 3.26
    -1 10 17 68.64 3.18
    -1 -10 -17 70.63 3.21
    -1 -10 -17 69.86 3.16
    1 10 17 59.56 4.64
    -1 10 17 75.19 3.34
    -1 -10 -17 66.36 4.48
    -1 10 17 77.93 5.3
    1 -10 -17 59.74 4.43
    1 -10 -17 72.34 3.17
    -1 10 18 66.69 3.13
    -1 10 18 71.25 3.28
    -1 10 18 70.75 3.26
    1 -10 -18 72.28 3.16
    -1 -10 -18 73.16 3.16
    -1 -10 -18 66.33 3.18
    1 -10 -19 50.65 2.38
    -1 -10 -19 49.86 2.4
    -1 10 19 46.89 2.45
    -1 10 19 46.37 2.31
    -1 -10 -19 48.04 2.35
    -1 10 20 40.39 1.99
    1 -10 -20 33.99 1.96
    -1 -10 -20 31.27 1.81
    -1 -10 -20 37.28 1.91
    1 -10 -20 37.59 1.88
    -1 10 20 34.16 1.79
    -1 10 21 14.35 1.12
    -1 -10 -21 15.69 1.09
    -1 -10 -21 11.98 0.99
    1 -10 -21 12.17 0.99
    1 -10 -21 11 1.03
    1 10 21 10.33 0.9
    -1 -10 -22 3.52 0.58
    1 -10 -22 3.7 0.67
    1 -10 -22 3.63 0.58
    -1 -10 -22 2.77 0.64
    -1 -10 -23 1.52 0.51
    1 -10 -23 1.05 0.53
    -1 -10 -23 1.41 0.47
    1 -10 -23 1.58 0.48
    -1 -10 -24 45.7 1.93
    1 -10 -24 47.09 1.96
    -1 11 0 1.32 0.62
    -1 11 0 1.93 0.97
    1 11 0 1.91 0.57
    -1 11 1 1.66 0.57
    1 11 -1 0.85 0.53
    -1 11 -1 0.58 0.89
    -1 11 -1 0.66 0.57
    -1 11 2 36.15 1.78
    -1 11 2 36.09 1.82
    -1 11 2 39.23 2.77
    1 11 2 35.99 1.96
    -1 11 -2 37.21 1.79
    -1 11 3 67.27 3.92
    -1 11 3 64.99 2.78
    -1 11 3 66.77 2.91
    -1 11 3 62.76 2.82
    -1 11 -3 62.56 2.77
    1 11 3 67.21 3.01
    -1 11 4 12.12 1.67
    -1 11 4 10.44 0.94
    -1 11 4 8.86 0.85
    -1 11 4 9.66 0.99
    1 11 4 11.12 1.11
    -1 11 -4 10.76 0.89
    1 11 4 10.68 0.91
    -1 11 -4 11.53 0.88
    -1 11 -5 0.7 0.57
    -1 -11 -5 1.34 0.54
    -1 11 -5 0.27 0.55
    1 11 5 1.36 0.62
    -1 11 5 0.39 0.53
    1 -11 -5 -0.32 0.55
    1 11 5 0.37 0.54
    -1 11 5 0.82 0.69
    -1 11 5 -0.47 1.09
    -1 11 5 0.47 0.57
    1 11 5 -0.68 0.73
    1 11 6 4.95 0.77
    -1 11 -6 5.35 0.69
    -1 11 6 5.75 1.47
    -1 11 6 5.24 0.68
    -1 11 -6 4.79 0.72
    1 -11 -6 4.63 0.67
    -1 -11 -6 5.92 0.71
    -1 11 6 4.56 0.82
    1 11 6 5.48 0.76
    1 11 -6 4.56 0.62
    1 11 -7 28.36 1.48
    -1 11 -7 28.07 1.54
    1 11 7 26.11 2.28
    -1 11 7 26.59 1.56
    1 11 7 30.63 1.61
    -1 11 -7 27.09 1.45
    -1 11 7 28.27 1.49
    1 -11 -7 25.74 1.47
    -1 11 7 28.37 1.69
    -1 11 7 25.06 2.49
    -1 -11 -7 27.66 1.49
    -1 11 8 17.03 1.21
    -1 11 -8 15.27 1
    1 -11 -8 14.22 1.04
    -1 11 8 15.46 2.06
    1 11 8 14.37 1.8
    -1 11 -8 14.22 1.08
    1 11 -8 14.35 1.05
    1 11 8 11.69 1.3
    1 11 8 14.68 1.09
    -1 11 8 13.02 1.1
    -1 11 8 14.9 1.02
    -1 -11 -8 14.32 1.05
    1 -11 -9 158.45 7.63
    1 -11 -9 154.8 5.88
    -1 11 9 148.24 6.09
    -1 11 9 148.15 5.77
    -1 11 9 151.66 6
    1 11 9 152.94 5.95
    -1 11 -9 144.8 5.92
    -1 -11 -9 156.58 5.89
    1 11 -9 156.55 5.89
    1 11 9 145.35 6.16
    1 11 9 169.75 7.4
    -1 11 9 146.79 5.99
    1 -11 -10 15.95 2.23
    -1 11 -10 18.65 1.31
    -1 11 10 16.17 2.36
    1 11 10 17.37 1.27
    1 -11 -10 21.17 1.28
    1 11 -10 17.27 1.21
    -1 11 10 18.44 1.35
    -1 11 10 16.83 1.45
    -1 -11 -10 20.08 1.27
    1 11 10 18.51 2.09
    1 11 10 18.78 1.54
    -1 11 10 19.92 1.34
    -1 11 11 4.26 0.87
    -1 11 -11 4.25 0.83
    1 -11 -11 3.86 1.54
    1 11 11 4.58 1.03
    1 -11 -11 4.69 0.8
    -1 11 11 3.21 0.92
    -1 11 11 3.25 0.86
    1 11 11 1.44 1.27
    -1 -11 -11 4.7 0.8
    -1 11 11 1.75 1.36
    1 11 -11 3.97 0.76
    1 11 11 4.16 0.78
    1 11 12 63 2.88
    -1 11 12 73.24 4.83
    -1 11 12 68.7 3.06
    1 -11 -12 60.44 4.36
    1 -11 -12 59.78 2.88
    1 11 12 60.88 4.25
    -1 11 12 66.23 3.02
    1 11 12 60.73 3.19
    1 11 -12 66.84 2.93
    -1 11 12 61.54 3.13
    -1 -11 -12 63.2 2.89
    1 11 13 42.66 2.19
    1 11 13 40.21 2.48
    1 -11 -13 43.84 3.65
    -1 -11 -13 43.19 2.24
    -1 11 13 46.27 2.38
    1 -11 -13 45.15 2.26
    -1 11 13 41.77 2.48
    -1 -11 -13 48.81 2.33
    1 11 13 49.67 3.71
    -1 11 13 50.14 4
    -1 11 13 47.75 2.42
    -1 11 14 18.3 2.61
    -1 -11 -14 14.95 1.22
    -1 -11 -14 13.51 2.01
    -1 11 14 14.09 1.29
    1 -11 -14 13.18 2.13
    -1 11 14 15.17 1.42
    1 11 14 13.03 1.45
    -1 -11 -14 16.21 1.24
    1 -11 -14 16.6 1.27
    1 -11 -15 2.77 1.49
    -1 -11 -15 5.28 1.54
    -1 -11 -15 3.42 0.82
    -1 -11 -15 5.43 0.86
    -1 11 15 3.79 0.84
    -1 11 15 3.38 1.01
    1 11 15 3.72 1.01
    -1 11 15 5.67 1.96
    1 -11 -15 2.61 0.79
    -1 11 16 11.07 1.09
    -1 11 -16 9.93 1.1
    -1 -11 -16 7.8 1.01
    -1 11 16 10.14 2.26
    1 -11 -16 7.69 0.99
    -1 -11 -16 10.12 1.03
    -1 11 16 8.7 1.22
    1 11 16 8.86 1.16
    1 -11 -16 6.43 1.72
    -1 11 17 12.85 1.18
    1 -11 -17 11.59 1.1
    -1 -11 -17 14.58 1.22
    -1 -11 -17 13.01 1.11
    -1 11 17 12.99 1.3
    1 11 17 13 1.24
    -1 11 18 41.83 2.26
    -1 -11 -18 42.5 2.14
    1 -11 -18 45.65 2.18
    -1 11 18 41.98 2.14
    -1 -11 -18 41.38 2.17
    -1 11 18 37.78 2.2
    -1 -11 -19 3.89 0.8
    1 -11 -19 3.3 0.76
    -1 -11 -19 4.01 0.78
    -1 11 19 2.5 0.69
    -1 11 19 2.21 0.77
    1 11 20 0.29 0.57
    1 -11 -20 0.25 0.6
    -1 11 20 0.17 0.52
    -1 -11 -20 0.19 0.6
    -1 -11 -20 0.2 0.59
    1 -11 -21 8.38 0.8
    1 11 21 7.58 0.72
    -1 -11 -21 6.82 0.76
    -1 -11 -21 6.59 0.79
    -1 -11 -22 0.76 0.5
    -1 -11 -22 0.84 0.48
    1 -11 -22 0.7 0.46
    1 -11 -23 5.21 0.59
    -1 -11 -23 5.14 0.55
    1 -11 -24 4 0.42
    1 12 0 0.63 0.6
    1 12 0 0.08 0.69
    -1 12 0 0.26 0.57
    -1 12 0 0.43 0.95
    -1 12 0 0.2 0.61
    -1 12 0 -0.12 0.59
    -1 12 0 0.34 0.53
    -1 12 1 9.74 1.59
    1 12 -1 12.44 1.13
    -1 12 -1 13.75 1
    -1 12 -1 13.91 1.05
    1 12 1 12.96 1.14
    1 12 1 13.24 1.02
    -1 12 1 12.23 1.06
    -1 12 1 12.66 1.1
    -1 12 1 14.18 1.01
    -1 12 -2 0.74 0.63
    -1 12 2 0.36 0.54
    -1 12 2 -0.22 0.68
    -1 12 2 1.1 1.16
    -1 12 2 0.2 0.62
    1 12 2 0.68 0.76
    1 12 -2 0.29 0.64
    -1 12 2 0.92 0.63
    -1 12 -2 0.82 0.55
    -1 12 3 23.73 1.45
    -1 12 3 24.22 1.52
    -1 12 3 20.31 2.13
    1 12 3 23.96 1.6
    -1 12 3 20.23 1.33
    -1 12 -3 23.93 1.39
    -1 12 3 23.74 1.37
    1 12 4 5.5 0.98
    -1 12 4 4.28 0.86
    -1 12 4 5.29 0.74
    -1 12 -4 6.21 0.79
    -1 12 4 5.79 0.83
    -1 12 4 2.88 1.29
    -1 12 -4 5.74 0.75
    -1 12 5 83.62 3.56
    -1 -12 -5 79.42 3.42
    1 -12 -5 86.05 3.45
    -1 12 -5 79.36 3.43
    1 12 5 83.17 3.52
    -1 12 -5 87.81 3.49
    -1 12 5 77.13 3.43
    1 12 5 81.86 3.72
    -1 12 5 87.21 4.88
    -1 12 5 83.83 3.65
    -1 12 6 74.96 4.67
    1 -12 -6 79.74 3.3
    -1 12 -6 77.09 3.28
    -1 12 6 80.29 3.32
    -1 -12 -6 83.57 3.33
    -1 12 -6 79.61 3.36
    1 12 6 75.33 3.37
    1 12 6 74.97 3.59
    -1 12 6 77.3 3.51
    1 12 -6 75.39 3.22
    -1 12 7 131.93 6.61
    -1 12 7 125 4.95
    1 -12 -7 133.21 5.01
    1 12 7 123.84 5.07
    -1 12 -7 122.84 4.94
    1 12 -7 120.42 4.92
    -1 -12 -7 128.98 4.99
    -1 12 7 125.36 5.22
    -1 12 -7 124.17 5.02
    -1 12 8 49.76 2.64
    1 12 8 46.27 2.45
    1 -12 -8 52.76 2.42
    1 12 8 49.71 2.73
    -1 -12 -8 53.51 2.42
    -1 12 8 52.67 2.35
    1 12 -8 53.65 2.4
    -1 12 8 54 3.85
    -1 12 -8 52.49 2.34
    1 12 8 54 2.52
    -1 12 8 50.86 2.52
    -1 12 -8 50.54 2.46
    -1 12 9 2.54 0.63
    -1 12 -9 3.11 0.72
    1 12 9 1.69 0.75
    -1 12 9 2.87 1.46
    -1 12 9 2 0.77
    1 -12 -9 3.75 0.73
    1 12 -9 2.51 0.65
    -1 -12 -9 2.53 0.69
    1 12 9 1.84 0.97
    -1 12 9 2.84 0.84
    1 12 -10 166.25 6.68
    -1 12 -10 173.74 6.77
    1 -12 -10 172.56 6.71
    -1 -12 -10 175.55 6.71
    -1 12 10 168.9 6.83
    1 12 10 177.54 6.78
    1 -12 -10 172.19 8.55
    -1 12 10 173.87 6.98
    -1 12 10 172.61 8.6
    1 12 10 164.28 7.02
    -1 12 10 177.62 6.86
    1 -12 -11 966.26 33.67
    -1 12 11 952.11 33.81
    -1 12 11 934.45 33.83
    1 12 -11 927.47 33.65
    -1 -12 -11 930.62 33.66
    -1 12 11 921.68 35.98
    -1 12 -11 916.62 33.73
    1 12 11 920.31 34
    1 -12 -11 905.22 35.82
    -1 12 11 949.92 33.97
    1 12 11 943.99 33.71
    -1 12 12 487.39 18.96
    1 -12 -12 455.78 16.43
    -1 12 12 440.45 16.55
    1 12 12 443.77 16.41
    1 12 -12 442.53 16.4
    -1 12 12 453.73 16.56
    1 12 12 448.37 16.75
    -1 12 12 437.19 16.7
    -1 12 -12 445.04 16.48
    -1 -12 -12 452.26 16.41
    1 -12 -12 406.07 18.38
    -1 12 13 0.77 1.57
    -1 12 13 1.05 0.84
    -1 12 13 0.23 0.92
    1 12 13 0.46 0.97
    -1 -12 -13 0.56 0.69
    1 -12 -13 0.08 0.69
    -1 -12 -13 0.8 0.68
    1 -12 -13 0.36 1.29
    1 12 13 0.46 0.59
    -1 12 13 1.03 0.79
    -1 12 -13 0.09 0.79
    -1 12 14 17.12 1.53
    1 -12 -14 18.07 1.37
    -1 -12 -14 18.62 2.42
    -1 12 14 18.99 1.47
    -1 12 14 16.44 2.61
    1 12 14 20.14 1.63
    -1 12 14 16.9 1.45
    1 -12 -14 13.9 2.38
    -1 -12 -14 20.05 1.37
    -1 -12 -14 19.99 1.4
    -1 12 15 139.35 6
    -1 -12 -15 153.31 5.98
    -1 -12 -15 151.07 5.98
    1 -12 -15 145.5 7.75
    -1 12 15 149.1 8.12
    1 -12 -15 154.71 5.98
    -1 -12 -15 130.96 7.39
    1 12 15 157.09 6.26
    -1 12 15 146.72 6.21
    1 12 16 59.54 3.07
    -1 -12 -16 59.62 2.91
    -1 -12 -16 69.25 2.98
    -1 12 16 61.07 3.16
    1 -12 -16 65.63 2.96
    -1 12 16 64.14 3
    1 -12 -17 178.35 6.92
    -1 12 17 175.61 6.96
    -1 -12 -17 185.08 6.96
    -1 -12 -17 173.36 6.91
    -1 12 17 174.3 7.11
    1 -12 -18 27.91 1.7
    -1 -12 -18 30.49 1.64
    -1 -12 -18 26.79 1.58
    1 12 18 23.68 1.54
    -1 12 18 25.92 1.58
    -1 12 18 26.3 1.71
    1 -12 -18 29.61 1.6
    -1 -12 -19 37.2 1.86
    1 -12 -19 33.16 1.81
    -1 12 19 38.39 1.85
    1 -12 -19 37.19 1.95
    -1 12 19 32.5 1.86
    1 12 19 37.25 1.85
    -1 -12 -19 36.04 1.86
    1 -12 -20 22.71 1.45
    1 -12 -20 23.37 1.37
    -1 -12 -20 24.87 1.4
    -1 -12 -20 24.29 1.37
    1 12 20 25.86 1.35
    1 12 21 21.75 1.2
    1 -12 -21 25.06 1.28
    -1 -12 -21 22.82 1.25
    -1 -12 -21 23.86 1.27
    -1 -12 -22 2.26 0.44
    1 -12 -22 2.18 0.44
    -1 12 22 2.87 0.55
    -1 -12 -22 1.98 0.48
    -1 12 23 89.56 3.43
    -1 13 0 0.46 0.66
    -1 13 0 -0.2 0.66
    1 13 0 0.07 0.64
    -1 13 0 0.44 0.6
    1 13 0 -0.09 0.72
    -1 13 1 27.08 1.54
    -1 13 -1 27.44 1.52
    1 13 -1 26.8 1.72
    -1 13 -1 31.61 1.65
    -1 13 1 23.05 2.35
    -1 13 1 27.06 1.66
    1 13 1 28.3 1.76
    1 13 1 27.93 1.59
    1 13 2 5.16 0.97
    -1 13 2 4.02 0.76
    -1 13 -2 4.44 0.81
    1 13 2 5.77 0.83
    -1 13 2 4.89 0.88
    -1 13 2 3.87 0.77
    -1 13 2 4.64 0.75
    -1 13 2 4.35 1.28
    -1 13 3 27.29 2.51
    -1 13 3 32.14 1.78
    -1 13 3 32.44 1.81
    -1 13 -3 33.32 1.78
    1 13 3 33.1 1.98
    -1 13 3 32.97 1.92
    -1 13 -3 33.83 1.75
    -1 13 3 34.67 1.78
    1 13 4 4.33 0.99
    -1 13 -4 2.81 0.67
    -1 13 4 4.08 0.75
    -1 13 -4 3.47 0.74
    -1 13 4 3.34 1.15
    -1 13 4 4.5 0.87
    -1 13 4 2.41 0.73
    -1 13 4 3.7 0.75
    1 -13 -5 0.59 0.6
    -1 13 5 -0.27 1.12
    -1 13 5 0.45 0.64
    1 13 5 -0.21 0.84
    -1 -13 -5 0.33 0.59
    -1 13 5 -0.27 0.64
    -1 13 -5 -0.2 0.64
    -1 13 5 -0.19 0.8
    -1 13 -5 0.83 0.65
    -1 13 5 0.49 0.7
    -1 -13 -6 13.87 1.08
    -1 13 6 13.3 1.99
    1 13 6 14.78 1.41
    -1 13 -6 14.39 1.09
    -1 13 -6 12.81 1.1
    -1 13 6 14.36 1.34
    -1 13 6 12.8 1.18
    -1 13 6 13.37 1.1
    1 -13 -6 13.93 1.06
    1 13 6 14.33 1.17
    1 13 7 69.47 3.11
    -1 13 7 67.97 2.97
    1 13 7 59.41 3.24
    -1 13 -7 68.27 2.97
    1 -13 -7 66.18 4.42
    1 -13 -7 65.04 2.98
    -1 13 7 71.74 4.47
    -1 -13 -7 71.26 3
    -1 13 -7 69.53 3.05
    -1 13 7 67.75 3.25
    1 13 -7 66.53 2.92
    -1 13 -8 67.18 2.87
    -1 -13 -8 65.68 2.92
    1 -13 -8 68.95 2.93
    -1 13 8 69.06 4.48
    1 13 -8 59.21 2.81
    -1 13 -8 67.19 2.96
    1 -13 -8 64.83 4.42
    -1 13 8 64.43 3.16
    -1 13 8 60.56 2.84
    1 13 8 65.91 3.03
    1 -13 -9 376.55 13.42
    1 13 9 375.65 13.53
    1 13 9 355.88 13.77
    -1 -13 -9 356.59 13.39
    -1 13 9 363.65 13.57
    1 13 -9 365.96 13.38
    -1 13 -9 359.19 13.46
    -1 13 9 348.49 13.31
    -1 13 9 353.91 15.41
    1 -13 -10 109.73 4.46
    -1 13 10 106.65 4.63
    1 -13 -10 103.08 6.15
    -1 13 10 99.34 6.14
    1 13 10 100.04 4.8
    -1 -13 -10 115.42 4.49
    1 13 -10 110.15 4.44
    -1 13 -10 112.4 4.55
    1 13 10 101.72 4.55
    -1 13 -11 61.15 2.84
    1 13 -11 58.84 2.75
    -1 -13 -11 62.46 2.78
    1 -13 -11 54.14 2.72
    1 13 11 58.52 2.87
    -1 13 11 69.03 4.56
    -1 13 11 60.88 3.12
    1 -13 -11 57.84 4.3
    1 13 11 53.39 3.07
    -1 13 11 60.01 2.91
    1 -13 -12 64.76 4.45
    1 13 12 53.25 2.68
    -1 -13 -12 55.53 2.6
    1 -13 -12 53.2 2.59
    -1 13 12 46.12 2.83
    -1 13 12 53.49 2.75
    -1 -13 -12 55.72 2.59
    1 13 12 55.56 2.95
    -1 13 -12 55.93 2.7
    -1 13 12 49.95 4.16
    1 13 13 187.02 7.4
    -1 -13 -13 181.56 7.28
    -1 -13 -13 190.6 7.33
    1 -13 -13 191.3 7.34
    -1 13 13 184.8 7.43
    -1 -13 -13 180.1 9.07
    -1 13 13 194.94 9.5
    1 13 13 188.55 7.66
    -1 13 13 192.92 7.68
    -1 13 -13 188.09 7.38
    1 -13 -13 191.43 9.35
    -1 13 14 36.6 3.47
    1 -13 -14 40.04 2.12
    -1 -13 -14 41.67 2.14
    1 13 14 40.56 2.4
    -1 13 -14 40.27 2.16
    -1 -13 -14 40.56 2.08
    -1 13 14 37.93 2.16
    1 -13 -14 35.94 3.45
    -1 13 14 40.3 2.38
    1 13 14 38.63 2.12
    -1 -13 -15 5.98 0.86
    1 13 15 4.12 0.86
    -1 -13 -15 7.07 0.94
    1 -13 -15 5 0.88
    -1 13 15 5.41 1.01
    -1 13 15 8.23 1.23
    1 13 15 5.64 1.09
    1 13 16 10.79 1.23
    1 13 16 10.74 1.07
    -1 -13 -16 10.71 1.03
    1 -13 -16 12.92 1.09
    -1 13 16 11.41 1.29
    -1 -13 -16 9.29 1.01
    -1 13 16 8.99 1.08
    1 -13 -17 5.44 0.86
    -1 13 17 4.84 1.03
    1 -13 -17 7.13 0.86
    -1 -13 -17 5 0.81
    1 13 17 6.24 0.9
    -1 13 17 4.77 0.84
    -1 -13 -17 4.71 0.78
    1 13 18 10.71 0.98
    1 -13 -18 10.57 1.04
    1 -13 -18 10.38 0.94
    -1 13 18 10.53 0.95
    -1 13 18 10.15 1.09
    -1 -13 -18 8.49 0.9
    -1 -13 -18 9.95 0.94
    1 -13 -19 2.32 0.68
    1 -13 -19 1.52 0.59
    -1 -13 -19 2.35 0.64
    1 13 19 3.61 0.62
    -1 -13 -19 2.8 0.63
    -1 13 19 1.8 0.59
    -1 13 19 2.73 0.74
    1 -13 -20 18.6 1.17
    1 -13 -20 18.29 1.09
    -1 -13 -20 19.18 1.08
    -1 -13 -20 16.95 1.08
    1 13 20 17.73 1.08
    -1 -13 -21 0.87 0.46
    -1 13 21 0.33 0.5
    1 -13 -21 0.91 0.45
    -1 -13 -21 0.62 0.42
    1 13 21 1.29 0.39
    1 -13 -21 1.11 0.5
    1 -13 -22 21.76 1.08
    -1 13 22 20.03 1.06
    -1 14 0 0.35 0.61
    -1 14 0 1 0.77
    -1 14 0 0.15 0.69
    1 14 0 -0.09 0.75
    1 14 1 1.37 0.9
    -1 14 -1 2.32 0.71
    -1 14 1 2.75 0.73
    -1 14 1 2.98 0.81
    1 14 1 2.95 0.75
    1 14 -1 1.71 0.79
    -1 14 2 22.18 2.38
    1 14 2 36.31 1.84
    -1 14 2 27.66 1.66
    -1 14 -2 29.82 1.72
    -1 14 2 29.15 1.71
    -1 14 2 32.59 1.86
    -1 14 -2 27.83 1.62
    1 14 2 35.02 2
    -1 14 -3 112.88 4.7
    -1 14 -3 117.6 4.67
    -1 14 3 116.06 4.71
    1 14 3 114.45 4.94
    -1 14 3 105.59 4.81
    -1 14 3 110.64 5.91
    -1 14 3 118.47 4.71
    -1 14 3 117.01 4.8
    -1 14 4 1.54 0.71
    -1 14 4 1.48 0.73
    -1 14 4 0.82 1.12
    1 -14 -4 -0.21 0.65
    1 14 4 0.11 0.94
    -1 14 -4 0.93 0.6
    -1 14 4 0.44 0.73
    -1 14 4 1.38 0.85
    -1 -14 -4 0.7 0.66
    -1 14 -4 0.07 0.67
    1 14 5 26.87 1.87
    -1 -14 -5 22.66 1.46
    -1 14 5 25.11 2.5
    1 -14 -5 24.57 1.51
    -1 14 5 27.26 1.8
    -1 14 5 22.11 1.58
    -1 14 -5 24.91 1.52
    -1 14 5 23.91 1.55
    -1 14 5 24.59 1.54
    -1 14 -5 25.07 1.54
    1 -14 -6 431.13 15.61
    1 -14 -6 436.49 17.66
    -1 14 6 426.47 15.71
    -1 14 6 424.66 15.89
    -1 14 6 401.72 17.22
    -1 -14 -6 422.18 15.61
    -1 14 -6 434.61 15.65
    1 14 6 398.5 15.92
    -1 14 -6 419.12 15.61
    -1 14 6 441.72 15.64
    -1 14 6 420.25 15.76
    -1 14 7 753.27 26.79
    1 -14 -7 741.75 28.84
    1 -14 -7 712.66 26.66
    1 14 -7 712.65 26.57
    -1 14 7 692.75 28.46
    1 14 7 728.83 27.06
    -1 14 7 760.6 27.01
    -1 -14 -7 757.23 26.69
    -1 14 -7 745.5 26.65
    1 14 7 764.67 26.8
    -1 14 -7 746.83 26.72
    -1 14 7 733.1 26.66
    1 14 8 254.78 9.77
    -1 14 8 263.26 9.61
    -1 -14 -8 257.35 9.64
    1 14 -8 249.46 9.55
    -1 14 8 245.48 11.39
    1 -14 -8 264.45 11.76
    -1 14 -8 248.53 9.58
    -1 14 8 263.59 9.99
    1 -14 -8 253.43 9.64
    -1 14 -8 253.61 9.68
    -1 14 9 60.72 2.84
    1 -14 -9 67.03 2.97
    1 14 9 66.9 3.08
    -1 -14 -9 65.28 2.96
    -1 14 9 71.04 4.51
    -1 14 -9 60.64 3
    -1 14 9 62.01 3.24
    1 -14 -9 60.24 4.43
    1 14 -9 65.24 2.87
    -1 14 9 67.46 3.14
    1 -14 -10 6.65 0.92
    1 14 10 5.61 0.76
    1 14 10 5.13 0.96
    -1 14 -10 4.43 0.92
    -1 14 10 4.86 0.73
    -1 -14 -10 5.82 0.9
    -1 14 10 7.01 1.05
    1 14 10 7.35 1.29
    1 14 -10 5.42 0.85
    1 14 11 421.9 15.74
    -1 14 11 441.61 15.54
    1 -14 -11 418.8 15.35
    1 14 -11 408.78 15.29
    1 14 11 415.7 15.45
    1 -14 -11 373.39 17.37
    -1 14 -11 414.54 15.39
    -1 14 11 373.91 17.27
    -1 14 11 413.03 15.67
    -1 -14 -11 420.54 15.34
    1 -14 -12 395.86 13.96
    -1 14 12 367.01 14.08
    1 14 12 370.11 14
    1 14 12 368.16 14.27
    -1 14 12 373.96 14.27
    -1 -14 -12 370.96 13.86
    1 -14 -12 345.18 15.92
    -1 14 -12 388.7 13.99
    -1 14 12 356.78 15.93
    -1 -14 -12 377.17 13.92
    1 14 13 0.97 0.81
    -1 -14 -13 2.83 0.71
    -1 -14 -13 3.11 0.81
    -1 14 13 2.7 1.06
    1 -14 -13 3.42 0.81
    1 14 13 4.23 1.15
    -1 14 13 1.32 0.85
    -1 14 -13 3.28 0.84
    -1 -14 -14 47.06 2.26
    1 -14 -14 41.2 2.2
    -1 -14 -14 39.52 2.08
    1 14 14 43.39 2.27
    1 14 14 45.97 2.51
    -1 14 14 40.64 2.46
    -1 14 14 41.16 2.28
    -1 14 -14 44 2.25
    -1 14 15 34.04 2.07
    -1 -14 -15 40.46 2.07
    -1 -14 -15 39.87 2.01
    1 14 15 41.66 2.31
    -1 14 15 41.41 2.33
    -1 14 -15 42.47 2.13
    1 14 15 39.36 2.1
    1 -14 -15 39.31 2.07
    1 14 16 -0.07 0.72
    -1 -14 -16 -0.07 0.68
    1 -14 -16 0.71 0.66
    -1 -14 -16 0.71 0.62
    -1 14 16 -1.1 0.91
    -1 14 16 0.16 0.65
    -1 -14 -17 36.6 1.83
    -1 -14 -17 36.75 1.89
    1 14 17 34.85 1.88
    -1 14 17 39.59 1.94
    1 -14 -17 37.8 1.97
    1 -14 -17 37.7 1.89
    -1 14 17 36.24 2.09
    1 -14 -18 1.05 0.65
    -1 -14 -18 2.69 0.61
    1 14 18 2.35 0.68
    1 -14 -18 2.57 0.65
    -1 -14 -18 1 0.54
    -1 14 18 2.65 0.78
    -1 14 18 2.97 0.64
    1 14 19 37.82 1.82
    -1 14 19 39.54 1.92
    1 -14 -19 38.05 1.84
    1 -14 -19 41.98 1.93
    -1 -14 -19 39.81 1.8
    -1 14 19 38.33 1.89
    -1 -14 -19 40.88 1.87
    1 14 20 33.86 1.53
    1 -14 -20 30.12 1.54
    -1 -14 -20 33.94 1.51
    1 -14 -20 35.15 1.63
    -1 14 20 35.63 1.64
    -1 -14 -20 33.44 1.57
    -1 14 21 26.06 1.25
    1 -14 -21 23.93 1.21
    1 15 0 0.3 0.86
    -1 15 0 0.3 0.66
    -1 15 0 -0.08 0.73
    -1 15 0 1.44 0.81
    -1 15 -1 0.65 0.72
    -1 15 1 1.61 0.89
    -1 15 -1 0.77 0.66
    1 15 1 1.66 0.94
    -1 15 1 0.68 0.71
    -1 15 2 4.81 0.86
    1 15 2 5.91 0.97
    1 15 2 5.61 1.17
    -1 15 -2 5.66 0.8
    -1 15 2 4.44 1.04
    -1 15 -2 5.57 0.95
    -1 15 2 5.32 0.87
    -1 15 3 4.77 1.49
    -1 15 3 5.51 0.91
    -1 15 3 6.34 0.9
    1 15 3 4.1 0.91
    -1 15 -3 6.1 0.95
    -1 15 -3 6.73 0.86
    -1 15 3 7.77 1.1
    1 15 3 7.02 1.21
    -1 15 4 11.78 1.86
    -1 15 4 14.54 1.41
    -1 15 -4 15.35 1.24
    -1 15 4 16.57 1.23
    1 15 4 15.03 1.5
    1 -15 -4 12.09 1.16
    -1 15 4 14.45 1.19
    -1 15 -4 15.48 1.21
    -1 -15 -4 14.49 1.19
    -1 15 5 416.05 15.34
    1 -15 -5 416.88 17.3
    -1 15 5 399.3 15.39
    -1 -15 -5 429.98 15.27
    1 -15 -5 436.56 15.27
    -1 15 5 400.34 15.28
    -1 15 -5 426.05 15.3
    1 15 5 411.99 15.61
    -1 15 5 411.95 15.54
    -1 15 -5 413.86 15.27
    -1 15 5 347.41 16.59
    -1 15 6 143.97 5.68
    1 -15 -6 135.43 5.49
    -1 -15 -6 139.37 5.5
    1 15 6 151.28 5.95
    -1 15 6 140.09 5.58
    1 -15 -6 151.93 7.5
    -1 15 6 132.23 5.47
    -1 15 6 130.34 5.77
    -1 15 -6 136.02 5.5
    -1 15 -6 132.97 5.49
    -1 15 7 17.65 1.64
    1 -15 -7 19.65 1.38
    -1 15 7 20.33 1.47
    -1 15 -7 21.12 1.4
    1 15 7 20 1.52
    1 15 7 18.33 1.71
    1 -15 -7 20.89 2.66
    -1 15 7 21.6 1.4
    -1 15 7 17.04 2.2
    -1 -15 -7 20.57 1.36
    -1 15 -7 20.32 1.35
    -1 15 8 2.72 0.73
    1 15 8 3.21 1.17
    -1 -15 -8 1.17 0.75
    -1 15 8 1.6 1.16
    1 15 -8 1.8 0.71
    1 15 8 1.18 0.84
    -1 15 8 1.91 0.82
    1 15 -8 2.22 0.69
    -1 15 8 2.59 1.12
    1 -15 -8 3.26 1.68
    -1 15 -8 2.28 0.7
    1 -15 -8 2.86 0.76
    -1 15 -8 1.87 0.82
    1 15 9 4.37 0.8
    -1 -15 -9 6.11 0.9
    1 -15 -9 7.76 1.99
    1 -15 -9 4.51 0.85
    -1 15 9 5.89 1.59
    -1 15 9 4.18 1.1
    -1 15 9 6.4 1
    -1 15 -9 6.17 0.83
    -1 15 9 5.86 1.04
    -1 15 9 4.4 0.79
    -1 15 -9 5.44 0.86
    1 15 9 6.48 1.02
    1 15 -9 4.92 0.78
    -1 15 -10 200.01 7.93
    -1 -15 -10 212.37 7.91
    -1 15 10 204.92 8.02
    -1 15 10 205.88 8.07
    1 15 10 203.83 7.77
    1 -15 -10 212.09 7.92
    -1 15 10 173.24 9.39
    1 15 10 201.41 8.29
    1 15 10 201.99 8.01
    -1 15 10 206.54 7.78
    1 15 -10 204.5 7.82
    -1 15 11 11.62 1.25
    1 -15 -11 12 1.16
    1 15 11 12.69 1.52
    -1 15 11 17.33 1.38
    -1 15 -11 13.19 1.2
    -1 15 11 10.77 2.04
    -1 -15 -11 16.64 1.23
    1 15 11 15.54 1.34
    -1 15 12 12.9 1.43
    1 15 12 13.93 1.46
    1 -15 -12 11.46 1.1
    1 15 12 13.08 1.22
    -1 15 12 13.63 1.29
    -1 -15 -12 14.33 1.16
    -1 15 12 14.04 1.3
    -1 15 -12 15.83 1.21
    -1 15 -13 87.36 3.76
    -1 15 13 88.35 3.88
    1 -15 -13 91.47 3.76
    1 15 13 88.35 4.09
    -1 -15 -13 88.48 3.75
    -1 15 13 80.23 4.06
    -1 15 13 79.5 3.83
    -1 -15 -13 87.54 3.65
    1 15 13 91.95 3.85
    -1 -15 -14 35.47 1.84
    -1 -15 -14 39.5 1.99
    1 -15 -14 37.83 1.98
    -1 15 14 35.17 2.03
    1 15 14 35.52 2.01
    1 15 14 37.77 2.25
    -1 15 14 38.57 2.29
    -1 15 -14 36.79 1.97
    -1 15 14 37.13 2.06
    -1 15 15 1.02 0.96
    -1 -15 -15 1.47 0.67
    1 -15 -15 1.61 0.7
    -1 15 15 1.18 0.69
    -1 15 15 2.05 0.82
    1 15 15 2.16 0.74
    -1 -15 -15 1.64 0.58
    -1 15 -15 1.15 0.73
    1 15 16 12.45 1.05
    -1 15 16 12.55 1.1
    1 -15 -16 12.94 1.09
    -1 15 16 13.67 1.29
    -1 15 16 11.25 1.05
    1 -15 -16 13.29 1.03
    -1 -15 -16 11.56 0.92
    -1 -15 -16 15.09 1.07
    1 15 17 6.02 0.79
    1 -15 -17 8.09 0.84
    -1 -15 -17 6.94 0.78
    -1 -15 -17 5.4 0.65
    1 -15 -17 7.02 0.78
    -1 15 17 5.12 0.91
    -1 -15 -18 -0.25 0.49
    -1 -15 -18 -0.24 0.42
    1 15 18 0.91 0.56
    -1 15 18 -0.25 0.62
    1 -15 -18 0.2 0.46
    1 -15 -18 0.16 0.55
    1 15 19 0.56 0.46
    1 -15 -19 0.55 0.46
    1 -15 -19 0.26 0.41
    -1 -15 -19 -0.13 0.44
    -1 15 20 2.3 0.51
    1 -15 -20 1.46 0.44
    -1 16 0 1.69 0.84
    -1 16 0 0.26 0.77
    -1 16 0 0.78 0.66
    1 -16 -1 11.95 1.95
    -1 16 -1 12.78 1.09
    1 16 1 12.82 1.32
    -1 16 1 16.24 1.4
    -1 16 1 14.33 1.1
    -1 16 -1 13.84 1.21
    -1 16 2 1.45 0.87
    1 -16 -2 3.45 1.35
    -1 16 2 2.77 0.76
    -1 16 2 1.1 0.81
    -1 16 -2 2.3 0.78
    -1 16 -2 1.17 0.7
    1 16 2 1.34 0.95
    1 -16 -3 4.9 1.46
    -1 16 3 5.49 1.08
    -1 16 3 4.33 0.89
    1 16 3 5.08 1.2
    -1 -16 -3 4.47 0.82
    1 -16 -3 3.01 0.75
    -1 16 3 3.54 0.85
    -1 16 -3 3.2 0.82
    -1 16 -3 3.88 0.75
    1 16 4 1.42 1.01
    -1 16 4 2.08 0.76
    1 -16 -4 2.08 0.73
    1 -16 -4 2.03 1.38
    -1 16 -4 0.83 0.74
    -1 -16 -4 0.86 0.68
    -1 16 -4 2.28 0.74
    -1 16 4 2.33 0.99
    1 16 4 1.09 0.86
    -1 16 4 1.7 0.78
    -1 16 5 39.69 2.28
    -1 16 -5 44.83 2.3
    -1 -16 -5 47.66 2.28
    -1 16 -5 45.67 2.26
    1 -16 -5 52.91 3.92
    1 16 5 48.33 2.66
    -1 16 5 42.97 2.52
    -1 16 5 40.67 2.31
    1 -16 -5 48.31 2.29
    1 -16 -6 161.02 6.31
    -1 -16 -6 166.38 6.33
    -1 16 6 157.93 6.41
    1 16 6 154.1 6.66
    -1 16 -6 156.02 6.31
    1 -16 -6 158.43 8.24
    -1 16 6 161.89 6.64
    -1 16 -6 158.83 6.33
    -1 16 6 160.12 6.33
    1 -16 -7 165.25 8.63
    -1 -16 -7 171.62 6.7
    -1 16 7 169.79 6.8
    1 16 -7 171.98 6.69
    1 16 7 177.33 7.12
    1 -16 -7 165.05 6.68
    -1 16 7 163.22 7
    -1 16 -7 173.37 6.72
    -1 16 -7 169 6.68
    -1 16 7 172.76 6.72
    -1 16 -8 174.13 6.97
    1 16 8 181.98 7.16
    1 16 8 175.71 7.41
    1 16 8 176.91 7.02
    -1 -16 -8 184.05 7.05
    -1 16 -8 183.33 7.08
    1 -16 -8 191.13 7.08
    1 -16 -8 185.34 9.12
    -1 16 8 188.13 7.18
    1 16 -8 171.81 6.96
    -1 16 8 180.55 7.41
    -1 16 8 179.33 7.02
    1 16 9 34.18 1.76
    1 16 9 35.27 1.99
    -1 16 9 30.42 1.98
    -1 16 9 26.98 2.08
    -1 16 9 32.14 1.9
    -1 16 -9 32.41 1.82
    -1 -16 -9 31.8 1.8
    1 -16 -9 30.6 1.79
    -1 16 -9 28.13 1.66
    1 -16 -9 32.26 3.19
    -1 16 9 32.7 1.75
    1 -16 -10 10.89 1.07
    -1 -16 -10 11.65 1.04
    -1 16 10 10.55 1.42
    -1 16 10 10.49 1.13
    1 16 10 11.89 1.22
    -1 16 10 9.19 0.9
    -1 16 -10 9.81 1.06
    -1 16 10 13.29 1.27
    1 16 10 9.5 0.91
    -1 16 -11 2.12 0.69
    -1 16 11 2.52 0.84
    1 16 11 3.22 0.88
    1 -16 -11 2.96 0.75
    -1 16 11 2.82 0.91
    1 16 11 2.01 1.01
    -1 -16 -11 1.3 0.67
    -1 -16 -12 1.19 0.74
    1 -16 -12 1.63 0.7
    1 16 12 -0.08 0.75
    -1 16 12 -0.18 0.83
    -1 16 12 -0.09 0.82
    -1 16 -12 0.15 0.68
    1 16 12 0.46 1.01
    -1 16 13 11.23 1.34
    -1 -16 -13 12.15 1.07
    1 -16 -13 12.87 1.1
    1 16 13 9.97 1.1
    -1 16 13 11.33 1.16
    -1 16 13 11.78 1.14
    -1 16 -13 13.67 1.11
    1 16 13 12.03 1.34
    -1 16 14 8.46 0.97
    -1 -16 -14 8.41 0.9
    1 -16 -14 8.7 0.9
    -1 16 -14 7.12 0.91
    1 16 14 9.48 0.96
    -1 16 14 8.75 1.2
    1 16 15 0.47 0.63
    -1 16 15 1.9 0.73
    1 -16 -15 0.68 0.58
    -1 16 15 1.39 0.86
    1 -16 -15 1.58 0.68
    -1 -16 -15 1.82 0.63
    1 16 16 59.14 2.6
    -1 -16 -16 59.52 2.57
    1 -16 -16 60.79 2.57
    1 -16 -16 58.56 2.6
    -1 16 16 54.7 2.74
    -1 16 16 57.02 2.64
    -1 16 17 7.11 0.87
    1 -16 -17 7.66 0.7
    -1 16 17 5.95 0.78
    1 -16 -17 6.02 0.71
    -1 -16 -17 6.83 0.68
    1 16 17 6.8 0.71
    1 -16 -18 3.38 0.54
    -1 -16 -18 1.84 0.48
    -1 16 18 3.39 0.63
    1 -16 -18 1.82 0.45
    1 16 18 2.6 0.49
    1 16 19 18.99 0.95
    1 -16 -19 18.92 0.99
    -1 17 0 0.44 0.75
    -1 17 0 0.55 0.6
    -1 17 1 -0.2 0.56
    -1 17 1 0.8 0.82
    -1 17 -1 0.26 0.78
    -1 17 -1 0.28 0.62
    1 -17 -2 54.33 2.6
    -1 17 -2 52.21 2.63
    -1 17 -2 53.18 2.49
    1 -17 -2 60.96 4.13
    -1 -17 -2 57.3 2.65
    -1 17 2 50.7 2.76
    -1 17 2 48.96 2.61
    1 17 3 1.5 0.99
    -1 17 3 3.12 0.87
    -1 17 3 1.46 0.81
    -1 17 -3 1.8 0.77
    -1 -17 -3 2.07 0.74
    -1 17 3 1.2 0.91
    1 -17 -3 2.98 1.49
    1 -17 -3 2.35 0.75
    -1 17 -3 1.76 0.62
    -1 17 -4 62.71 2.78
    1 -17 -4 55.08 4.22
    1 17 4 62.62 3.15
    -1 -17 -4 62.15 2.84
    1 -17 -4 56.36 2.76
    -1 17 -4 59.13 2.83
    -1 17 4 54.11 2.81
    -1 17 4 60.07 3.04
    -1 17 4 62.74 2.86
    -1 -17 -5 2.99 0.79
    -1 17 5 4.39 0.91
    -1 17 -5 4.52 0.84
    1 -17 -5 4.27 0.85
    1 17 5 3.61 1.12
    1 17 5 4.93 0.87
    1 -17 -5 1.4 1.39
    -1 17 -5 2.56 0.72
    -1 17 5 3.3 0.85
    -1 17 5 4.81 1.08
    1 17 -5 3.25 0.85
    1 17 -6 2.87 0.79
    -1 -17 -6 2.82 0.76
    1 17 6 2.29 0.78
    -1 17 6 1.67 0.79
    1 -17 -6 2.14 1.46
    -1 17 6 3.96 1.04
    -1 17 6 2.9 0.81
    1 17 6 4.73 1.19
    1 -17 -6 2.24 0.73
    -1 17 -6 3.79 0.83
    -1 17 -6 2.28 0.75
    -1 17 7 41.51 2.2
    -1 17 7 39.81 2.11
    -1 17 -7 40.16 2.08
    -1 -17 -7 41.09 2.11
    1 17 7 42.11 2.5
    -1 17 7 38.11 2.36
    1 17 7 40.9 2.1
    1 -17 -7 42.03 2.13
    -1 17 -7 37.7 2.06
    1 17 -7 40.69 2.08
    1 17 8 53.71 2.79
    -1 17 8 49.02 2.34
    -1 -17 -8 46.81 2.32
    1 17 -8 44.92 2.27
    -1 17 8 48.6 2.7
    1 17 8 46.57 2.29
    -1 17 -8 42.95 2.25
    -1 17 8 47.75 2.46
    1 -17 -8 50.21 2.35
    -1 17 -8 50.02 2.35
    1 17 9 0.59 1
    1 17 9 0.18 0.78
    1 17 9 0.53 0.64
    -1 -17 -9 0.53 0.64
    1 -17 -9 0.3 0.66
    -1 17 9 0.47 0.65
    -1 17 -9 -0.08 0.67
    -1 17 9 -0.09 0.83
    -1 17 9 0.7 0.98
    -1 17 10 0.11 0.93
    -1 17 10 -0.43 0.79
    1 -17 -10 -0.15 0.64
    -1 17 -10 0.22 0.66
    1 17 10 -0.25 0.75
    -1 -17 -10 -0.44 0.66
    -1 17 11 0.67 1.08
    -1 17 11 0.25 0.77
    -1 -17 -11 0.43 0.65
    1 -17 -11 0.42 0.65
    -1 17 -11 0.64 0.68
    1 17 11 0.41 0.74
    1 17 12 0.15 0.7
    -1 17 12 1.35 0.71
    -1 -17 -12 0.75 0.6
    -1 17 -12 0.88 0.7
    1 -17 -12 1.02 0.63
    -1 17 13 4.72 0.85
    -1 17 -13 4.65 0.76
    1 17 13 5.34 0.85
    -1 17 13 4.66 1.05
    1 -17 -13 4.7 0.75
    -1 -17 -13 3.82 0.71
    -1 -17 -14 3.41 0.71
    1 -17 -14 3.91 0.69
    -1 17 14 3.39 0.77
    1 17 14 3.69 0.73
    -1 17 14 2.89 0.91
    1 -17 -15 -0.43 0.51
    -1 17 15 0.24 0.71
    -1 17 15 0.44 0.65
    1 17 15 0.06 0.55
    -1 -17 -15 0.91 0.52
    1 -17 -15 0.05 0.53
    1 -17 -16 16.54 1.01
    -1 -17 -16 14.63 0.97
    1 -17 -16 16.8 1.01
    -1 17 16 15.67 1.18
    -1 17 16 17.21 1.1
    1 17 16 16.67 1.05
    1 -17 -17 11.71 0.77
    -1 17 17 11.42 0.93
    1 -17 -17 12.08 0.78
    -1 17 17 12.24 0.85
    -1 -17 -17 9.62 0.73
    1 17 17 10.99 0.79
    1 18 0 -0.27 0.78
    -1 18 0 1.13 0.8
    -1 18 1 9.11 1.09
    1 -18 -1 9.71 1.03
    -1 18 -1 10.87 1.09
    -1 -18 -1 9.58 1.05
    1 18 -1 8.92 1.1
    -1 18 -1 10 0.92
    1 18 2 0.53 0.8
    1 18 -2 0.88 0.82
    -1 18 2 0.78 0.75
    -1 -18 -2 0.39 0.7
    1 -18 -2 1.08 0.76
    -1 18 -2 1.29 0.71
    -1 18 -2 0.94 0.59
    -1 18 2 0.9 0.89
    1 18 3 20.33 1.46
    -1 -18 -3 20.29 1.4
    -1 18 -3 20.78 1.47
    -1 18 3 19.84 1.46
    -1 18 3 19.92 1.62
    1 18 -3 19.92 1.45
    1 -18 -3 20.4 1.38
    -1 18 -3 21.81 1.36
    1 18 4 8.42 1.03
    1 18 -4 7.69 0.97
    -1 18 -4 8.65 0.93
    -1 18 -4 7.43 1.01
    -1 -18 -4 8.49 0.94
    1 -18 -4 8.2 0.91
    -1 18 4 9.08 1.2
    -1 18 4 7.74 1
    -1 18 5 0.44 0.92
    -1 18 -5 0.16 0.74
    -1 18 5 0.56 0.74
    -1 18 5 0.25 0.75
    1 -18 -5 -0.6 0.65
    -1 -18 -5 0.46 0.68
    1 18 5 1.06 0.73
    1 18 -5 -0.16 0.69
    -1 18 -5 -0.42 0.63
    -1 18 6 5.43 0.97
    1 18 6 6.69 0.96
    1 18 -6 7.11 0.9
    -1 18 6 8.63 0.98
    -1 18 6 8.03 1.22
    1 -18 -6 8.35 0.95
    -1 18 -6 6.94 0.95
    -1 -18 -6 6.75 0.87
    -1 18 -6 8.88 0.93
    1 18 -7 1.05 0.62
    1 18 7 0.29 0.65
    -1 18 7 0.08 0.73
    -1 -18 -7 0.59 0.64
    1 -18 -7 -0.8 0.71
    -1 18 7 -1.38 0.74
    -1 18 -7 0.21 0.65
    -1 18 7 0.67 1
    -1 18 -7 -0.56 0.65
    -1 18 8 15.8 1.19
    -1 -18 -8 17.78 1.26
    -1 18 8 17.37 1.33
    1 -18 -8 19.37 1.28
    -1 18 8 18.92 1.57
    1 18 8 18.96 1.24
    -1 18 -8 18.84 1.26
    1 18 -8 15.95 1.17
    -1 18 -8 15.85 1.18
    -1 18 9 3.99 0.73
    1 18 9 5.03 0.95
    -1 18 9 3.69 0.81
    1 18 9 2.64 0.64
    -1 -18 -9 4.1 0.77
    1 -18 -9 3.36 0.7
    -1 18 9 3.37 1.02
    -1 18 -9 4.22 0.76
    -1 18 -10 56.83 2.64
    -1 18 10 61.65 2.8
    -1 18 10 58.63 3.01
    1 18 10 59.66 2.79
    1 -18 -10 60.14 2.68
    -1 -18 -10 59.22 2.69
    1 18 11 1.31 0.76
    -1 -18 -11 1.73 0.65
    1 -18 -11 1.78 0.65
    -1 18 11 1.9 0.95
    -1 18 -11 2.26 0.68
    -1 18 11 2.29 0.77
    -1 -18 -12 3.65 0.7
    1 18 12 3.25 0.73
    -1 18 12 3.26 0.77
    1 -18 -12 2.83 0.65
    -1 18 -12 3.32 0.65
    1 -18 -13 1.69 0.53
    1 18 13 1.72 0.68
    -1 -18 -13 2.13 0.61
    1 -18 -13 1.61 0.56
    -1 18 13 2.31 0.69
    1 -18 -14 18.77 1.14
    1 -18 -14 20.98 1.19
    1 18 14 22.75 1.26
    -1 18 14 22.26 1.29
    -1 18 14 20.01 1.42
    -1 -18 -14 21.67 1.22
    -1 18 15 41.45 1.85
    1 -18 -15 37.76 1.76
    -1 18 15 37.39 1.95
    1 -18 -15 38.96 1.73
    -1 -18 -15 39.1 1.76
    1 -18 -16 42.49 1.9
    1 18 16 46.88 1.95
    -1 18 17 13.4 0.81
    1 -19 0 0.22 0.65
    1 19 0 0.42 0.71
    -1 -19 0 0.52 0.65
    -1 19 0 -0.5 0.74
    -1 -19 -1 2.53 0.72
    1 19 -1 2.18 0.8
    1 -19 -1 2.56 0.77
    -1 19 -1 4.22 0.87
    1 19 2 1.66 0.84
    -1 19 -2 3.59 0.85
    -1 -19 -2 2.14 0.69
    1 -19 -2 1.74 0.69
    -1 19 2 0.98 0.77
    -1 19 2 1.82 0.82
    1 19 -2 0.91 0.74
    -1 -19 -3 0.44 0.61
    -1 19 3 0.64 0.7
    1 -19 -3 0.29 0.64
    -1 19 -3 -0.32 0.71
    -1 19 3 1.33 0.81
    1 19 -3 0.8 0.73
    -1 19 -3 0.48 0.57
    1 19 3 1.71 0.76
    1 19 4 2.13 0.75
    1 19 -4 1.7 0.71
    -1 -19 -4 2.66 0.73
    1 -19 -4 2.83 0.73
    -1 19 -4 2.54 0.79
    -1 19 4 3.97 0.86
    -1 19 4 3.05 0.96
    -1 19 -4 3.26 0.67
    1 19 5 1.35 0.72
    -1 19 5 1.12 0.73
    -1 -19 -5 1.48 0.62
    1 -19 -5 0.9 0.65
    -1 19 5 -0.8 0.82
    -1 19 -5 0.29 0.67
    -1 19 -5 0.3 0.54
    1 19 -5 1.17 0.68
    1 19 6 3.82 0.77
    1 19 -6 5.28 0.78
    -1 -19 -6 4.34 0.76
    -1 19 -6 4.88 0.77
    -1 -19 6 4.77 0.73
    -1 19 6 6.35 0.83
    -1 19 6 7.46 1.07
    -1 19 -6 4.64 0.71
    1 -19 -6 4.87 0.74
    1 19 7 1.24 0.66
    -1 19 7 1.51 0.66
    -1 19 7 1.12 0.72
    -1 -19 -7 0.6 0.62
    -1 19 -7 1.26 0.64
    -1 19 7 -0.2 0.89
    1 -19 -7 0.39 0.56
    -1 19 -7 0.65 0.57
    1 19 -7 1.69 0.61
    -1 19 -8 35.29 1.77
    1 -19 -8 36.57 1.84
    -1 -19 -8 38.05 1.87
    1 19 -8 35.47 1.77
    -1 19 8 39.26 1.84
    -1 19 8 36.15 2.13
    -1 19 8 39.4 1.94
    1 19 8 34.5 1.79
    -1 19 -8 32.98 1.77
    1 -19 -9 1.22 0.59
    1 19 9 0.21 0.49
    -1 19 9 0.84 0.68
    -1 19 -9 1 0.58
    -1 19 9 0.78 0.54
    -1 19 9 0.57 0.85
    -1 -19 -9 0.8 0.59
    1 -19 -10 2.08 0.62
    -1 19 10 2.4 0.71
    -1 -19 -10 2.47 0.64
    -1 19 10 3.55 0.98
    -1 19 -10 2.57 0.58
    -1 -19 -11 0.94 0.56
    -1 19 11 0.26 0.76
    1 -19 -11 0.98 0.57
    -1 19 -11 0.59 0.51
    -1 19 11 0.81 0.68
    -1 19 12 1.15 0.63
    -1 -19 -12 0.82 0.5
    1 -19 -12 0.55 0.49
    -1 19 12 -0.16 0.7
    -1 19 13 1.66 0.59
    -1 -19 -13 1.5 0.5
    1 -19 -13 1.21 0.45
    -1 19 14 4.89 0.76
    -1 -19 -14 4.61 0.54
    1 -19 -14 4.31 0.52
    -1 19 14 4.93 0.6
    -1 19 15 1.06 0.43
    1 -20 0 -0.39 0.58
    -1 20 0 0.6 0.67
    -1 -20 0 -1.07 0.6
    1 20 0 -0.38 0.73
    1 20 -1 3.9 0.82
    -1 -20 -1 2.87 0.69
    -1 -20 1 5.7 0.77
    1 -20 1 4.22 0.77
    1 -20 -1 5.37 0.73
    -1 20 -1 4.63 0.84
    -1 -20 2 17.26 1.2
    -1 -20 -2 17.24 1.19
    1 20 2 18.14 1.27
    -1 20 2 15.57 1.23
    -1 20 -2 17.68 1.28
    1 -20 2 16.32 1.19
    1 -20 -2 16.08 1.17
    1 20 -2 16.34 1.25
    1 -20 -3 0.83 0.61
    -1 20 3 0.07 0.67
    -1 20 -3 1.64 0.65
    -1 20 3 0.97 0.73
    1 20 -3 1.93 0.74
    1 20 3 0.43 0.73
    -1 -20 -3 0.07 0.57
    -1 20 4 1.93 0.81
    1 20 4 0.76 0.65
    1 20 -4 0.75 0.65
    1 -20 -4 1.25 0.58
    -1 20 4 1.11 0.71
    -1 20 -4 1.09 0.68
    -1 -20 -4 1.85 0.61
    1 20 -5 0.58 0.6
    -1 20 5 -0.09 0.8
    -1 20 -5 -0.13 0.62
    1 20 5 0.13 0.63
    -1 -20 -5 1.12 0.6
    1 -20 -5 0.85 0.59
    -1 20 5 0.66 0.61
    -1 -20 5 0.32 0.5
    -1 20 6 1.89 0.87
    -1 20 6 2.88 0.68
    1 20 -6 3.77 0.64
    1 20 6 1.89 0.66
    -1 -20 -6 2.22 0.62
    -1 20 -6 2.13 0.64
    -1 20 -6 2.59 0.54
    1 -20 -6 1.89 0.59
    1 -20 -7 2.1 0.62
    1 20 7 1.27 0.59
    1 20 -7 1.16 0.55
    -1 -20 -7 1.44 0.6
    -1 20 7 1.61 0.62
    -1 20 -7 1.81 0.58
    -1 20 -7 1.88 0.51
    -1 20 7 3.14 0.89
    1 -20 -8 11.77 0.89
    -1 20 8 10.66 1.14
    -1 -20 -8 10.32 0.87
    -1 20 -8 9.75 0.79
    -1 20 8 8.84 0.81
    1 20 8 11.33 0.85
    -1 20 -9 2.73 0.52
    -1 -20 -9 2.82 0.6
    1 -20 -9 1.95 0.58
    -1 20 9 2.37 0.82
    -1 20 10 0.6 0.75
    1 -20 -10 0.38 0.49
    -1 -20 -10 0.15 0.46
    -1 20 11 5.48 0.83
    -1 -20 -11 5.37 0.62
    1 -20 -11 5.6 0.62
    -1 -20 -12 1.1 0.41
    1 -20 -12 1.47 0.45
    1 21 0 0.39 0.64
    -1 -21 0 0.17 0.55
    -1 21 0 -0.32 0.64
    1 -21 0 0.06 0.53
    -1 21 -1 2.05 0.65
    1 21 -1 1.98 0.65
    -1 -21 1 2.2 0.58
    1 -21 1 0.83 0.54
    -1 -21 -1 2.99 0.64
    1 -21 -1 2.6 0.63
    1 -21 2 6.16 0.69
    -1 -21 2 4.52 0.69
    -1 -21 -2 5.47 0.71
    1 -21 -2 3.51 0.63
    -1 21 2 4.22 0.77
    -1 21 -2 5.12 0.76
    1 21 -2 5.36 0.77
    1 21 2 5.8 0.8
    1 21 -3 0.06 0.57
    -1 -21 3 -0.49 0.5
    1 -21 3 0.54 0.51
    -1 -21 -3 0.11 0.52
    1 -21 -3 -0.38 0.51
    1 21 3 0.06 0.56
    -1 21 3 1.34 0.64
    -1 21 -3 0.06 0.57
    1 21 -4 5.04 0.71
    -1 21 -4 4.16 0.69
    1 21 4 5.11 0.74
    -1 -21 4 4.76 0.65
    -1 -21 -4 4.96 0.63
    1 -21 -4 4.5 0.62
    -1 21 4 4.88 0.75
    -1 -21 4 4.74 0.62
    1 -21 4 3.74 0.64
    1 21 -5 2.63 0.57
    -1 21 5 0.22 0.54
    -1 21 -5 1.48 0.58
    1 21 5 0.76 0.53
    1 -21 -5 1.01 0.51
    -1 -21 -5 0.77 0.5
    1 21 -6 0.76 0.5
    1 -21 -6 1.26 0.49
    -1 21 6 0.64 0.54
    -1 21 -6 1.47 0.55
    -1 -21 -6 1.18 0.53
    1 21 6 0.84 0.53
    -1 -21 -7 16.08 0.99
    1 -21 -7 15.7 0.97
    -1 21 7 15.55 0.96
    1 21 7 14.95 0.95
    -1 21 -7 16.59 0.95
    1 21 -7 13.7 0.9
    1 -21 -8 3.03 0.53
    -1 -21 -8 3.36 0.56
    1 -21 -9 1.53 0.41
    -1 -21 -9 1.23 0.42
    1 -22 0 -0.18 0.41
    1 22 0 0.21 0.48
    -1 -22 0 0.49 0.45
    -1 22 0 0.41 0.52
    -1 22 -1 12.26 0.9
    -1 -22 -1 10.29 0.78
    1 -22 1 11.24 0.8
    1 -22 -1 11.96 0.81
    -1 -22 1 10.75 0.8
    1 22 -1 11.85 0.91
    1 22 2 2.01 0.54
    1 22 -2 2.18 0.54
    1 -22 -2 2.11 0.51
    1 -22 2 2.62 0.51
    -1 22 2 3.21 0.59
    -1 22 -2 2.03 0.55
    -1 -22 2 2.75 0.52
    -1 -22 2 2.64 0.5
    -1 -22 -2 2.71 0.51
    -1 22 3 1.11 0.53
    -1 -22 3 0.2 0.4
    1 22 3 1.59 0.52
    1 22 -3 1.41 0.52
    -1 -22 3 0.81 0.43
    1 -22 3 1.09 0.43
    -1 -22 -3 1.75 0.48
    1 -22 -3 0.76 0.42
    -1 22 -3 0.75 0.53
    -1 -22 4 5.81 0.6
    1 22 4 5.86 0.65
    1 -22 4 7.01 0.61
    1 22 -4 6.18 0.65
    1 -22 -4 5.23 0.59
    -1 22 4 6.72 0.67
    -1 22 -4 5.87 0.66
    -1 -22 -4 7.14 0.63
    -1 -22 5 60.27 2.48
    1 22 5 59.15 2.5
    -1 22 5 58.33 2.5
    1 -22 5 61.05 2.48
    1 -22 -5 61.56 2.49
    -1 -22 -5 63.01 2.5
    1 -22 -6 49.9 1.96
    -1 -22 6 43.01 1.92
    -1 -22 -6 43.14 1.93
    1 -22 6 47.36 1.94
    -1 -23 0 0.08 0.33
    -2 0 0 3145.73 110.64
    2 0 0 3098.23 110.86
    -2 0 1 4.36 0.68
    2 0 1 3.28 0.79
    2 0 2 722.31 24.92
    -2 0 -2 684.93 24.79
    -2 0 2 646.42 25.02
    -2 0 2 699.42 24.81
    -2 0 3 2.48 0.67
    2 0 3 1.01 0.63
    -2 0 3 0.55 0.85
    -2 0 -3 0.46 0.65
    2 0 -4 2392.28 86.04
    2 0 4 2412.48 85.71
    -2 0 4 2288.36 86.03
    -2 0 -4 2550.91 85.89
    2 0 -5 1.74 0.92
    -2 0 5 0.9 0.93
    -2 0 -5 1.37 0.78
    -2 0 6 868.8 31.73
    -2 0 -6 933.47 31.62
    2 0 -6 856.17 30.86
    2 0 -6 865.93 31.66
    2 0 -7 0.66 0.4
    -2 0 -7 0.72 0.79
    -2 0 7 2.25 1.13
    2 0 -7 2.32 0.92
    -2 0 -8 371.36 13.8
    -2 0 8 351.07 13.91
    2 0 -8 374.94 13.84
    2 0 -8 348.96 13.04
    -2 0 9 1.39 1.02
    2 0 -9 0.7 0.44
    -2 0 -9 0.76 0.95
    2 0 -9 0.45 0.78
    -2 0 -10 257.77 10.29
    2 0 -10 250.37 9.15
    -2 0 10 234.05 10.31
    -2 0 -10 254.29 9.15
    2 0 -10 239.32 10.11
    -2 0 -11 -0.19 0.89
    -2 0 -11 1.16 0.47
    2 0 -11 0.42 0.45
    2 0 -11 0.71 0.9
    -2 0 11 1.71 1.22
    2 0 -12 804.31 28.49
    2 0 -12 788.83 29.67
    -2 0 -12 811.32 28.5
    2 0 -12 765.24 28.65
    -2 0 -12 780.01 28.57
    -2 0 -12 822.54 29.91
    -2 0 12 794.54 30.05
    -2 0 12 809.63 28.59
    -2 0 -13 0.93 1.13
    2 0 -13 -0.37 0.66
    -2 0 -13 0.59 0.55
    2 0 -13 0.63 0.48
    -2 0 13 0.78 1.25
    -2 0 13 0.82 0.61
    2 0 -14 89.14 3.64
    2 0 -14 90.61 3.85
    -2 0 14 89.72 3.73
    -2 0 14 87.33 5.24
    -2 0 -14 86.66 3.64
    -2 0 15 0.62 1.41
    -2 0 -15 0.26 0.58
    2 0 -15 -0.24 0.89
    2 0 -15 0.7 0.6
    -2 0 15 0.29 0.65
    2 0 16 1.31 1.29
    -2 0 -16 2.4 0.67
    2 0 -16 0.68 0.61
    -2 0 16 2.65 1.54
    -2 0 16 1.67 0.71
    2 0 17 0.35 1.23
    -2 0 17 0.35 1.44
    2 0 -17 0.14 0.65
    -2 0 -17 0.65 0.68
    -2 0 17 1.02 0.69
    -2 0 -17 0.51 0.75
    2 0 18 45.45 3.71
    -2 0 -18 45.39 2.27
    2 0 -18 47.2 2.29
    -2 0 18 51.54 3.96
    -2 0 -18 44.36 2.39
    -2 0 18 45.46 2.32
    -2 0 -19 -0.09 0.73
    -2 0 -19 0.23 0.66
    -2 0 19 1.12 1.55
    2 0 -19 0.08 0.68
    -2 0 19 0.48 0.71
    2 0 19 0.37 1.19
    -2 0 -20 405.06 14.94
    2 0 -20 409.74 14.95
    2 0 20 374.94 17.03
    -2 0 20 397.97 14.94
    -2 0 20 426.52 17.41
    -2 0 -20 411.05 15.06
    -2 0 -21 1.08 0.85
    -2 0 21 0.28 0.65
    -2 0 -22 114.3 4.59
    -2 0 22 107.58 4.43
    -2 0 -23 0.55 0.65
    -2 0 -24 6.49 0.76
    -2 0 -25 -0.43 0.5
    -2 0 25 0.5 0.47
    -2 0 -26 32.14 1.43
    -2 0 26 30.62 1.39
    -2 -1 0 57.54 2.34
    2 -1 0 58.62 2.71
    2 1 0 59.61 2.84
    -2 1 0 63.52 2.69
    -2 -1 1 3405.65 140.31
    2 -1 1 4375.38 140.68
    2 1 -1 3731.06 140.78
    2 -1 -1 4020.73 140.72
    2 1 1 4226.71 140.78
    -2 1 1 4333.57 140.64
    -2 -1 -1 4316.65 140.44
    -2 -1 -2 3859.82 141.31
    2 1 2 4076.49 141.52
    2 -1 2 4064.99 141.39
    -2 1 2 4028.42 141.6
    -2 1 2 4207.28 141.49
    -2 -1 2 3908.38 141.2
    2 -1 -2 3954.35 141.6
    -2 -1 -3 1647.56 58.45
    -2 -1 3 1558.68 58.28
    2 -1 3 1666.79 58.33
    2 1 3 1652.17 58.49
    -2 1 3 1583.85 58.67
    -2 1 3 1747.73 58.57
    2 1 -3 1673.91 58.73
    -2 -1 -4 20.19 1.39
    2 -1 -4 17.58 1.48
    -2 1 4 16.33 1.42
    -2 1 -4 20.85 1.4
    -2 1 4 17.91 1.47
    2 -1 4 18.64 1.11
    2 -1 -5 146.57 6.26
    -2 1 5 150.63 6.32
    -2 1 -5 156.38 6.19
    -2 -1 -5 150.4 6.16
    -2 1 6 25.03 1.9
    -2 -1 -6 24.73 1.75
    -2 1 -6 26.8 1.83
    2 -1 -6 26.4 1.86
    2 -1 -7 32.54 2.16
    -2 1 7 33.05 2.23
    -2 -1 -7 26.25 2.01
    -2 1 -7 31.24 2.07
    2 -1 -8 63.95 2.78
    2 -1 -8 64.53 3.42
    -2 1 8 67.65 3.56
    -2 1 -8 60.73 3.37
    -2 -1 -8 66.12 3.43
    -2 -1 -9 8.7 1.29
    -2 1 9 9.04 1.41
    2 -1 -9 6.8 1.3
    2 -1 -9 8.26 0.83
    -2 1 -9 8.44 1.25
    2 -1 -10 6.82 0.81
    -2 -1 -10 7.9 0.62
    -2 1 -10 6.8 0.66
    2 1 -10 7.4 0.63
    -2 -1 -10 7.13 1.23
    -2 1 10 7.13 1.39
    2 -1 -10 6.81 0.61
    2 -1 -10 4.96 1.12
    -2 1 -10 7.84 1.36
    -2 1 -11 51.01 3.13
    -2 -1 -11 47.28 2.06
    2 -1 -11 46.49 2.04
    -2 1 -11 46.02 2.05
    2 -1 -11 47.39 3
    -2 1 11 45.44 3.21
    2 1 -11 48.02 2.05
    -2 -1 -11 48.21 3.07
    -2 -1 -12 9.92 0.88
    2 -1 -12 8.22 1.37
    -2 -1 -12 8.99 0.77
    -2 1 -12 9.14 0.77
    2 1 -12 8.09 0.75
    -2 1 12 10.57 0.9
    2 1 -12 8.72 0.92
    2 -1 -12 8.36 0.76
    2 -1 -12 8.6 0.94
    -2 1 -12 13.21 1.65
    -2 1 12 8.95 1.63
    -2 -1 12 9.15 0.86
    -2 -1 -12 7.87 1.47
    2 -1 -13 1.46 0.98
    2 1 -13 2.6 0.58
    2 -1 -13 2.44 0.76
    -2 -1 -13 3.13 0.61
    2 1 -13 4.59 0.8
    2 1 -13 2.52 1.04
    2 -1 -13 3.46 0.59
    -2 1 -13 2.21 0.55
    -2 1 13 2.11 0.62
    -2 1 13 4.14 1.29
    -2 -1 13 3.58 0.69
    -2 -1 -13 2.05 1.11
    -2 -1 -13 2.98 0.68
    2 1 -14 67.51 2.88
    -2 1 -14 67 2.87
    2 -1 -14 66.6 3.06
    -2 -1 -14 68.15 2.87
    2 1 -14 65.09 3.89
    2 -1 -14 63.81 3.87
    -2 1 14 66.52 4.31
    2 1 -14 65.55 3.02
    -2 1 14 65.9 2.95
    -2 -1 -14 64.42 2.95
    -2 -1 14 72.59 2.98
    2 -1 -14 68.91 2.88
    -2 1 -14 61.15 2.92
    -2 -1 -15 5.85 0.74
    2 -1 -15 6.13 0.77
    -2 1 15 7.07 1.64
    -2 1 -15 3.89 0.79
    2 1 -15 4.96 0.86
    2 -1 -15 4 0.69
    -2 1 -15 5.28 0.75
    2 1 -15 4.97 0.73
    -2 1 15 6.73 0.86
    -2 -1 15 5.42 0.79
    -2 -1 -16 38.72 1.91
    2 -1 -16 36.71 1.88
    -2 1 -16 35.08 1.87
    2 1 -16 36.44 1.88
    -2 1 16 39.01 3.37
    -2 1 16 36.9 1.98
    2 -1 -16 39.26 1.93
    -2 -1 16 33.15 1.91
    2 1 16 34.03 3.16
    -2 1 -16 35.39 1.98
    -2 1 -17 72.11 3.14
    -2 1 -17 67.49 3.2
    -2 -1 -17 72.02 3.12
    2 -1 -17 70.49 3.11
    2 1 -17 67.62 3.09
    2 1 17 73.5 4.87
    -2 1 17 71.37 3.19
    -2 -1 17 68.77 3.18
    -2 1 17 67.92 4.76
    2 -1 -17 71.91 3.11
    2 1 -18 37.14 1.93
    -2 1 -18 33.84 2.02
    2 -1 -18 34.23 1.89
    -2 1 -18 32.91 1.86
    -2 -1 18 38.02 1.97
    -2 -1 -18 33.23 1.88
    2 -1 -18 37.65 1.91
    -2 1 18 36.77 1.96
    -2 1 18 39.77 3.57
    2 1 18 29.67 3.15
    -2 -1 -19 318.2 11.65
    2 -1 -19 309.42 11.6
    2 1 19 273.98 13.57
    -2 -1 19 316.14 11.67
    -2 1 -19 320.11 11.66
    2 1 -19 313.59 11.65
    2 -1 -19 310.86 11.64
    -2 1 -19 319.99 11.75
    -2 1 19 312.26 13.93
    -2 1 19 315.71 11.7
    -2 -1 -19 286.47 11.69
    2 -1 -20 22.93 1.44
    -2 -1 20 20.98 2.88
    2 1 20 23.87 2.79
    -2 1 -20 22.56 1.58
    -2 1 20 21.94 1.48
    -2 -1 -20 24.93 1.49
    -2 1 20 24.35 2.88
    2 -1 -20 23.71 1.47
    -2 -1 20 25.2 1.51
    -2 -1 -20 25.52 1.65
    2 -1 -21 206.47 7.82
    -2 1 -21 202.37 7.9
    2 -1 -21 199.53 7.75
    -2 -1 -21 204.68 7.81
    -2 1 21 196.71 7.79
    -2 -1 -21 208.9 7.94
    -2 -1 21 208.55 7.81
    -2 -1 -22 34.47 1.84
    -2 -1 22 30.4 1.62
    -2 1 22 29.28 1.63
    -2 1 -22 32.02 1.76
    -2 -1 -23 34.79 1.83
    -2 1 -23 34.2 1.83
    -2 1 24 11.25 0.96
    -2 1 -24 13.58 1
    -2 -1 -24 12.38 1
    -2 -1 25 3.15 0.56
    -2 1 25 4.32 0.61
    -2 -1 -25 3.71 0.59
    -2 1 -25 3.61 0.58
    -2 -1 26 0.34 0.33
    -2 1 26 0.03 0.34
    -2 -1 -26 -0.32 0.37
    -2 1 -26 -0.07 0.38
    2 -2 0 9235.99 340.68
    2 2 0 9794.12 340.89
    -2 2 0 9999 340.76
    2 -2 -1 51.21 2.56
    2 2 1 51.1 2.61
    -2 2 -1 53.74 2.61
    2 -2 1 51.48 2.41
    -2 2 1 55.85 2.58
    -2 2 2 40.24 2.12
    2 -2 -2 41.08 2.15
    2 2 -2 40.19 2.23
    2 2 2 39.13 2.11
    -2 -2 2 45.65 2.19
    -2 2 2 40.24 2.1
    2 2 -3 3179.46 105.42
    2 -2 3 3006.28 104.87
    2 2 3 3097.95 105.25
    -2 -2 3 2753.05 104.74
    -2 -2 3 3106.89 105.31
    -2 2 3 3065.03 105.26
    -2 2 3 2918.16 105.24
    2 2 -4 738.76 28.62
    2 -2 4 763.83 27.98
    -2 -2 4 826.18 28.57
    -2 2 4 815.17 28.59
    -2 2 4 812.36 28.56
    2 2 -5 79.8 3.84
    2 -2 -5 78.62 3.78
    -2 -2 5 84.07 3.83
    -2 2 5 80.58 3.81
    -2 2 5 79.98 3.78
    2 2 -6 353.09 13.44
    -2 2 6 349.26 13.42
    -2 -2 6 351.03 13.41
    2 -2 -6 344.49 13.44
    -2 2 7 11.44 1.42
    2 2 -7 11.15 1.39
    2 -2 -7 10.85 1.35
    -2 -2 7 9.98 1.38
    -2 -2 -8 17.7 1.64
    2 -2 -8 16.12 1.62
    -2 2 8 16.52 1.71
    2 2 -8 15.23 1.58
    -2 -2 8 14.86 1.6
    2 -2 -9 120.67 5.81
    -2 -2 9 131.89 5.92
    -2 2 9 127.1 5.91
    2 2 -9 126.03 5.78
    -2 -2 -9 132.76 5.81
    2 -2 -10 23.5 1.51
    -2 -2 -10 26.05 1.21
    2 -2 -10 22.22 1.18
    2 -2 -10 21.42 1.99
    2 2 -10 22.47 1.2
    2 2 -10 19.82 1.87
    -2 -2 10 21.59 2.07
    -2 2 10 22.04 2.08
    -2 -2 -10 24.24 2.07
    -2 2 -10 24.59 1.21
    -2 -2 -11 25.76 2.15
    -2 -2 -11 23.52 1.27
    2 -2 -11 24.84 1.27
    -2 2 -11 25.96 1.29
    2 2 -11 25.34 1.27
    2 -2 -11 25.14 1.64
    2 2 -11 22.76 2.02
    -2 -2 11 23.3 2.25
    2 -2 -11 26.32 2.2
    -2 2 11 25.22 2.26
    -2 2 12 43.04 2.12
    -2 -2 -12 41.57 2.99
    -2 2 -12 43.86 2.11
    -2 -2 -12 49.04 2.05
    2 -2 -12 46.25 2.01
    2 2 -12 45.32 2.15
    2 2 -12 43.19 2.92
    -2 -2 -12 42.88 2.09
    2 2 -12 43.64 2.01
    2 -2 -12 42.73 2.19
    -2 -2 12 47.68 3.25
    -2 2 12 40.8 3.07
    -2 2 -12 45.69 2.04
    2 -2 -12 47.88 3.08
    2 2 -13 42.16 2.77
    -2 -2 -13 33.29 1.79
    -2 -2 -13 35.78 1.72
    2 -2 -13 35.93 1.73
    2 -2 -13 36.65 1.94
    -2 2 -13 34.49 1.72
    2 2 -13 34.71 1.89
    -2 -2 -13 35.53 2.79
    -2 2 13 36.32 1.84
    2 2 -13 33.07 1.69
    -2 -2 13 35.74 1.81
    -2 -2 13 37.38 2.98
    -2 2 13 30.81 2.85
    2 -2 -13 36.75 2.71
    -2 2 -13 33.58 1.81
    -2 2 14 5.13 0.83
    -2 -2 -14 5.26 0.78
    -2 -2 14 6.81 1.61
    -2 2 14 3.96 1.56
    -2 -2 14 5.54 0.78
    2 2 -14 4.16 0.82
    2 -2 -14 4.42 0.67
    -2 -2 -14 5.69 0.73
    -2 2 -14 6.04 0.72
    2 2 -14 4.23 0.69
    2 2 -14 3.24 1.11
    -2 -2 -14 4.5 1.39
    -2 2 -14 4.13 0.73
    2 -2 -14 6.22 1.37
    2 -2 -15 0.96 1.08
    -2 2 15 0.97 0.66
    -2 2 -15 1.53 0.7
    -2 -2 -15 1.69 0.68
    2 2 -15 1.31 0.74
    -2 -2 -15 0.26 0.57
    2 -2 -15 0.7 0.57
    2 2 -15 0.26 0.58
    -2 -2 15 -1.23 1.3
    -2 2 15 1.53 1.4
    -2 -2 15 0.5 0.61
    -2 2 -15 0.59 0.61
    -2 -2 -16 207.54 7.92
    -2 2 -16 210.23 8.03
    -2 2 -16 212.94 7.94
    2 2 -16 204.88 7.93
    -2 -2 -16 207.93 8.03
    2 -2 16 209.54 9.88
    -2 -2 16 214.42 9.99
    -2 2 16 204.52 9.87
    2 2 16 194.32 9.69
    -2 -2 16 196.77 7.95
    -2 2 16 208.53 8
    2 -2 -16 209.35 7.92
    2 -2 -16 211.86 7.97
    -2 2 -17 131.39 5.29
    2 -2 -17 132.14 5.17
    2 2 17 128.43 7.01
    -2 -2 -17 129.77 5.16
    -2 -2 -17 107.88 6.5
    -2 2 -17 128.45 5.17
    2 2 -17 133.31 5.19
    2 -2 17 125.62 7
    -2 2 17 127.53 5.24
    -2 -2 17 124.79 7.05
    -2 2 17 133.13 7.11
    2 -2 -17 126.08 5.18
    -2 -2 17 125.57 5.2
    -2 2 -18 42.62 2.29
    2 -2 -18 45.45 2.23
    -2 -2 -18 44.91 2.2
    2 -2 -18 42.2 2.16
    2 2 18 40.88 3.54
    -2 2 18 43.91 2.26
    -2 -2 18 39.03 3.61
    -2 2 18 34.02 3.41
    -2 -2 18 46.69 2.24
    2 -2 18 38.03 3.51
    -2 -2 -18 44 3.52
    -2 2 -19 2.37 0.84
    2 -2 -19 1.93 0.72
    -2 -2 19 3.31 1.66
    2 -2 -19 1.52 0.67
    -2 -2 -19 1.68 0.72
    -2 2 19 1.1 1.59
    2 -2 19 1.85 1.49
    2 2 19 3.28 1.49
    -2 2 19 1.64 0.71
    -2 -2 19 2.02 0.71
    -2 2 -20 96.78 4.21
    2 -2 -20 101.18 4.14
    -2 -2 20 99.05 4.14
    -2 -2 -20 94.73 4.1
    2 -2 -20 104.15 4.14
    -2 2 20 94.95 4.15
    -2 -2 21 73.25 3.34
    -2 2 -21 83.46 3.51
    -2 2 21 80.15 3.41
    2 -2 -21 81.47 3.42
    2 -2 -21 77.49 3.36
    -2 -2 -21 76.19 3.38
    -2 2 -22 -0.07 0.7
    2 -2 -22 0.12 0.55
    -2 2 22 0.81 0.61
    2 -2 -22 0.93 0.64
    -2 -2 -22 0.66 0.59
    -2 -2 -22 1.84 0.76
    2 -2 -23 0.83 0.53
    -2 2 -23 0.66 0.62
    -2 -2 -23 1.84 0.71
    -2 2 23 1.1 0.64
    -2 -2 -24 0.99 0.58
    -2 2 -24 0.84 0.55
    -2 2 24 0.12 0.57
    -2 2 25 2.14 0.53
    -2 -2 -25 2.07 0.54
    -2 2 -25 1.83 0.52
    -2 -2 25 1 0.48
    -2 2 26 1.36 0.39
    -2 2 -26 0.58 0.36
    -2 -2 -26 1.57 0.42
    -2 3 0 22.33 1.54
    2 -3 0 21.66 1.44
    2 -3 1 49.23 2.43
    2 3 1 54.61 2.78
    -2 3 1 58.67 2.72
    -2 3 -1 55.3 2.71
    2 -3 -1 51 2.61
    2 -3 2 1358.71 49.55
    -2 3 2 1342.03 49.77
    2 3 -2 1331.24 50.02
    -2 3 2 1529.64 49.97
    2 3 2 1382.54 49.92
    -2 -3 2 1423.11 49.81
    2 -3 -2 1405.74 49.9
    -2 3 3 426.2 13.76
    2 3 -3 420.1 13.99
    -2 3 3 455.63 13.97
    2 -3 -3 439.4 13.88
    -2 -3 3 441.62 13.79
    -2 3 4 189.43 7.4
    2 -3 4 179.95 6.81
    2 3 -4 181.22 7.55
    -2 -3 4 194.82 7.42
    -2 3 4 185.1 7.57
    -2 -3 5 193.36 7.63
    2 3 -5 182.34 7.68
    -2 3 5 189.4 7.64
    -2 3 5 185.96 7.72
    2 3 -6 168.17 6.87
    -2 -3 6 159.61 6.79
    -2 3 6 164.71 6.83
    2 -3 -6 154.74 6.86
    2 3 -7 78.05 3.97
    2 -3 -7 82.87 4.08
    -2 -3 7 85.63 4.05
    -2 3 7 73.06 3.96
    2 3 -8 81.18 4.25
    -2 -3 8 89.08 4.34
    -2 3 8 89.03 4.34
    2 -3 -8 89.26 4.38
    2 3 -9 27.75 2.17
    -2 -3 9 29.11 2.25
    -2 3 9 29.69 2.26
    2 -3 -9 29.9 2.3
    -2 3 -10 143.54 5.38
    -2 -3 -10 147.58 5.39
    2 -3 -10 137.58 5.36
    2 3 -10 138.54 6.41
    -2 -3 -10 136.15 6.41
    -2 -3 10 139.25 6.54
    -2 3 10 141.01 6.55
    2 3 -10 144.83 5.39
    2 -3 -10 136.65 6.48
    -2 3 11 9.02 1.59
    -2 3 -11 9.12 0.82
    -2 -3 -11 10.71 0.78
    2 3 -11 9.52 0.79
    -2 -3 -11 9.99 1.49
    2 3 -11 7.82 1.33
    2 -3 -11 11.51 1.58
    -2 3 11 7.83 0.82
    -2 -3 11 9.42 1.59
    -2 3 -11 10.24 0.79
    2 -3 -11 10.09 0.79
    2 -3 -12 217.68 8.68
    -2 -3 -12 217.1 8.16
    -2 -3 -12 208.27 9.34
    -2 3 -12 217.76 8.17
    -2 -3 -12 213.15 8.06
    2 -3 -12 224.59 8.07
    2 -3 -12 203.51 9.33
    -2 3 -12 224.43 8.09
    2 3 -12 218.39 8.2
    -2 3 -12 207.12 8.06
    -2 -3 12 214.04 9.53
    -2 3 12 214.67 9.55
    2 3 -12 216.07 9.22
    -2 3 12 212.37 8.18
    2 -3 -12 210.54 8.27
    2 3 -12 223.77 8.08
    -2 -3 -13 5.89 1.43
    -2 3 -13 7.92 0.83
    2 -3 -13 5.36 1.39
    -2 -3 13 7.01 1.57
    -2 3 13 4.15 1.38
    2 3 -13 6.63 0.8
    -2 -3 -13 6.73 0.73
    -2 3 -13 6.99 0.73
    2 3 -13 6.42 0.74
    2 3 -13 7.44 1.31
    -2 -3 -13 5.95 0.77
    -2 3 -13 6.51 0.73
    -2 3 13 7.39 0.88
    2 -3 -13 5.87 0.71
    -2 3 -14 53.59 2.62
    -2 -3 -14 56.92 2.64
    2 -3 -14 59 3.72
    -2 -3 -14 62.03 2.59
    2 -3 -14 60.86 2.58
    -2 3 14 56.83 2.66
    2 3 -14 54.54 2.66
    -2 3 -14 58.4 2.57
    2 3 -14 60.72 2.59
    -2 3 -14 53.99 2.52
    -2 -3 14 62.05 3.98
    -2 3 14 57.12 3.92
    -2 -3 14 56.14 2.62
    -2 -3 -14 57.62 3.76
    2 -3 -15 8.65 0.87
    -2 3 -15 7.62 0.93
    2 3 -15 9.86 0.92
    -2 -3 -15 8.75 0.96
    -2 -3 15 8.27 1.84
    2 3 -15 8.34 0.99
    2 -3 -15 9.39 1.68
    -2 3 15 3.67 1.51
    -2 -3 -15 7.94 0.86
    -2 3 -15 9.46 0.9
    -2 3 15 8.78 0.92
    -2 -3 15 8.32 0.95
    -2 3 -16 165.93 6.89
    2 -3 -16 167.06 8.1
    2 3 16 179.74 8.7
    -2 -3 -16 177.4 6.81
    2 -3 -16 184.04 6.84
    -2 -3 -16 183.86 6.96
    2 -3 16 164.45 8.55
    -2 -3 16 174.92 6.87
    -2 3 16 174.62 6.93
    -2 -3 16 179.15 8.79
    -2 3 16 177.35 8.76
    -2 -3 -17 409.8 15.31
    2 -3 -17 409.74 15.22
    2 -3 17 406.19 17.28
    -2 -3 -17 416.61 15.18
    2 -3 -17 402.87 15.17
    -2 3 17 416.39 15.28
    -2 -3 17 434.37 17.51
    -2 3 17 392.58 17.23
    -2 -3 17 422.24 15.23
    -2 3 -17 411.51 15.28
    2 3 17 415.93 17.28
    -2 3 18 103.51 4.53
    2 3 18 121.15 6.45
    2 -3 -18 110.73 4.53
    -2 3 -18 108.96 4.56
    -2 -3 -18 109.99 6.11
    2 -3 -18 108.83 4.46
    -2 -3 18 111.3 4.5
    -2 -3 -18 111.79 4.6
    -2 -3 -18 101.06 4.43
    -2 -3 18 102.28 6.2
    -2 3 18 99.01 6.13
    2 -3 18 104.39 6.2
    2 -3 19 0.36 1.32
    -2 -3 -19 1.94 1.32
    -2 -3 -19 0.18 0.81
    2 -3 -19 0.4 0.68
    2 3 19 -1.07 1.33
    -2 3 -19 0.78 0.76
    -2 3 19 -0.5 0.74
    -2 -3 19 -0.23 0.65
    -2 -3 -19 0.38 0.63
    2 -3 -19 0.45 0.63
    -2 -3 19 -0.36 1.39
    -2 3 19 -1.08 1.56
    2 -3 -20 0.15 0.66
    -2 3 -20 -0.76 0.74
    -2 -3 -20 0.45 0.69
    2 -3 -20 0.15 0.65
    -2 -3 20 0.22 0.61
    -2 3 20 -0.08 0.71
    -2 3 21 2.88 0.73
    2 -3 -21 2.73 0.7
    -2 -3 -21 3.12 0.75
    2 -3 -21 3.47 0.72
    -2 -3 21 4.15 0.75
    -2 3 -21 4.16 0.83
    2 -3 -22 2.3 0.66
    -2 3 22 2.16 0.76
    -2 -3 -22 1.3 0.65
    2 -3 -22 1.1 0.6
    -2 3 -22 0.51 0.66
    -2 3 22 0.62 0.58
    -2 3 -23 6.4 0.84
    2 -3 -23 7.33 0.77
    -2 3 24 12.75 0.97
    2 -3 -24 11.33 0.81
    -2 3 -24 12.74 0.94
    -2 3 25 21.58 1.18
    -2 3 -25 23.61 1.18
    -2 -3 -25 20.59 1.18
    -2 -3 -26 2.08 0.42
    -2 3 26 1.52 0.36
    -2 3 -26 1.88 0.37
    2 -4 0 119.85 4.91
    -2 4 0 115.55 5.06
    2 -4 -1 29.59 1.74
    -2 4 -1 22.8 1.79
    2 4 -1 19.4 1.73
    2 4 1 23.89 1.82
    2 -4 1 28.04 1.55
    -2 4 1 21.88 1.74
    2 4 -2 68.23 3.52
    2 -4 2 73.93 3.09
    -2 -4 2 73.31 3.26
    2 -4 -2 71.08 3.39
    -2 4 2 65.86 3.43
    -2 -4 3 52.89 2.72
    2 -4 3 56.65 2.38
    2 4 -3 49.19 2.92
    -2 4 3 51.25 2.67
    2 -4 -3 56.72 2.88
    -2 4 3 59.6 3.03
    -2 -4 4 1.65 0.82
    2 -4 -4 1.12 0.9
    -2 4 4 1.33 0.88
    2 -4 4 1.47 0.38
    2 4 -4 0.53 0.88
    -2 4 4 1.7 1.03
    -2 4 5 130.63 5.78
    2 4 -5 132.15 5.8
    -2 -4 5 130.56 5.6
    -2 4 5 130.97 5.59
    2 4 -6 9.66 1.3
    -2 4 6 9.08 1.3
    2 -4 -6 8.01 1.27
    -2 -4 6 6.74 1.16
    -2 4 6 8.58 1.37
    -2 -4 7 375.75 14.05
    2 4 -7 362.79 14.1
    2 -4 -7 353.78 14.14
    -2 4 7 354.65 14.24
    -2 4 7 367.79 14.03
    2 4 -8 219.75 9.27
    -2 -4 8 229.72 9.26
    -2 4 8 217.18 9.25
    2 -4 -8 235.04 9.44
    2 -4 -9 206.27 7.54
    2 4 -9 194.09 8.56
    2 -4 -9 205.42 8.78
    -2 -4 9 195.36 8.61
    -2 4 9 194.58 8.62
    -2 -4 -9 208.73 7.54
    2 -4 -10 18.15 1.03
    -2 4 10 14.67 1.84
    2 -4 -10 16.52 1.85
    -2 -4 -10 18.28 1.03
    2 4 -10 18.73 1.84
    -2 -4 10 18.98 1.91
    -2 4 -11 253.75 9.46
    -2 -4 11 247.88 10.66
    -2 4 11 249.07 10.72
    2 -4 -11 253.41 9.36
    -2 4 11 251.53 9.49
    -2 -4 -11 247.51 9.43
    2 4 -11 257.03 10.53
    2 -4 -11 257.83 10.78
    -2 -4 -11 263.59 9.37
    -2 -4 -12 104.89 5.38
    2 4 -12 103.49 5.22
    -2 4 12 105.15 4.36
    -2 4 -12 106.34 4.25
    -2 -4 12 105.87 5.51
    2 -4 -12 106.1 4.15
    2 4 -12 104.43 4.25
    -2 -4 -12 106.28 4.25
    -2 4 12 103.73 4.29
    -2 4 -12 102.01 4.17
    -2 -4 -12 108.53 4.16
    -2 4 12 90.65 5.3
    2 -4 -12 108.6 5.5
    2 -4 -13 195.76 9.29
    -2 -4 -13 190.99 9.31
    -2 4 -13 205.8 8.04
    -2 -4 -13 209.87 7.95
    2 -4 -13 224.72 7.97
    -2 4 13 215.38 8.09
    2 4 -13 218.17 8.09
    -2 4 13 202.31 8.13
    -2 -4 13 210.16 9.51
    -2 4 13 216.28 9.61
    -2 4 -13 207.96 7.98
    -2 -4 -13 217.81 8.06
    -2 4 -14 0.58 0.63
    -2 4 14 -0.28 1.29
    -2 -4 -14 -0.52 1.03
    2 4 -14 0.37 0.66
    -2 -4 -14 0.91 0.57
    2 -4 -14 -0.36 0.57
    2 -4 -14 1.04 1.1
    -2 4 14 1.5 0.66
    -2 4 -14 0.38 0.56
    -2 -4 -14 0.95 0.64
    -2 -4 14 0.85 1.2
    2 4 15 14.41 2
    -2 4 15 16.38 1.24
    -2 4 -15 15.87 1.25
    -2 -4 -15 17.3 1.28
    -2 4 15 14.59 2.18
    -2 -4 -15 17.2 1.18
    2 4 -15 16.09 1.27
    2 -4 15 16.99 2.14
    2 -4 -15 19.93 2.28
    -2 -4 15 16.26 1.2
    -2 4 -15 16.24 1.17
    2 -4 -15 15.85 1.14
    -2 -4 15 15.21 2.23
    -2 -4 -16 24.83 1.49
    2 -4 -16 24.48 1.48
    2 4 16 26.21 2.68
    -2 -4 16 23.44 1.56
    -2 -4 -16 24.82 1.61
    -2 4 16 29.78 2.91
    -2 -4 16 26.88 2.87
    2 -4 -16 21.96 2.32
    -2 4 16 25.66 1.61
    2 -4 16 26.88 2.76
    -2 4 -16 26.87 1.61
    -2 -4 -17 405.78 14.8
    2 -4 -17 396.83 14.78
    2 -4 17 408.15 16.94
    2 4 17 386.27 16.81
    2 -4 -17 398.03 14.87
    -2 -4 17 401.82 14.83
    -2 -4 -17 408.34 14.91
    -2 -4 17 396.57 16.88
    -2 4 17 390.46 16.86
    -2 4 17 402.74 14.92
    -2 4 -17 404.92 14.9
    -2 -4 -18 227.41 10.68
    -2 -4 -18 224.39 9.04
    2 -4 -18 235.47 9.02
    -2 -4 -18 247.43 8.97
    2 -4 -18 234.9 8.93
    -2 4 18 231.44 9.03
    -2 4 -18 225.64 9.01
    2 -4 18 242.83 11.04
    2 4 18 224.23 10.81
    -2 -4 18 242.56 11.05
    -2 4 18 242.4 11.12
    -2 -4 18 242.63 9
    -2 -4 -19 9.34 1.78
    2 -4 19 12.11 2.03
    -2 4 -19 10.66 1.08
    2 -4 -19 8.73 1
    -2 4 19 9.14 1.05
    2 4 19 7.63 1.75
    -2 -4 -19 11.36 1.02
    -2 4 19 7.76 1.86
    -2 -4 19 10.85 0.99
    2 -4 -19 8.08 0.95
    -2 -4 19 11.2 2.03
    -2 -4 -19 8.07 1.03
    -2 4 20 13.02 1.15
    -2 -4 -20 14.46 1.16
    2 -4 -20 13.32 1.13
    2 -4 -20 15.12 1.19
    -2 -4 20 16.21 1.17
    -2 -4 -20 13.62 1.24
    -2 4 -20 15.8 1.23
    2 -4 -21 3.6 0.75
    2 -4 -21 3.13 0.72
    -2 4 -21 3.42 0.79
    -2 4 21 3.02 0.79
    -2 -4 21 2.99 0.69
    -2 -4 -21 1.81 0.69
    -2 -4 -21 3.01 0.8
    -2 4 21 3.77 0.75
    -2 4 -22 26.02 1.55
    2 -4 -22 28.29 1.54
    -2 -4 -22 26.84 1.5
    2 -4 -22 24.87 1.48
    -2 4 22 27.04 1.62
    -2 4 22 25.09 1.45
    -2 -4 -22 26.17 1.62
    -2 4 -23 31.25 1.67
    2 -4 -23 32.98 1.62
    -2 4 23 32.68 1.7
    -2 -4 -23 31.7 1.6
    2 -4 -23 29.04 1.58
    -2 4 -24 0.65 0.52
    2 -4 -24 1.47 0.49
    -2 4 24 2.03 0.6
    -2 4 25 6.22 0.63
    -2 4 -25 7.76 0.64
    2 -5 0 177.88 7.1
    2 -5 -1 57.44 2.85
    2 5 -1 52.12 2.99
    2 -5 1 54.96 2.62
    2 -5 -2 10.38 1.28
    2 -5 2 12.72 1.01
    2 -5 -3 0.88 0.85
    -2 5 3 0.09 0.7
    2 5 -3 1.84 0.92
    -2 5 3 -0.13 0.97
    2 -5 3 0.24 0.49
    -2 -5 3 0.46 0.72
    -2 5 4 4.67 1.19
    2 -5 -4 4.78 1.1
    -2 -5 4 4.43 0.95
    2 5 -4 3.48 0.99
    -2 5 4 4.18 0.92
    2 -5 4 3.58 0.51
    -2 -5 5 9.38 1.18
    -2 5 5 9.35 1.15
    2 5 -5 9.74 1.37
    -2 5 5 10.75 1.5
    -2 -5 6 1.66 0.82
    -2 5 6 1.67 0.88
    2 5 -6 1.58 0.92
    -2 5 6 2.22 1.12
    2 5 -7 49.34 3.13
    -2 5 7 64.85 3.53
    -2 -5 7 53.66 3.05
    -2 5 7 54.22 3.04
    2 -5 -7 60.76 3.37
    -2 -5 -8 84.44 3.36
    -2 5 8 95.05 4.69
    -2 -5 8 90.78 4.34
    -2 5 8 83.88 4.28
    2 5 -8 86.29 4.39
    2 -5 -8 92.64 4.6
    2 5 -9 55.13 3.38
    2 -5 -9 61.14 2.51
    2 -5 -9 65.47 3.71
    -2 -5 -9 60.16 2.49
    -2 -5 9 58.4 3.5
    -2 5 9 66.02 3.56
    -2 5 -10 72.65 3.06
    -2 5 10 67.31 3.07
    2 5 -10 69.16 3.96
    -2 -5 -10 77.15 2.99
    2 -5 -10 76.07 4.19
    -2 -5 10 74.35 4.05
    -2 5 10 76.16 4.12
    2 -5 -10 72.05 2.97
    -2 -5 -11 70.44 3.05
    -2 -5 -11 78.78 3.01
    2 5 -11 73.58 4
    -2 -5 11 75.99 4.21
    -2 5 11 79.61 4.26
    2 -5 -11 72.18 2.98
    -2 5 11 70.44 3.12
    -2 5 -11 72.22 3.09
    -2 5 -11 69.82 3.04
    -2 5 11 70.36 3.22
    2 -5 -11 69.5 4.17
    -2 5 -12 84.06 3.47
    -2 -5 -12 83.36 3.37
    2 -5 -12 79.36 3.35
    -2 5 12 78.35 3.57
    2 5 -12 81.04 3.45
    -2 -5 -12 85.3 3.46
    -2 5 12 86.39 3.54
    -2 5 -12 79.75 3.41
    2 5 -12 76.34 4.3
    -2 -5 12 85.45 4.65
    -2 5 12 87.29 4.72
    2 -5 -12 82.68 4.69
    -2 -5 -13 9.43 0.85
    2 -5 -13 9.54 0.84
    -2 -5 13 10.56 1.77
    2 5 -13 9.39 0.94
    -2 5 -13 8.56 0.91
    -2 -5 -13 9.22 1.69
    -2 -5 -13 11.66 0.98
    2 -5 -13 6.05 1.52
    -2 5 13 7.76 1.61
    -2 5 13 9.85 1.02
    -2 5 -13 8.16 0.88
    2 -5 -14 44.4 3.29
    -2 5 -14 41.27 2.13
    -2 -5 -14 42.3 2.12
    -2 5 14 40.05 2.15
    2 -5 -14 42.6 2.02
    -2 5 14 39.27 3.2
    2 5 -14 40.35 2.09
    -2 5 -14 42.35 2.08
    -2 -5 -14 40.13 3.16
    -2 -5 -14 41.93 2.02
    -2 -5 14 43.33 3.33
    -2 -5 -15 4.88 1.53
    -2 5 -15 3.47 0.81
    2 -5 15 4.81 1.46
    2 5 15 2.37 1.29
    -2 5 15 2.41 1.37
    2 -5 -15 5.59 0.78
    2 -5 -15 4.56 1.47
    -2 -5 15 7.2 1.74
    -2 -5 -15 4.62 0.73
    -2 5 15 4.48 0.85
    -2 5 -15 4.5 0.73
    -2 -5 -15 5.31 0.89
    -2 -5 -16 23.74 1.55
    2 -5 16 20.14 2.41
    -2 -5 -16 24.29 1.42
    2 -5 -16 21.69 1.4
    -2 -5 16 20.3 1.44
    -2 5 16 23.92 2.58
    2 5 16 20.74 2.33
    2 -5 -16 22.9 2.44
    -2 -5 16 17.8 2.42
    -2 5 16 20.78 1.49
    -2 5 -16 23.83 1.45
    -2 5 -16 22.54 1.52
    -2 -5 -17 41.64 2.27
    -2 -5 -17 47.24 2.21
    2 -5 -17 47.91 2.23
    2 5 17 40.99 3.46
    2 -5 17 40.21 3.47
    -2 -5 17 39.78 3.55
    -2 5 17 42.24 3.62
    -2 -5 17 44.38 2.24
    -2 5 17 42.4 2.3
    -2 5 -17 46.01 2.32
    2 -5 -17 39.48 3.23
    -2 5 18 2.96 0.84
    -2 5 -18 3.61 0.82
    -2 -5 -18 2.91 0.79
    2 -5 -18 2.6 0.76
    -2 -5 18 3.74 0.79
    -2 5 18 3.06 1.65
    -2 -5 -18 1.36 0.71
    2 5 18 5.02 1.56
    -2 -5 -18 3.2 1.49
    -2 5 18 3.11 1.62
    2 -5 18 2.41 1.33
    -2 -5 18 4.73 1.65
    2 -5 -18 2.7 0.72
    -2 -5 -19 8.99 1.85
    -2 -5 -19 10.17 1.12
    -2 5 19 12.17 1.15
    2 -5 19 10.67 2.02
    -2 -5 -19 12.69 1.09
    2 5 19 9.65 1.9
    -2 -5 19 11.13 2.03
    -2 5 19 11.23 1.98
    -2 -5 19 13.9 1.13
    -2 5 -19 15.72 1.25
    2 -5 -19 12.88 1.08
    -2 5 19 7.02 2.02
    2 -5 -19 10.64 1.1
    2 -5 -20 3.65 0.83
    -2 5 20 1.42 0.84
    -2 -5 20 2.61 0.73
    2 -5 -20 3.27 0.73
    -2 5 -20 2.67 0.79
    -2 -5 -20 3.55 0.86
    -2 5 20 1.02 0.71
    -2 -5 -20 3.06 0.69
    -2 5 -21 9.6 1
    -2 -5 -21 10.12 1.07
    -2 -5 21 9.13 0.87
    -2 5 21 11.13 1.1
    -2 5 21 8.86 0.91
    2 -5 -21 9.89 0.98
    -2 -5 -21 8.42 0.9
    2 -5 -21 9.37 0.93
    -2 5 -22 0.87 0.62
    -2 5 22 0.3 0.54
    -2 5 22 0.59 0.66
    2 -5 -22 1.38 0.65
    -2 -5 -22 0.55 0.6
    2 -5 -22 1.1 0.6
    -2 -5 -22 1.07 0.71
    2 -5 -23 0.21 0.51
    -2 -5 -23 -0.06 0.61
    -2 5 23 0.32 0.6
    -2 5 -23 0.52 0.58
    -2 -5 -23 -0.05 0.5
    2 -5 -23 0.5 0.53
    2 -5 -24 3.11 0.53
    -2 5 24 3.63 0.63
    -2 5 -24 4.16 0.59
    -2 -5 -24 3.04 0.6
    -2 5 -25 1.31 0.39
    -2 -5 -25 1.13 0.44
    2 -5 -25 1.35 0.36
    -2 5 25 2.21 0.47
    -2 -5 -26 0.89 0.33
    2 -6 0 15.58 1.39
    2 6 -1 14.39 1.59
    2 -6 -1 14.96 1.38
    2 -6 1 16.81 1.32
    2 6 -2 502.35 19.15
    -2 6 -2 467.47 18.94
    2 -6 -2 531.03 18.98
    2 -6 2 516.74 18.55
    2 6 -3 150.42 6.68
    2 -6 3 155.19 5.98
    2 -6 -3 148.63 6.52
    2 -6 4 519.54 19.38
    2 -6 -4 562.45 20.28
    -2 -6 4 552.78 19.82
    -2 6 4 530.32 19.8
    2 6 -4 551.11 20.34
    -2 -6 5 205.14 8.09
    2 -6 -5 201.59 8.48
    2 6 -5 210.13 8.52
    -2 6 5 193.05 8.04
    -2 6 6 1.27 0.79
    -2 -6 6 0.38 0.78
    2 6 -6 1.03 1
    2 6 -7 154.31 7.14
    -2 -6 7 172.37 6.97
    -2 6 7 159.98 6.93
    2 -6 -8 250.01 9.23
    2 -6 -8 264.34 10.64
    2 6 -8 246.87 10.39
    -2 -6 8 257.79 10.23
    -2 6 8 252.61 10.22
    -2 -6 -8 257.87 9.24
    -2 6 8 224.03 10.57
    -2 -6 -9 72.89 3.02
    2 -6 -9 80.75 3.04
    -2 6 9 84.35 4.52
    2 -6 -9 63.16 4.07
    2 6 -9 70.99 4.05
    -2 -6 9 73.18 3.98
    -2 6 9 72.17 3.99
    2 -6 -10 209.18 9.13
    -2 -6 -10 215.26 7.63
    2 -6 -10 209.45 7.63
    -2 6 -10 203 7.69
    2 6 -10 196.41 8.78
    -2 6 10 211.55 9.33
    -2 6 -10 209.94 7.72
    -2 6 10 201.54 7.88
    -2 -6 10 207.73 8.82
    -2 6 10 211.8 8.86
    -2 6 10 180.17 7.72
    -2 6 -11 86.22 3.64
    -2 -6 -11 88.05 3.62
    -2 6 -11 88.39 3.62
    2 -6 -11 88.76 3.57
    -2 6 11 93.11 5.25
    2 6 -11 96.82 4.75
    -2 6 11 84.49 3.69
    -2 -6 11 81.26 4.6
    -2 6 11 85.76 4.69
    -2 -6 -11 90.76 3.57
    2 -6 -11 91.95 5.02
    -2 6 11 89.46 3.82
    -2 -6 11 84.38 3.52
    -2 -6 -12 5.6 0.67
    -2 -6 12 3.5 1.22
    -2 6 -12 4.29 0.76
    2 -6 -12 3.84 0.62
    -2 6 12 4.48 0.79
    2 -6 -12 3.99 1.31
    -2 6 12 2.61 1.28
    -2 6 -12 3.25 0.66
    -2 -6 -12 3.82 0.71
    -2 6 12 4.79 1.54
    -2 6 -13 65.87 2.91
    -2 -6 -13 62.76 2.89
    2 -6 -13 64.54 2.81
    -2 6 -13 64.89 2.89
    -2 6 13 63.3 2.94
    -2 -6 13 69.26 4.11
    -2 6 13 68.78 4.14
    2 -6 -13 61.6 4.12
    -2 6 13 66.62 4.51
    -2 -6 -13 65.22 2.82
    -2 -6 -14 26.91 2.63
    -2 6 -14 28.32 1.72
    2 -6 14 27.98 2.64
    -2 -6 -14 31.07 1.77
    -2 -6 -14 31.69 1.67
    2 -6 -14 39.44 3.07
    -2 6 -14 31.42 1.74
    2 6 14 34.93 2.78
    -2 -6 14 31.88 2.8
    -2 6 14 26.61 2.59
    2 -6 -14 31.26 1.67
    -2 6 14 33.41 1.83
    -2 6 14 34.38 3.2
    -2 6 -15 69.1 3.2
    -2 -6 -15 72.08 3.23
    -2 6 15 73.2 3.29
    2 6 15 76.28 4.59
    -2 -6 -15 73.17 3.14
    -2 -6 -15 62.42 4.44
    -2 6 -15 73.47 3.19
    -2 -6 15 67.61 4.45
    -2 6 15 68.84 4.84
    -2 6 15 76.69 4.63
    2 -6 -15 71.07 3.12
    2 -6 15 74.98 4.58
    2 -6 -15 74.32 4.62
    -2 6 -16 18.35 1.36
    -2 -6 -16 19.34 1.29
    2 -6 -16 17.53 1.25
    -2 6 16 12.77 2.08
    -2 6 16 21.86 1.4
    -2 6 -16 16.56 1.3
    -2 6 16 23.66 2.82
    2 -6 16 18.49 2.28
    2 6 16 18.1 2.25
    -2 -6 16 11.75 2.14
    -2 6 16 15 1.32
    2 -6 -16 23.13 2.4
    -2 -6 -16 18.48 1.33
    -2 6 -17 54.06 2.59
    -2 -6 -17 51.99 2.61
    -2 6 17 49.72 2.59
    -2 -6 -17 59.96 2.57
    2 -6 -17 52.24 3.76
    -2 6 17 64.61 4.52
    2 -6 17 52.11 3.87
    2 6 17 48.84 3.71
    -2 -6 17 50.74 2.54
    -2 -6 17 57.9 3.99
    -2 6 17 47.09 3.79
    2 -6 -17 50.97 2.5
    -2 6 18 29.56 1.79
    2 -6 18 26.13 2.76
    -2 -6 -18 31.78 1.71
    2 -6 -18 28.53 1.68
    2 6 18 29.1 2.85
    -2 6 -18 28.79 1.76
    -2 -6 18 31.62 1.72
    -2 -6 18 29.48 2.93
    -2 -6 -18 27.74 1.76
    2 -6 -18 30.65 1.81
    -2 6 18 25.84 2.86
    -2 6 18 26.76 3.17
    -2 6 19 82.53 3.58
    -2 -6 -19 82.58 3.61
    -2 -6 -19 78.41 3.49
    -2 6 -19 82.3 3.57
    2 -6 -19 80.36 3.58
    -2 -6 19 77.82 3.47
    2 -6 -19 81.27 3.49
    -2 6 20 1.09 0.71
    -2 -6 -20 2.55 0.84
    2 -6 -20 1.71 0.82
    -2 -6 20 1.98 0.68
    -2 -6 -20 2.63 0.69
    2 -6 -20 0.64 0.65
    -2 6 -20 2.26 0.83
    -2 -6 -21 0.61 0.7
    2 -6 -21 0.45 0.62
    -2 6 21 0.81 0.74
    -2 6 -21 0.36 0.68
    -2 -6 21 1.61 0.6
    -2 -6 -21 0.53 0.56
    2 -6 -21 0.13 0.58
    -2 6 21 1.79 0.67
    2 -6 -22 10.39 0.93
    -2 6 -22 7.66 0.86
    -2 6 22 9.61 0.98
    -2 -6 -22 9.55 0.85
    2 -6 -22 9.39 0.88
    -2 6 22 9.91 0.86
    -2 -6 -22 8.78 0.92
    -2 6 -23 14.72 1.02
    -2 -6 -23 14.46 1.06
    2 -6 -23 17.11 1.07
    -2 6 23 15.38 1.1
    -2 -6 -23 15.77 1
    2 -6 -23 15.02 0.99
    2 -6 -24 36.23 1.69
    -2 -6 -24 38.1 1.76
    -2 6 24 36.23 1.75
    -2 6 -24 38.55 1.69
    -2 6 25 11.07 0.74
    2 -6 -25 10.11 0.64
    -2 -6 -25 10.8 0.74
    2 -7 0 2842.43 102.71
    -2 7 0 2940.94 103
    2 -7 -1 69.8 3.45
    2 -7 1 65.08 3.24
    -2 7 1 70.49 3.71
    -2 7 -1 63.59 3.54
    -2 7 -2 14.24 1.7
    2 -7 2 15.34 1.26
    2 -7 -2 16.45 1.6
    -2 7 2 11.45 1.63
    -2 7 3 89.27 4.71
    2 7 -3 93.77 4.75
    2 -7 -3 101.82 4.7
    2 -7 3 100.03 4.13
    2 7 -4 1.89 0.6
    2 -7 -4 2.16 1.07
    -2 7 -4 1.04 0.52
    -2 -7 4 1.19 0.71
    -2 7 4 1.62 0.51
    2 7 -4 1.42 1.07
    2 -7 -5 54.74 3.22
    2 7 -5 54.04 2.26
    2 7 5 49.79 2.24
    -2 7 -5 55 2.22
    2 7 -5 54.9 3.21
    -2 -7 5 52.42 2.73
    -2 7 5 53.62 2.73
    -2 7 5 49.38 2.2
    2 7 6 16.89 1.03
    -2 7 -6 16.52 0.98
    2 7 -6 15.94 1.74
    -2 7 6 13.81 1.36
    -2 7 6 17.25 0.97
    -2 -7 -6 15.49 0.92
    -2 -7 6 15.59 1.42
    2 -7 -6 17.06 0.92
    2 7 -6 16.36 1
    -2 7 7 25.57 1.27
    2 -7 -7 26.78 1.28
    -2 7 7 26.78 1.96
    -2 -7 7 26.52 1.94
    2 7 7 24.3 1.32
    2 7 -7 26.35 1.34
    2 7 -7 25.31 2.19
    -2 -7 -7 27.09 1.29
    -2 7 -7 27.17 1.31
    2 -7 -8 38.5 1.73
    2 7 -8 34.38 2.63
    2 -7 -8 42.98 2.94
    -2 -7 8 39.15 2.49
    -2 -7 -8 38.66 1.72
    -2 7 8 34.75 2.42
    -2 7 8 37.4 1.86
    -2 7 -9 1.71 0.6
    -2 -7 -9 1.58 0.49
    2 -7 -9 2.11 0.54
    2 -7 -9 1.66 1.13
    2 7 -9 1.23 0.94
    -2 -7 9 1.38 1.01
    -2 7 9 2.54 0.76
    -2 7 9 2.11 0.99
    -2 7 -9 1.65 0.61
    -2 7 -10 3.47 0.64
    -2 7 -10 2.06 0.63
    -2 -7 -10 3.07 0.54
    2 -7 -10 2.56 0.57
    2 -7 -10 4.29 1.36
    2 7 -10 1.67 1
    -2 -7 -10 3.05 0.59
    -2 7 10 2.79 0.84
    2 7 10 3.06 0.82
    -2 -7 10 4.2 1.1
    -2 7 10 1.56 1.02
    -2 -7 -11 1.28 0.59
    2 7 11 1.25 0.52
    -2 -7 11 1.55 0.56
    -2 7 11 2.14 1.1
    -2 -7 -11 1.09 0.54
    2 -7 -11 1.58 0.54
    2 7 11 0.87 0.72
    2 -7 -11 1.88 1.28
    -2 7 -11 1.3 0.6
    -2 -7 11 0.21 0.97
    -2 7 11 0.15 0.63
    -2 7 -11 0.58 0.58
    2 7 12 15.98 1.09
    2 -7 -12 17.41 1.12
    -2 -7 12 18.1 2
    2 -7 -12 13.34 1.97
    -2 7 -12 16.97 1.19
    -2 -7 -12 16.67 1.17
    -2 7 12 16.38 1.25
    2 7 12 17.11 1.3
    -2 7 12 14.74 1.86
    -2 -7 -12 18.58 1.16
    -2 7 -12 16.87 1.17
    -2 7 -13 1.11 0.64
    2 7 13 0.13 0.54
    -2 -7 -13 -0.07 0.61
    2 7 13 0.25 1.02
    -2 -7 -13 1.27 0.6
    -2 7 -13 1.08 0.68
    2 -7 -13 1.79 1.34
    -2 -7 13 -0.5 1.09
    -2 7 13 1.01 1.04
    2 -7 -13 0.88 0.6
    2 -7 13 -0.51 1
    -2 7 13 1.15 0.7
    -2 7 13 0.69 1.43
    -2 7 14 -0.43 0.69
    -2 7 -14 0.08 0.69
    -2 -7 -14 0.38 0.67
    2 -7 14 -0.27 1.07
    -2 7 14 0.36 1.44
    -2 -7 14 0.27 1.19
    -2 7 14 -0.27 1.28
    -2 -7 -14 1.14 0.62
    2 -7 -14 -0.47 0.59
    -2 -7 -14 -0.57 1.11
    2 7 14 0.53 1.03
    2 -7 -14 -0.31 1.17
    -2 7 -14 0.53 0.65
    -2 7 15 18.75 2.67
    -2 -7 15 15.34 2.18
    -2 -7 -15 12.73 2.08
    -2 7 -15 14.42 1.23
    -2 -7 -15 18 1.29
    -2 7 15 15.57 2.16
    -2 -7 -15 17.02 1.19
    2 -7 -15 17.44 1.21
    -2 7 15 17.51 1.36
    2 -7 15 12.73 1.98
    2 7 15 15.85 2.05
    2 -7 -15 12.98 1.99
    -2 7 -15 13.78 1.23
    -2 7 15 18.87 1.39
    2 -7 -16 -0.32 1.3
    -2 -7 -16 0.32 1.27
    -2 7 16 0.18 0.77
    -2 -7 -16 1.6 0.75
    -2 7 16 -0.09 0.79
    2 -7 16 -0.3 1.1
    2 7 16 0.89 1.14
    -2 7 -16 0.17 0.71
    -2 -7 -16 0.07 0.67
    2 -7 -16 0.15 0.65
    -2 7 16 0.3 1.16
    -2 -7 16 0.3 1.3
    -2 7 -16 0.88 0.76
    -2 7 16 0.09 0.75
    -2 7 16 -0.4 1.56
    2 -7 17 0.62 1.15
    -2 -7 -17 0.68 0.66
    2 -7 -17 0.07 0.67
    -2 7 17 0.09 0.76
    -2 7 -17 -0.08 0.7
    -2 7 17 -0.41 1.5
    -2 7 17 0.79 0.68
    -2 -7 17 -0.3 1.27
    -2 -7 17 -0.24 0.71
    -2 -7 -17 -0.26 0.71
    -2 7 17 -0.27 0.75
    2 -7 -17 -0.94 1.24
    -2 -7 -18 99.73 4.06
    -2 -7 -18 89.35 3.9
    -2 -7 18 91.58 3.94
    -2 7 -18 90.49 3.96
    2 -7 -18 94.59 4.06
    2 -7 18 82.57 5.28
    2 -7 -18 90.78 3.91
    -2 7 18 96.18 4.05
    -2 7 18 89.36 5.88
    -2 -7 -19 22.18 1.52
    2 -7 -19 21.56 1.45
    -2 7 -19 22.98 1.48
    -2 7 19 23.91 1.55
    -2 -7 19 24.74 1.48
    2 -7 -19 22.81 1.55
    -2 -7 -19 22.03 1.42
    -2 7 -20 13.61 1.09
    -2 -7 -20 13.81 1.08
    2 -7 -20 13.46 1.09
    -2 -7 -20 14.43 1.19
    -2 -7 20 14 1.07
    -2 7 20 12.94 1.13
    2 -7 -20 13.14 1.15
    2 -7 -21 17.77 1.24
    -2 -7 -21 18.33 1.24
    -2 7 21 13.4 1.11
    -2 7 21 14.2 1.24
    -2 -7 -21 17.13 1.14
    2 -7 -21 16.25 1.13
    -2 7 -21 15.52 1.16
    -2 -7 -22 7.38 0.84
    2 -7 -22 6.7 0.81
    -2 7 22 8.36 0.9
    -2 -7 -22 6.53 0.73
    2 -7 -22 7.76 0.77
    -2 7 -22 7.95 0.78
    -2 7 22 7.43 0.75
    -2 -7 -23 -0.43 0.52
    2 -7 -23 0.05 0.51
    -2 7 23 0.17 0.55
    -2 7 -23 0.14 0.48
    -2 -7 -23 -0.56 0.47
    2 -7 -23 0.09 0.48
    -2 -7 -24 1.29 0.46
    2 -7 -24 1.16 0.45
    -2 7 24 1.61 0.49
    -2 -7 -25 26.65 1.24
    2 8 0 18.75 1.19
    2 -8 0 21.56 1.74
    -2 8 0 20.59 1.13
    -2 8 0 20.56 1.91
    2 8 -1 30.2 1.52
    -2 8 1 29.56 2.31
    2 -8 -1 29.6 2.09
    2 -8 1 30.5 1.99
    -2 8 -1 29.12 1.45
    -2 8 -1 29.34 2.27
    2 8 -2 1019.47 36.38
    2 8 2 1028.13 36.38
    -2 8 2 991.7 37.58
    2 -8 -2 1074.53 37.38
    2 -8 2 1034.08 36.93
    -2 8 2 1021.41 36.34
    -2 8 -2 1000.38 36.33
    2 8 -3 215.81 8.22
    -2 8 3 240.45 9.46
    2 -8 3 223.63 8.62
    2 -8 -3 222.08 9.21
    2 8 3 228.36 8.24
    -2 8 3 224.44 8.2
    -2 8 -3 211.89 8.17
    2 -8 -4 272.12 9.8
    2 8 4 276.43 9.92
    2 8 -4 256.66 9.91
    2 -8 -4 254.71 10.92
    -2 -8 -4 263.26 9.79
    -2 8 4 293.11 11.21
    -2 8 4 277.84 9.88
    -2 8 -4 268.04 9.87
    -2 8 5 23.95 2.22
    -2 -8 -5 24.46 1.21
    2 -8 -5 23.72 1.2
    2 8 -5 26.24 1.33
    2 8 5 23.27 1.29
    2 -8 -5 23.35 2.11
    -2 -8 5 23.47 1.63
    -2 8 -5 23.26 1.25
    -2 8 5 23.45 1.27
    -2 -8 -6 147.82 5.66
    2 -8 -6 150.04 5.65
    2 8 6 155.05 5.76
    -2 8 -6 147.98 5.69
    -2 -8 6 151.11 6.31
    2 -8 -6 149.13 6.98
    2 8 -6 149.28 5.75
    -2 8 6 148.69 7.13
    -2 8 6 155.09 5.71
    2 -8 -7 30.74 1.45
    -2 8 7 30.42 1.61
    2 8 -7 30.23 1.52
    2 8 7 30.75 1.52
    -2 8 -7 32.26 1.58
    -2 -8 -7 30.18 1.47
    -2 8 7 28.23 2.68
    -2 8 7 29.25 1.49
    2 8 -7 29.06 2.37
    -2 -8 7 30.3 2.05
    -2 8 7 29.15 2.01
    -2 8 -7 32.89 1.5
    -2 -8 8 83.81 4.15
    -2 8 8 78.69 4.1
    -2 -8 -8 82.9 3.36
    -2 8 8 85.92 3.54
    -2 8 8 82.25 3.35
    -2 8 8 83.91 3.49
    2 8 -8 92.29 4.64
    -2 8 8 91.5 3.74
    2 8 8 87.49 3.68
    2 -8 -8 83.5 3.36
    -2 8 8 80.07 4.86
    -2 8 -8 81.8 3.48
    -2 8 -8 82.84 3.45
    -2 8 -9 69.31 2.96
    -2 8 9 67.15 3.68
    2 8 9 71.71 3.16
    2 -8 -9 68.05 4.21
    2 8 -9 67.99 3.98
    -2 -8 9 70.26 3.68
    -2 -8 9 66.62 2.89
    -2 8 -9 65.72 2.96
    -2 8 9 71.71 3.01
    -2 -8 -9 68.34 2.87
    2 -8 -9 71.29 2.87
    -2 -8 -10 250.87 9.39
    -2 -8 -10 248.32 9.42
    2 -8 -10 258.78 9.39
    -2 8 10 252.1 9.51
    -2 8 -10 261.07 9.5
    -2 -8 10 246.43 9.39
    2 8 -10 243.09 10.61
    -2 -8 10 256.48 10.45
    -2 8 10 245.32 10.42
    2 8 10 267.61 9.69
    2 -8 -10 248.76 11.06
    -2 8 -10 249.74 9.48
    -2 8 -11 6.09 0.8
    -2 -8 -11 3.51 0.66
    -2 -8 11 4.57 0.66
    -2 8 11 4.66 0.77
    -2 -8 11 3.68 1.14
    -2 8 11 5.43 0.84
    -2 -8 -11 4.67 0.7
    2 -8 -11 7.75 1.71
    2 -8 -11 6.15 0.72
    2 8 11 4.79 0.89
    -2 8 -11 5 0.78
    -2 -8 -12 219.18 8.55
    -2 -8 -12 232.82 8.53
    2 -8 -12 225.13 8.53
    -2 8 12 233.19 8.67
    -2 8 12 227.74 8.68
    -2 -8 12 216.12 9.7
    -2 8 -12 229.78 8.6
    2 8 12 221.39 8.74
    2 -8 -12 226.52 10.34
    -2 8 -12 223.99 8.6
    2 -8 12 223.47 9.75
    -2 8 13 22.62 1.48
    -2 -8 -13 20.35 1.34
    -2 -8 -13 23.6 1.36
    2 -8 -13 21.25 1.35
    -2 8 13 21.95 1.48
    -2 8 -13 21.32 1.42
    -2 8 -13 17.97 1.37
    2 -8 13 17.66 2.01
    2 -8 -13 22.39 2.51
    -2 -8 13 24.33 2.24
    2 8 13 20.95 1.53
    -2 -8 -14 154.12 6
    -2 8 14 146.67 6.14
    2 -8 14 142.59 7.24
    -2 8 14 152.85 6.15
    2 -8 -14 159.69 6.02
    -2 8 -14 154.59 6.09
    2 -8 -14 164.91 7.94
    -2 -8 14 145.06 7.27
    -2 -8 -14 147.75 6.05
    -2 8 -14 155.85 6.09
    -2 8 -15 41.4 2.15
    -2 -8 -15 40.83 2.09
    2 -8 -15 42.05 2.1
    2 -8 -15 33.44 3.22
    -2 8 15 41.03 2.25
    -2 8 -15 40.76 2.18
    -2 -8 -15 40.05 2.15
    -2 8 15 49.08 2.35
    -2 -8 -15 40.64 3.33
    -2 8 15 40.65 2.24
    -2 -8 -16 82.26 3.45
    2 -8 -16 78.16 3.43
    -2 8 16 80.98 3.65
    -2 -8 -16 81.17 5
    -2 8 16 80.86 3.62
    -2 8 16 78.05 3.57
    -2 8 -16 73.96 3.48
    -2 8 -16 79.63 3.51
    2 -8 -16 76.42 4.95
    -2 -8 -16 77.6 3.52
    -2 8 16 90.04 5.68
    -2 -8 -17 33.75 1.95
    2 -8 -17 35.19 1.87
    -2 8 17 36.34 2.07
    -2 8 17 32.89 1.99
    -2 8 17 35.75 2.02
    -2 -8 17 34.24 1.91
    -2 8 -17 37.22 1.95
    -2 8 17 38.4 3.73
    2 -8 -17 27.76 2.91
    -2 -8 -17 32.95 1.86
    -2 8 -17 34.64 1.91
    -2 8 -18 146.4 5.78
    -2 -8 -18 152.35 5.77
    2 -8 -18 146.99 5.75
    -2 8 18 130.06 5.83
    -2 8 18 142.3 5.84
    -2 -8 18 145.67 5.77
    -2 -8 -18 144.56 5.81
    2 -8 -19 0.52 0.78
    -2 -8 19 0.63 0.66
    -2 -8 -19 0.78 0.64
    2 -8 -19 1.28 0.67
    -2 -8 -19 1.36 0.78
    -2 8 19 0.66 0.77
    -2 8 -19 0.91 0.72
    -2 8 20 9.36 0.98
    2 -8 -20 10.49 1.08
    -2 8 -20 9.75 0.95
    -2 -8 -20 9.52 1.01
    -2 -8 -20 11.6 0.97
    2 -8 -20 11.86 0.99
    -2 -8 20 10.15 0.92
    -2 8 21 9.27 0.89
    2 -8 -21 10.33 1.01
    -2 -8 -21 9.39 0.87
    2 -8 -21 9.1 0.88
    -2 -8 -21 10.47 0.94
    -2 8 -21 9.49 0.88
    -2 -8 -22 31.97 1.62
    2 -8 -22 30.75 1.62
    -2 8 22 28.6 1.63
    -2 -8 -22 32.27 1.55
    -2 8 22 27.92 1.5
    -2 8 -22 29.48 1.53
    2 -8 -22 32.26 1.55
    2 -8 -23 38.78 1.75
    -2 -8 -23 38.75 1.75
    -2 8 23 34.42 1.76
    -2 -8 -23 36.65 1.66
    2 -8 -23 34.8 1.66
    -2 -8 -24 0.92 0.43
    -2 8 24 0.29 0.45
    2 -8 -24 0.62 0.39
    2 -9 0 800.47 27.98
    2 9 0 712.86 27.04
    -2 9 0 763.16 27.01
    -2 9 0 820.16 28.31
    -2 9 1 30.89 2.43
    -2 9 -1 36.39 2.56
    2 -9 -1 32.78 2.3
    2 -9 1 35.82 2.19
    2 9 -1 28.49 1.61
    -2 9 -1 32.18 1.58
    2 9 2 41.75 2
    -2 9 2 41.75 1.95
    -2 9 -2 43.47 1.96
    2 -9 -2 36.96 2.68
    2 -9 2 43.77 2.46
    2 9 -2 41.73 2
    -2 9 2 47.89 3
    -2 9 3 182.05 7.98
    2 -9 -3 190.75 7.9
    2 -9 3 182.97 7.24
    2 9 -3 170.74 6.77
    2 9 3 181.44 6.79
    -2 9 3 178.83 6.74
    -2 9 -3 177.89 6.74
    -2 9 -4 47.51 2.22
    2 9 -4 50.19 2.3
    2 9 4 52.36 2.3
    -2 9 4 56.01 3.4
    2 -9 -4 52.6 3.26
    2 -9 -4 47.66 2.15
    -2 9 4 51.25 2.25
    -2 -9 -4 54.94 2.18
    2 -9 -5 209.39 7.28
    -2 9 5 190.28 7.54
    2 9 -5 197.81 7.38
    2 9 5 192.54 7.38
    -2 9 5 180.12 7.38
    -2 -9 -5 199.21 7.28
    2 9 5 184.27 7.54
    2 -9 -5 206.8 8.73
    -2 9 5 196.92 7.33
    -2 9 5 194.97 8.74
    -2 9 -5 197.21 7.32
    -2 -9 -6 33.98 1.6
    2 -9 -6 36.2 1.61
    -2 9 6 34.38 1.67
    -2 9 -6 33.38 1.72
    2 9 6 33.32 1.92
    2 -9 -6 35.13 2.7
    -2 9 6 34.4 1.75
    -2 9 6 33.77 2.79
    -2 9 -6 32.27 1.66
    -2 9 -7 59 2.46
    -2 9 7 56.99 2.61
    -2 9 -7 55.47 2.52
    -2 -9 -7 55.44 2.43
    2 9 7 56.47 2.52
    -2 9 7 57.67 2.53
    -2 9 -7 53.23 2.54
    2 -9 -7 61.05 2.45
    2 -9 -7 49.89 3.56
    -2 9 7 58.83 2.47
    2 9 7 55.17 2.74
    -2 9 7 64.37 4
    -2 9 8 13.14 0.94
    -2 9 8 13.46 2.16
    -2 9 -8 14.26 1.05
    -2 -9 -8 13.34 0.92
    2 -9 -8 12.32 0.92
    -2 9 8 14.87 1.09
    -2 -9 8 14.85 0.99
    -2 9 -8 15.01 1.09
    2 9 8 14.58 1.29
    -2 9 8 14.33 1.11
    -2 -9 9 43.77 2.14
    -2 9 9 48.36 2.26
    2 -9 -9 46.07 2.11
    -2 9 -9 44.11 2.21
    -2 -9 -9 46.53 2.11
    2 9 9 49.51 2.46
    -2 9 9 46.45 3.72
    -2 9 -9 47.73 2.21
    -2 9 10 7.77 1.83
    -2 -9 -10 5.09 0.72
    -2 9 10 5.87 0.85
    -2 -9 -10 5.15 0.7
    2 -9 -10 5.37 0.71
    2 -9 -10 4.37 1.38
    2 9 10 5.85 1
    -2 9 -10 5.38 0.81
    -2 9 -10 5.52 0.77
    -2 -9 10 4.95 0.74
    -2 -9 -11 16.38 1.17
    -2 -9 -11 18.93 1.23
    2 -9 -11 18.84 1.2
    2 -9 -11 16.85 2.26
    -2 9 11 19.74 1.38
    -2 9 11 21.79 1.42
    2 9 11 18.6 1.49
    -2 -9 11 19.38 1.21
    -2 9 -11 18.84 1.3
    -2 9 -11 19.03 1.31
    -2 9 11 17.55 2.48
    -2 9 12 2.25 0.77
    -2 9 -12 2.33 0.71
    -2 9 -12 1.71 0.69
    -2 -9 -12 2.31 0.65
    2 -9 -12 2.24 0.68
    2 -9 -12 1.6 1.45
    2 9 12 2.81 0.89
    -2 -9 -12 3.25 0.7
    -2 9 12 1.12 0.71
    -2 9 12 0.73 1.52
    -2 -9 -13 0.29 0.65
    -2 9 13 1.31 0.76
    -2 -9 -13 0.84 0.63
    2 -9 -13 0.35 0.63
    2 -9 -13 1.99 1.38
    2 9 13 1.85 0.94
    -2 9 13 -0.38 1.56
    -2 9 -13 0.89 0.69
    -2 9 13 0.27 0.73
    -2 9 -13 -0.16 0.66
    -2 9 -14 5.8 0.91
    -2 -9 -14 8.19 0.97
    -2 9 14 8.58 1.06
    -2 -9 -14 7.61 0.92
    2 -9 -14 7.3 0.88
    2 -9 -14 7.15 1.88
    -2 9 14 8.83 1.16
    -2 9 -14 7.25 1
    -2 9 14 7.95 1.04
    -2 -9 -15 22.72 1.47
    -2 -9 -15 23.34 1.56
    2 -9 -15 25.24 1.52
    -2 -9 -15 21.54 2.54
    -2 9 15 24.04 1.63
    -2 9 -15 23.33 1.54
    -2 9 15 22.6 1.62
    2 -9 -15 23.7 2.65
    -2 9 -15 24.77 1.63
    -2 9 15 23.21 1.68
    -2 9 -16 4.42 0.82
    -2 -9 -16 5.78 0.88
    -2 -9 -16 3.88 1.47
    -2 9 16 5.23 0.93
    -2 -9 -16 6.07 0.85
    2 -9 -16 6.05 0.85
    -2 9 -16 5.4 0.94
    2 -9 -16 5.1 1.67
    -2 9 16 4.95 1.02
    -2 9 16 3.93 0.93
    -2 9 -17 50.74 2.47
    2 -9 -17 50.29 3.79
    -2 -9 -17 46.07 2.41
    -2 9 17 48.43 2.51
    -2 9 17 51.66 2.54
    -2 9 17 49.37 2.55
    -2 -9 -17 52.66 2.42
    2 -9 -17 49.72 2.38
    -2 9 -17 47.29 2.4
    -2 -9 -17 40.67 3.53
    -2 -9 -18 25.59 1.54
    -2 -9 -18 24.74 1.5
    2 -9 -18 25.06 1.49
    -2 9 18 25.07 1.64
    -2 9 18 23.53 1.59
    -2 9 18 21.69 1.58
    -2 9 -18 21.47 1.44
    -2 -9 18 24.89 1.51
    -2 -9 -19 33.69 1.77
    -2 9 -19 29.65 1.71
    -2 -9 -19 31.54 1.7
    2 -9 -19 30.89 1.7
    2 -9 -19 28.26 1.8
    -2 9 19 30.23 1.78
    -2 -9 19 31.08 1.68
    2 -9 -20 13.38 1.13
    -2 -9 -20 13.05 1
    2 -9 -20 9.79 0.98
    -2 9 -20 11.1 0.98
    -2 9 20 12.64 1.06
    -2 -9 20 12.51 0.95
    -2 -9 -20 10.5 1.03
    -2 -9 -21 42.8 1.97
    -2 9 21 35.55 1.88
    -2 -9 -21 41.35 1.91
    2 -9 -21 38.12 1.88
    2 -9 -21 40.32 2.01
    -2 -9 -22 29.85 1.52
    -2 9 22 28.51 1.61
    -2 9 22 27.02 1.44
    -2 -9 -22 30.18 1.47
    2 -9 -22 31 1.49
    -2 -9 -23 2.63 0.51
    -2 9 23 4.1 0.61
    2 -9 -23 3.4 0.5
    2 -9 -23 3.35 0.55
    -2 -9 -24 0.5 0.33
    2 -9 -24 0.06 0.35
    -2 10 0 71.39 2.94
    -2 10 0 75.44 4.12
    2 -10 0 77.23 3.83
    2 10 1 269.74 10.2
    -2 10 -1 272.21 10.19
    2 10 -1 270.97 10.26
    -2 10 1 292.4 11.54
    2 -10 -1 292.79 11.32
    2 -10 1 286.31 11.05
    -2 10 -1 282.17 11.54
    2 10 2 203.93 7.71
    2 10 -2 196.76 7.76
    2 10 2 207.67 7.78
    2 -10 -2 203.07 8.8
    -2 10 -2 206.31 7.71
    2 10 2 199.77 7.9
    2 -10 2 208.98 8.44
    -2 10 2 207.19 9.04
    -2 10 2 212.5 7.72
    -2 10 3 2.76 0.62
    2 10 3 1.84 0.6
    -2 10 3 1.52 0.61
    2 -10 -3 1.66 1.07
    -2 10 -3 1.25 0.58
    2 10 3 2.9 0.78
    -2 10 3 2.26 1.2
    -2 -10 -4 13.61 0.91
    2 10 4 14.95 1.03
    -2 10 4 15.3 1.89
    2 -10 -4 16.36 1.85
    -2 10 4 15.29 1.08
    -2 10 -4 12.17 0.99
    2 10 4 15.62 1.26
    2 -10 -4 14.94 0.92
    -2 10 4 12.41 0.96
    2 10 5 239.02 9.01
    -2 10 5 227.33 8.98
    -2 -10 -5 248.09 8.93
    -2 10 5 243.3 9.08
    -2 10 5 245.42 10.55
    -2 10 5 242.61 8.98
    -2 10 -5 247.79 8.99
    2 -10 -5 245.05 10.42
    2 -10 -5 238.69 8.91
    -2 -10 -6 434.4 16.12
    2 10 6 439.65 16.22
    -2 10 6 438.88 16.21
    2 10 6 460.68 16.49
    -2 10 -6 459.11 16.18
    -2 10 6 448.6 16.3
    2 -10 -6 441.23 16.12
    2 -10 -6 435.25 17.73
    -2 10 6 464.17 17.94
    -2 10 6 445.1 16.17
    2 10 7 1.57 0.64
    -2 10 7 1.23 0.6
    2 -10 -7 -0.27 1.13
    -2 -10 -7 0.83 0.49
    2 -10 -7 1.14 0.55
    -2 10 7 2.62 0.64
    -2 10 -7 2.01 0.57
    2 10 7 2.3 0.9
    -2 10 7 1.96 1.37
    -2 10 7 1.31 0.62
    -2 10 -7 1.53 0.63
    -2 -10 -8 254.42 9.28
    -2 -10 8 245.89 9.32
    2 10 8 255.28 9.39
    -2 10 8 251.82 9.41
    -2 10 -8 251.66 9.28
    -2 10 8 248.05 9.28
    -2 10 8 246.8 11.15
    -2 10 8 242.55 9.46
    2 10 8 256.11 9.65
    2 -10 -8 245.36 9.28
    -2 10 -8 247.75 9.4
    -2 10 9 72.44 3.03
    -2 10 9 65.61 3.21
    2 -10 -9 73.26 3.08
    2 10 9 74.75 3.17
    -2 10 9 70.31 3.19
    -2 10 -9 73.41 3.22
    -2 -10 -9 74.02 3.08
    2 10 9 78.53 3.46
    -2 -10 9 73.26 3.13
    -2 10 9 70.5 4.71
    -2 -10 -10 30.68 1.66
    2 -10 -10 33.66 1.67
    2 10 10 29.18 1.72
    -2 10 10 31.82 1.78
    -2 10 -10 32.8 1.75
    -2 10 10 33.25 3.2
    2 -10 -10 23.98 2.73
    -2 10 -10 33.31 1.8
    2 10 10 32.86 2.03
    -2 -10 10 31.54 1.68
    -2 -10 -11 27.99 1.58
    -2 -10 -11 31.72 1.62
    2 -10 -11 28.64 1.59
    -2 10 11 27.29 1.72
    2 10 11 26.45 1.87
    -2 10 -11 25.11 1.59
    -2 -10 11 28.65 1.55
    -2 10 11 31.97 3.19
    -2 10 -11 31.84 1.73
    2 -10 -11 28.3 2.9
    -2 -10 -12 315.04 11.64
    -2 -10 -12 313.4 11.61
    2 -10 -12 317.88 11.62
    -2 10 12 308.94 11.75
    2 -10 -12 318.45 13.72
    -2 10 12 312.78 11.8
    -2 10 -12 308.95 11.67
    2 10 12 313.59 11.94
    -2 10 12 301.69 14.04
    -2 10 -12 307.18 11.7
    -2 10 13 0.39 1.55
    -2 10 -13 0.59 0.7
    -2 -10 -13 -0.07 0.6
    -2 10 13 0.55 0.7
    -2 10 13 0.28 0.77
    -2 -10 -13 0.07 0.68
    2 -10 -13 0.66 0.66
    -2 10 13 -0.1 0.81
    2 -10 -13 -0.35 1.26
    -2 10 -13 0.16 0.71
    2 10 13 1.15 0.84
    -2 10 14 69.92 5.5
    -2 -10 -14 86.08 3.78
    2 -10 -14 95.16 3.8
    -2 10 14 87.14 3.91
    -2 -10 -14 88.81 3.77
    -2 10 -14 87.8 3.85
    -2 10 14 91.83 3.95
    -2 10 -14 85.01 3.8
    -2 10 14 93.48 4.09
    2 -10 -14 75.51 5.27
    -2 -10 -15 0.47 0.63
    -2 10 15 1.05 0.84
    -2 10 15 2.61 0.98
    -2 -10 -15 0.75 0.68
    2 -10 -15 0.83 0.68
    -2 10 -15 1.29 0.7
    2 -10 -15 -0.71 1.44
    -2 10 15 0.48 0.83
    -2 10 15 1.23 1.52
    -2 10 -15 0.26 0.78
    -2 -10 -16 2.58 0.75
    2 10 16 2.01 0.71
    -2 10 16 2.09 0.84
    -2 -10 -16 2.09 0.71
    2 -10 -16 1.79 0.72
    -2 -10 -16 2.58 1.32
    -2 10 16 1.02 0.92
    2 -10 -16 3.45 1.46
    -2 10 -16 1.83 0.69
    -2 10 16 2.53 0.88
    -2 10 -16 2.21 0.81
    -2 10 16 4.1 1.77
    -2 10 -17 6.92 0.97
    -2 -10 -17 5.76 0.88
    2 10 17 7.9 0.86
    -2 10 17 6.42 1
    -2 10 -17 6.26 0.92
    2 -10 -17 6.92 0.88
    -2 -10 -17 6.86 0.86
    -2 10 17 6.04 0.97
    -2 10 17 7.06 1.07
    -2 -10 -18 119.29 4.83
    -2 -10 -18 116.11 4.77
    2 -10 -18 119.45 4.79
    -2 10 18 118.57 4.96
    -2 10 18 125.82 4.95
    -2 10 18 111.91 4.91
    -2 -10 18 117.77 4.81
    -2 10 19 23.06 1.49
    -2 -10 -19 20.15 1.3
    2 -10 -19 19.3 1.27
    -2 -10 19 19.56 1.27
    2 -10 -19 20.56 1.45
    -2 10 19 18.84 1.35
    -2 -10 -19 21.27 1.37
    -2 -10 -20 1.85 0.62
    2 -10 -20 2.45 0.75
    -2 -10 -20 3.38 0.65
    2 -10 -20 2.39 0.61
    -2 10 20 2.42 0.68
    -2 -10 -21 5.81 0.67
    -2 -10 -21 6.87 0.71
    2 -10 -21 4.85 0.75
    2 -10 -21 4.91 0.66
    -2 10 21 5.2 0.69
    2 -10 -22 23.02 1.23
    -2 -10 -22 19.67 1.09
    2 -10 -22 21.11 1.11
    -2 10 22 19.42 1.07
    -2 -10 -22 19.63 1.12
    2 -10 -23 0.55 0.42
    -2 -10 -23 0.69 0.36
    -2 11 0 210.54 8.09
    2 11 0 216.34 8.08
    -2 11 0 209.5 9.44
    2 -11 0 235.95 9.26
    -2 11 0 213.23 8.11
    -2 11 1 59.55 2.63
    2 -11 -1 63.54 3.63
    2 -11 1 60.34 3.4
    -2 11 -1 57.17 2.59
    -2 11 -1 61.34 2.64
    -2 11 1 65.86 3.86
    2 11 1 56.08 2.62
    -2 11 2 4.06 1.3
    -2 11 2 4.75 0.74
    2 -11 -2 4.74 1.23
    -2 11 -2 3.26 0.71
    2 11 2 6.13 0.97
    2 -11 2 5.27 1.03
    -2 11 2 4.35 0.74
    2 11 2 5.69 0.78
    2 11 3 1.37 0.61
    -2 11 3 1.63 0.63
    2 -11 -3 3.89 1.2
    2 11 3 0.89 0.83
    -2 11 -3 1.15 0.65
    -2 11 3 1.07 0.65
    -2 11 3 2.22 1.22
    -2 -11 -4 374.75 13.53
    2 11 4 368.36 13.63
    -2 11 4 358.24 13.66
    -2 11 4 374.11 13.62
    -2 11 4 363.71 15.2
    2 11 4 363.77 13.86
    2 -11 -4 379.78 15.13
    -2 11 -4 365.99 13.6
    2 -11 -4 382.25 13.53
    -2 -11 -5 16.57 1.08
    2 -11 -5 17.23 1.12
    2 -11 -5 17.02 2.05
    -2 11 -5 19.6 1.21
    -2 11 -5 17.4 1.22
    -2 11 5 17.62 1.27
    -2 11 5 17.47 2.21
    2 11 5 17.49 1.2
    -2 11 5 18.05 1.17
    -2 11 6 0.57 1.33
    2 11 6 0.6 0.63
    -2 11 6 0.87 0.64
    2 -11 -6 0.27 1.25
    -2 -11 -6 -0.06 0.49
    2 -11 -6 0.82 0.53
    -2 11 6 0.55 0.59
    -2 11 -6 0.67 0.55
    -2 11 6 0.23 0.63
    2 11 7 0.3 0.81
    2 11 7 0.41 0.66
    -2 11 7 0.5 0.63
    -2 11 7 0.56 0.69
    2 -11 -7 -0.57 1.31
    -2 -11 -7 0.4 0.51
    2 -11 -7 -0.29 0.56
    -2 11 7 0.06 0.56
    -2 11 -7 0.18 0.6
    -2 11 7 0.3 1.21
    -2 11 -8 22.08 1.3
    2 -11 -8 20.19 1.26
    -2 11 8 19.64 1.37
    2 -11 -8 18.11 2.26
    -2 -11 -8 22.09 1.28
    -2 11 8 21.28 2.49
    2 11 8 22.13 1.66
    -2 11 8 20.56 1.27
    -2 11 8 16.61 1.37
    2 11 8 22.22 1.38
    -2 -11 8 24.11 1.36
    -2 -11 9 0.53 0.61
    2 11 9 1.47 0.65
    -2 11 9 1.19 0.73
    -2 11 9 0.69 0.73
    -2 -11 -9 0.94 0.6
    -2 11 9 1.63 0.58
    2 -11 -9 0.5 0.57
    -2 11 9 2 1.65
    2 11 9 0.64 0.84
    -2 11 -9 -0.08 0.69
    -2 -11 -10 12.73 1.03
    2 -11 -10 10.33 0.97
    2 11 10 13.54 1.13
    2 11 10 11.34 1.31
    -2 11 10 11.94 2.14
    -2 11 -10 10.68 1.09
    -2 11 10 14.65 1.17
    -2 -11 10 10.73 0.98
    -2 11 -11 63.11 2.91
    -2 -11 -11 62.53 2.8
    2 -11 -11 58.57 2.76
    2 11 11 66.23 2.9
    -2 11 11 65.82 2.98
    -2 11 11 67.8 4.66
    -2 11 11 60.55 3.09
    2 11 11 57.45 3.12
    2 -11 -11 52.11 4.2
    -2 11 12 7.68 2
    -2 -11 -12 6.11 0.78
    -2 -11 -12 6.26 0.86
    2 11 12 4.98 0.83
    -2 11 12 5.53 0.96
    -2 11 12 5.63 1.02
    -2 11 12 5.71 1.12
    2 -11 -12 6.7 1.82
    2 11 12 5.56 1.1
    -2 11 -12 6.49 0.97
    2 -11 -12 6.39 0.85
    -2 11 13 30 3.21
    -2 -11 -13 26.88 1.61
    2 -11 -13 27.17 1.6
    2 -11 -13 27.33 2.98
    2 11 13 27.22 1.63
    -2 11 13 27.94 1.76
    -2 11 13 25.51 1.84
    -2 11 -13 30.27 1.76
    -2 -11 -13 23.8 1.54
    -2 11 13 26.57 1.79
    -2 11 14 2 1.49
    -2 11 14 0.58 0.82
    -2 -11 -14 1.47 0.61
    2 11 14 2.08 0.72
    -2 11 14 0.86 0.79
    2 -11 -14 0.76 0.66
    2 -11 -14 1.45 1.34
    -2 11 -14 1.84 0.83
    -2 -11 -14 1.29 0.67
    -2 11 14 1.85 0.93
    -2 -11 -15 66.51 2.95
    -2 -11 -15 62.48 2.93
    2 -11 -15 64.6 2.94
    2 11 15 67.44 2.97
    -2 11 15 65.57 3.13
    -2 11 -15 70.33 3.11
    -2 11 15 63.18 3.23
    -2 11 15 62.92 3.1
    -2 11 15 60.24 4.79
    2 -11 -15 57.08 4.39
    -2 11 16 48.94 2.45
    -2 11 16 45.66 2.54
    2 11 16 48.24 2.3
    -2 -11 -16 45.08 2.26
    2 -11 -16 47.87 2.31
    -2 11 16 44.45 2.42
    -2 11 -16 46.44 2.36
    -2 -11 -16 45.58 2.27
    -2 -11 -17 17.58 1.23
    2 11 17 14.27 1.11
    2 -11 -17 17.59 1.22
    -2 11 17 15.27 1.32
    -2 -11 -17 15.71 1.16
    -2 11 -17 18.14 1.29
    -2 11 17 14.66 1.41
    -2 11 17 12.98 1.28
    -2 -11 -18 34.38 1.74
    -2 -11 -18 32.64 1.71
    2 -11 -18 28.97 1.66
    -2 11 18 33.88 1.86
    -2 11 18 29.89 1.84
    -2 11 18 28.82 1.77
    -2 -11 18 30.93 1.69
    -2 -11 -19 28.79 1.54
    2 -11 -19 27.73 1.67
    -2 11 19 28.63 1.7
    -2 -11 -19 27.66 1.53
    2 -11 -19 27.11 1.54
    -2 -11 19 32.37 1.55
    -2 11 19 26.51 1.61
    -2 11 19 26.2 1.59
    -2 -11 -20 0.48 0.54
    2 -11 -20 0.66 0.67
    -2 11 20 -0.34 0.7
    -2 -11 -20 0.11 0.51
    2 -11 -20 0.69 0.54
    -2 11 20 1.01 0.57
    -2 -11 -21 5.99 0.65
    2 -11 -21 4.59 0.68
    -2 -11 -21 4.64 0.59
    2 -11 -21 5.85 0.64
    -2 11 21 5.37 0.64
    -2 -11 -22 5.37 0.52
    2 -11 -22 5.59 0.62
    2 -11 -23 5.09 0.52
    -2 12 0 123.42 4.89
    -2 12 0 118.96 4.86
    2 -12 0 124.28 5.89
    -2 12 0 117.13 6.17
    -2 12 0 123.41 4.9
    -2 12 -1 187.22 7.37
    2 -12 -1 186.27 8.49
    2 -12 1 209.34 8.45
    -2 12 1 188.56 7.38
    -2 12 1 198.39 7.44
    -2 12 1 194.15 8.82
    2 12 2 162.68 6.38
    -2 12 2 172.56 6.48
    2 -12 -2 174.96 7.73
    -2 12 2 158.54 6.27
    -2 12 2 165.48 6.4
    -2 12 -2 155.61 6.36
    -2 12 2 168.95 6.38
    -2 12 2 164.12 7.8
    2 12 3 123.33 4.93
    -2 12 3 119.85 4.83
    -2 12 3 122.84 4.96
    -2 12 -3 125.1 4.91
    -2 12 3 119.02 4.87
    2 12 3 117.89 5.14
    2 -12 -3 129.55 6.33
    -2 12 3 128.16 6.36
    2 12 4 5.92 0.81
    -2 12 4 4.69 0.77
    2 -12 -4 3.2 1.35
    -2 -12 -4 4.06 0.68
    2 -12 -4 4.19 0.67
    -2 12 -4 6.23 0.84
    2 12 4 5.04 1.01
    -2 12 4 2.5 1.42
    -2 12 4 5.06 0.8
    2 -12 -5 158.32 5.78
    2 12 5 147.46 5.87
    -2 -12 -5 150.29 5.75
    2 12 5 148.77 6.12
    -2 12 -5 144.03 5.87
    2 -12 -5 159.95 7.5
    -2 12 5 144.19 7.38
    -2 12 5 141.09 5.9
    -2 12 5 150.27 5.83
    -2 12 -5 143.55 5.81
    -2 12 -6 0.07 0.67
    2 12 6 0.44 0.66
    -2 12 6 0.25 0.7
    2 -12 -6 0.59 1.19
    -2 -12 -6 0.79 0.57
    2 -12 -6 0.36 0.55
    -2 12 6 0.8 0.64
    -2 12 -6 1.19 0.64
    -2 12 6 1.81 1.42
    -2 12 -7 56.58 2.91
    -2 -12 -7 65.54 2.87
    2 -12 -7 69.77 2.88
    2 12 7 63.19 2.96
    -2 12 7 73.11 3.18
    -2 12 7 66 2.88
    2 -12 -7 65.2 4.37
    -2 12 7 67.23 3.09
    -2 12 7 71.28 4.54
    -2 12 -7 65.24 2.88
    -2 12 8 5.45 0.76
    2 12 8 5.23 0.87
    -2 12 8 5.45 0.91
    -2 -12 -8 4.34 0.72
    2 -12 -8 6.24 0.79
    -2 12 8 7.82 1.03
    2 -12 -8 4.52 1.55
    -2 12 -8 4.61 0.76
    -2 12 8 6.66 1.77
    2 12 8 4.93 1.12
    -2 -12 8 4.55 0.76
    -2 12 8 5.01 0.89
    -2 -12 -9 422.63 15.53
    2 -12 -9 433.83 15.54
    2 12 9 422.65 15.63
    -2 12 9 420.06 15.67
    2 -12 -9 429.13 17.69
    2 12 9 425.7 15.94
    -2 12 9 434.45 15.77
    -2 -12 9 416.42 15.54
    -2 12 9 455 17.95
    -2 12 9 413.87 15.49
    -2 -12 10 15.34 1.16
    -2 12 10 15.29 2.46
    -2 -12 -10 13.79 1.13
    2 12 10 17 1.29
    -2 12 10 16.39 1.32
    2 -12 -10 12.62 1.08
    2 12 10 15.42 1.57
    -2 12 11 26.03 2.94
    -2 -12 -11 27.1 1.49
    2 -12 -11 23.56 1.44
    -2 12 11 21.74 1.56
    2 12 11 23.68 1.84
    -2 12 11 20.93 1.71
    -2 12 -11 21.2 1.55
    2 12 11 19.98 1.49
    2 12 12 0.48 0.7
    -2 12 12 0.65 0.78
    -2 -12 -12 0.89 0.66
    2 -12 -12 0.81 0.67
    2 -12 -12 -1.09 1.35
    -2 12 12 0.39 1.46
    2 12 12 0.81 0.99
    -2 12 12 1.38 0.87
    -2 12 -12 0.18 0.78
    -2 12 12 0.33 0.93
    -2 12 13 -0.3 0.81
    -2 12 13 -0.39 1.42
    2 12 13 1.51 0.73
    -2 12 13 2.66 0.85
    -2 -12 -13 0.23 0.64
    2 -12 -13 -0.23 0.69
    2 -12 -13 1.83 1.3
    -2 12 13 0.78 0.93
    -2 12 -13 0.35 0.8
    2 -12 -14 32.9 1.88
    -2 -12 -14 34.75 1.85
    2 12 14 37.88 1.98
    -2 12 14 37.09 2.13
    -2 12 14 33.42 2.04
    -2 12 14 29.48 3.34
    -2 -12 -14 37.69 1.95
    -2 12 -14 37.19 2.06
    -2 12 14 39.13 2.27
    2 -12 -14 32.41 3.23
    -2 12 -15 237.18 9.14
    2 -12 -15 241.59 9.06
    -2 -12 -15 233.57 9
    2 12 15 241.27 9.06
    -2 12 15 244.28 9.25
    -2 -12 -15 237.15 9.05
    -2 12 15 227.19 9.32
    -2 12 15 244.68 9.25
    -2 -12 -16 1.6 0.6
    2 12 16 0.21 0.58
    -2 12 16 0.72 0.87
    -2 12 16 0.09 0.77
    -2 -12 -16 0.71 0.68
    2 -12 -16 1.13 0.66
    -2 12 16 0.18 0.73
    -2 12 -16 1.06 0.74
    -2 -12 -17 6.11 0.77
    2 12 17 6.32 0.8
    -2 12 17 7.3 0.99
    -2 12 -17 5.59 0.87
    -2 12 17 4.59 1.01
    -2 -12 -17 7.8 0.85
    2 -12 -17 5.92 0.8
    -2 12 17 7.09 0.98
    -2 -12 -18 24.96 1.43
    2 -12 -18 25.06 1.59
    -2 -12 -18 27.62 1.5
    2 -12 -18 25.98 1.48
    -2 12 18 28.18 1.64
    2 12 18 26.61 1.42
    -2 -12 18 24.91 1.48
    -2 12 18 29.36 1.7
    -2 12 18 25.62 1.57
    -2 -12 -19 2.15 0.57
    2 -12 -19 2.96 0.75
    -2 12 19 2.29 0.68
    -2 -12 -19 3.5 0.63
    2 -12 -19 1.86 0.59
    -2 -12 19 3.33 0.6
    -2 12 19 2.89 0.7
    -2 -12 -20 3.84 0.56
    2 -12 -20 3.92 0.67
    -2 12 20 4.34 0.67
    -2 -12 -20 3.51 0.56
    2 -12 -20 4.85 0.61
    -2 -12 -21 25.63 1.21
    2 -12 -21 27.22 1.36
    -2 -12 -21 24.61 1.23
    2 -12 -21 25.35 1.24
    -2 12 21 23.83 1.23
    2 -12 -22 2.73 0.48
    -2 13 0 6.43 0.86
    2 -13 0 5.95 1.39
    -2 13 0 7.76 0.93
    -2 13 0 7.78 0.87
    -2 13 1 5.38 1.43
    -2 13 -1 8.36 0.94
    -2 13 1 7.42 0.93
    2 13 1 7.74 0.83
    -2 13 1 7.18 0.91
    2 -13 -1 8.57 1.6
    -2 13 2 8.6 1.67
    2 -13 -2 8.07 1.54
    -2 13 2 7.59 0.83
    -2 13 2 9.59 0.98
    -2 13 2 7.44 0.96
    -2 13 2 9.78 1.06
    -2 13 -2 10.57 1.01
    -2 13 3 13.09 2.01
    2 13 3 13.05 1.13
    -2 13 3 14.56 1.09
    2 -13 -3 13.73 2.02
    -2 13 3 13.7 1.23
    -2 13 3 15.68 1.19
    -2 13 3 13.24 1.14
    -2 13 -3 13.49 1.14
    2 -13 -4 19.44 1.23
    2 13 4 19.31 1.38
    -2 13 4 18.26 1.29
    2 -13 -4 18.78 2.25
    -2 13 4 18.72 2.3
    2 13 4 20.74 1.62
    -2 -13 -4 20.58 1.27
    -2 13 4 18.78 1.46
    -2 13 4 18.95 1.41
    -2 13 -4 21.91 1.36
    -2 13 4 18.91 1.32
    -2 13 -4 19.3 1.34
    -2 -13 -5 83.82 3.46
    2 -13 -5 83.56 3.46
    2 13 5 86.96 3.6
    -2 13 5 77.17 3.49
    2 13 5 77.06 3.83
    2 -13 -5 74.5 4.86
    -2 13 5 83.86 3.72
    -2 13 -5 82.67 3.53
    -2 13 5 76.73 3.61
    -2 13 5 85.04 3.54
    -2 13 -5 81.82 3.56
    -2 13 5 86.47 5.08
    -2 -13 -6 98.86 4.05
    2 -13 -6 98.98 4.03
    -2 13 6 96.6 4.32
    -2 13 6 94.21 5.64
    2 13 6 99.83 4.16
    2 13 6 103.09 4.47
    2 -13 -6 94.85 5.64
    -2 13 6 93.5 4.2
    -2 13 -6 97.66 4.14
    -2 13 -6 100.58 4.1
    -2 13 6 95.52 4.08
    -2 -13 -7 124.63 5.18
    2 -13 -7 137.78 5.21
    2 13 7 127.73 5.3
    -2 13 -7 129.46 5.23
    -2 13 7 130.95 5.24
    -2 13 -7 130.19 5.33
    -2 13 7 132.15 5.5
    -2 13 7 128.77 5.4
    2 -13 -7 127.57 6.94
    -2 13 7 148.52 7.31
    -2 -13 8 122.14 4.94
    -2 13 8 119.2 4.89
    2 -13 -8 125.07 4.89
    2 13 8 120.83 5
    -2 -13 -8 128.63 4.92
    -2 13 8 128.77 5.26
    2 -13 -8 123.54 6.73
    2 13 8 116.15 5.3
    -2 13 8 115.24 5.07
    -2 13 -8 119.31 4.88
    -2 13 -8 117.67 5
    -2 13 8 122.64 6.82
    2 13 9 1.74 0.78
    -2 13 9 -0.11 0.93
    2 -13 -9 1.82 0.74
    2 -13 -9 2.82 1.52
    -2 -13 9 0.51 0.65
    -2 13 9 0.2 0.63
    -2 -13 -9 1.27 0.68
    2 13 9 2.41 1.17
    -2 13 9 -0.36 1.35
    -2 13 9 1.65 0.85
    -2 -13 10 141.1 5.8
    -2 -13 -10 150.86 5.84
    2 -13 -10 153.89 5.85
    2 13 10 147.92 5.94
    2 -13 -10 150.54 7.84
    2 13 10 144.51 6.26
    -2 13 10 132.96 7.69
    2 13 11 9.97 1.05
    -2 -13 -11 8.45 0.96
    2 -13 -11 8.48 0.97
    2 13 11 9.4 1.33
    -2 13 12 50.72 2.74
    -2 -13 -12 54.73 2.57
    2 -13 -12 56.13 2.6
    2 -13 -12 52.49 4.12
    -2 13 12 53.18 2.9
    -2 13 12 56.7 4.28
    2 13 12 55.04 2.64
    -2 -13 -13 44.98 2.24
    2 -13 -13 47.31 2.25
    2 13 13 45.38 2.26
    -2 13 -13 40.73 2.28
    -2 13 13 42.18 3.79
    -2 13 13 45.62 2.55
    -2 13 13 41.49 2.35
    2 -13 -13 35.69 3.43
    -2 -13 -14 18.83 1.33
    2 13 14 18.19 1.33
    -2 13 14 19.47 1.6
    -2 13 14 20.84 1.55
    2 -13 -14 19.49 1.33
    -2 13 -14 19.06 1.42
    -2 -13 -15 22.56 1.47
    2 -13 -15 25.47 1.49
    2 13 15 23.53 1.47
    -2 13 15 23.32 1.74
    -2 13 15 24.25 1.66
    -2 13 -15 24.75 1.57
    2 13 16 52.77 2.48
    -2 -13 -16 53.18 2.47
    2 -13 -16 54.55 2.5
    -2 13 -16 56.17 2.59
    -2 13 16 51.73 2.73
    -2 13 16 53.73 2.65
    -2 13 17 -0.27 0.78
    -2 -13 -17 1.01 0.52
    2 13 17 0.17 0.55
    -2 -13 -17 0.68 0.6
    2 -13 -17 -0.49 0.55
    -2 13 17 0.46 0.65
    -2 -13 -18 1.22 0.5
    2 13 18 1.11 0.52
    -2 -13 -18 1.72 0.59
    2 -13 -18 1.99 0.6
    -2 13 18 0.15 0.75
    -2 13 18 2.3 0.72
    -2 -13 18 1.39 0.56
    -2 -13 -19 0.24 0.49
    2 -13 -19 1.34 0.52
    -2 13 19 0.06 0.61
    -2 13 19 1.07 0.6
    2 -13 -20 15.88 1.05
    -2 -13 -20 16.38 0.93
    -2 13 20 16.16 0.99
    2 -13 -20 15.18 0.92
    2 -13 -21 0.85 0.46
    -2 13 21 1.11 0.47
    2 -13 -22 0.95 0.32
    -2 14 0 107.15 4.47
    -2 14 -1 187.52 7.36
    -2 14 1 185.23 7.41
    2 -14 -1 203.17 8.8
    -2 14 2 83.6 3.67
    -2 14 2 89.88 3.88
    -2 14 2 92.81 5.31
    2 14 2 87.12 3.71
    -2 14 2 89.56 3.81
    2 -14 -2 81.37 5
    -2 14 2 90.34 3.91
    -2 14 -2 90.4 3.82
    -2 -14 -3 69.22 2.82
    2 -14 -3 63.73 2.77
    -2 14 3 56.29 2.74
    -2 14 -3 64.26 2.88
    -2 14 -3 63.48 2.9
    -2 14 3 57.39 2.94
    2 -14 -3 54.54 3.97
    -2 14 3 56.92 2.88
    -2 14 3 62.48 2.89
    -2 14 3 56.92 4.13
    -2 14 4 0.32 1.36
    2 14 4 0.67 0.76
    -2 14 4 1.77 0.71
    -2 -14 -4 0.76 0.66
    2 -14 -4 0.27 0.58
    -2 14 4 0.23 0.73
    -2 14 -4 1.26 0.79
    2 -14 -4 0.31 1.24
    -2 14 4 -0.18 0.78
    -2 14 -4 0.96 0.74
    -2 14 4 2.07 0.87
    -2 -14 -5 198.27 7.71
    2 -14 -5 207.84 7.71
    2 14 5 202.01 7.85
    -2 14 5 194.97 7.75
    -2 14 5 213.11 7.82
    -2 14 5 201.49 7.92
    -2 14 5 196.49 9.51
    -2 14 5 193.33 7.95
    2 -14 -5 219.95 9.73
    -2 14 -5 208.05 7.84
    -2 14 -5 191.86 7.77
    -2 -14 -6 39 1.93
    2 -14 -6 35.85 1.86
    2 14 6 35.02 1.99
    -2 14 6 33.45 1.94
    -2 14 6 37.65 2.13
    -2 14 -6 35.42 1.97
    -2 14 6 33.47 1.93
    2 -14 -6 28.72 2.95
    2 14 6 37.24 2.31
    -2 14 6 36.83 2.18
    -2 14 6 32.69 3.11
    -2 14 -6 37.23 1.94
    -2 14 7 109.99 4.44
    -2 -14 -7 106.12 4.37
    2 -14 -7 109.2 4.37
    -2 14 7 110.32 4.5
    2 14 7 107.96 4.48
    -2 14 -7 105 4.4
    -2 14 7 95.85 4.63
    -2 14 7 107 4.59
    -2 14 7 104.95 6.1
    2 -14 -7 96.38 6.01
    -2 14 -7 104.5 4.48
    -2 14 8 27.75 1.62
    -2 14 -8 26.49 1.6
    -2 -14 -8 27.05 1.62
    2 -14 -8 27.52 1.58
    2 14 8 29.08 1.78
    2 -14 -8 22.38 2.74
    -2 14 -8 25.67 1.68
    -2 14 8 23.52 2.82
    -2 14 8 29.13 1.95
    -2 -14 8 29.97 1.68
    -2 14 8 29.1 1.83
    -2 -14 9 73.82 3.15
    -2 14 -9 68.33 3.04
    -2 14 -9 68.94 3.22
    -2 -14 -9 70.77 3.12
    2 14 9 71.79 3.23
    2 -14 -9 69.04 3.09
    -2 14 9 65.45 4.67
    2 14 9 74.71 3.58
    -2 14 9 70.54 3.5
    -2 14 9 66.13 3.31
    -2 14 9 69.79 3.07
    2 -14 -9 63.9 4.68
    -2 -14 10 17.15 1.23
    -2 14 10 16.97 1.19
    -2 -14 -10 16.46 1.27
    2 14 10 17.46 1.36
    2 -14 -10 20.24 2.6
    2 -14 -10 18.54 1.3
    -2 14 10 18.47 1.64
    -2 14 10 15.75 2.45
    -2 14 -10 17.4 1.37
    -2 -14 -11 103.91 4.34
    2 -14 -11 106.56 4.35
    2 14 11 103.35 4.42
    -2 14 11 104.12 6.23
    2 14 12 4.96 0.87
    -2 14 12 3.59 1.13
    -2 -14 -12 2.53 0.76
    2 -14 -12 2.59 0.76
    -2 -14 -13 23.33 1.48
    2 -14 -13 24.31 1.5
    2 14 13 21.12 1.5
    -2 14 13 23.77 1.64
    -2 14 13 20.86 1.75
    2 14 14 1.98 0.76
    -2 -14 -14 4.74 0.78
    2 -14 -14 4.58 0.77
    -2 14 14 3.48 1.07
    -2 14 14 4.41 0.91
    2 14 15 69.23 3.03
    2 -14 -15 69.53 3.03
    -2 14 15 65.57 3.15
    -2 14 15 70.21 3.35
    -2 14 -15 69.7 3.11
    -2 -14 -15 70.15 3.03
    2 14 16 29.21 1.65
    -2 -14 -16 34.73 1.74
    2 -14 -16 33.82 1.73
    -2 14 16 34.79 2.02
    -2 14 16 34.25 1.87
    -2 14 -16 35.11 1.83
    2 14 17 14.22 0.99
    -2 -14 -17 15.03 1.03
    2 -14 -17 16.38 1.07
    -2 14 17 16.13 1.27
    -2 14 17 13.65 1.16
    -2 14 18 22.97 1.37
    -2 -14 -18 25.56 1.31
    2 -14 -18 23.59 1.27
    -2 14 18 23.02 1.44
    -2 14 19 27.18 1.37
    -2 -14 -19 25.27 1.24
    2 -14 -19 25.26 1.24
    -2 14 19 25.41 1.32
    -2 14 20 11.11 0.81
    -2 14 21 0.5 0.38
    -2 15 0 26.35 1.69
    -2 15 1 6.76 1.04
    -2 15 -1 7.66 1.04
    -2 15 -2 0.98 0.72
    -2 15 2 2.21 0.68
    -2 15 2 1.17 0.83
    -2 15 -2 0.76 0.76
    2 -15 -2 2.05 1.28
    -2 15 2 1.94 0.88
    -2 -15 -3 0.65 0.64
    -2 15 3 1.3 1.47
    -2 15 3 0.07 0.66
    2 -15 -3 1.42 0.67
    -2 15 3 1.16 0.79
    -2 15 -3 1.25 0.8
    2 -15 -3 2.47 1.43
    -2 15 3 2.12 0.86
    -2 15 3 1.56 0.82
    -2 15 -3 0.33 0.75
    -2 15 4 7.57 1.76
    -2 15 4 7.68 0.94
    -2 15 -4 8.07 1.02
    -2 -15 -4 7.67 0.9
    2 -15 -4 7.75 0.88
    -2 15 4 7.17 1
    -2 15 -4 6.1 0.97
    2 -15 -4 9.37 1.95
    -2 15 4 6.93 1.1
    -2 15 4 8.85 1.08
    2 15 5 47.61 2.45
    -2 -15 -5 50.87 2.34
    2 -15 -5 45.37 2.3
    -2 15 5 46.75 2.37
    -2 15 -5 47.66 2.41
    -2 15 -5 48.39 2.43
    -2 15 5 49.25 2.62
    -2 15 5 45.48 2.49
    2 -15 -5 46.31 3.8
    -2 15 5 38.73 3.41
    -2 15 5 51.73 2.43
    -2 15 6 5.77 1.68
    2 15 6 7.68 1
    -2 15 6 6.41 0.98
    -2 -15 -6 7.53 0.91
    2 -15 -6 7.57 0.89
    2 -15 -6 5.54 1.84
    -2 15 6 8.53 1
    -2 15 -6 8.62 0.98
    -2 15 6 7.22 1.18
    -2 15 -6 8.44 1.04
    -2 15 6 6.58 1.1
    -2 15 7 4.82 1.56
    2 15 7 3.62 0.9
    -2 15 7 3.55 0.85
    -2 -15 -7 3.89 0.75
    2 -15 -7 2.97 0.73
    2 -15 -7 5.33 1.56
    -2 15 7 3.57 0.83
    -2 15 -7 3.66 0.82
    -2 15 7 4.79 0.98
    -2 15 7 4.11 1.08
    -2 15 -7 4.72 0.87
    -2 -15 -8 12.73 1.09
    2 -15 -8 12.23 1.06
    2 15 8 13.67 1.2
    -2 15 8 11.42 1.14
    -2 15 -8 12.58 1.19
    2 -15 -8 11.58 2.04
    -2 15 -8 10.67 1.04
    -2 15 8 9.96 1.29
    -2 15 8 7.3 1.73
    -2 15 8 12.58 1.27
    -2 -15 8 12.83 1.1
    -2 15 8 11.98 1.06
    -2 -15 -9 46.99 2.38
    2 -15 -9 51.17 2.39
    2 15 9 53.03 2.53
    -2 15 9 46.27 2.47
    -2 15 9 49.6 2.36
    -2 15 -9 52.24 2.54
    -2 15 9 46.77 3.75
    -2 15 -9 46.85 2.33
    -2 15 9 53.54 2.79
    2 -15 -9 52.68 4.06
    -2 15 9 48.88 2.6
    -2 -15 9 48.62 2.37
    2 15 10 -0.17 0.74
    -2 15 10 1.33 0.78
    -2 -15 -10 1.03 0.7
    2 -15 -10 1.46 0.7
    2 -15 -10 0.37 1.36
    -2 15 10 1.03 0.62
    -2 15 10 -0.2 0.87
    -2 15 10 1.52 1
    -2 15 -10 2.15 0.89
    -2 -15 10 0.88 0.62
    -2 -15 -11 12.27 1.09
    2 -15 -11 10.28 1.04
    2 15 11 15.26 1.19
    -2 15 11 11.48 1.18
    -2 15 -11 14.14 1.2
    -2 -15 -12 52.39 2.43
    2 -15 -12 50.46 2.39
    2 15 12 50.19 2.47
    -2 15 -12 46.87 2.47
    2 15 13 13.28 1.12
    2 -15 -13 13.4 1.11
    -2 15 13 13.34 1.29
    -2 15 13 15.85 1.53
    -2 -15 -13 12.8 1.1
    2 15 14 10.28 0.97
    -2 15 14 11.24 1.09
    -2 -15 -14 8.77 0.9
    2 -15 -14 8.51 0.9
    -2 15 14 8.03 1.21
    -2 15 14 10.2 1.11
    2 15 15 8.51 0.85
    -2 15 15 6.3 0.92
    -2 -15 -15 6.99 0.79
    2 -15 -15 7.16 0.82
    -2 15 15 7.23 0.96
    -2 15 15 9.18 1.16
    -2 15 16 17.85 1.23
    -2 -15 -16 16.5 1.07
    2 -15 -16 16.58 1.08
    -2 15 16 17.01 1.36
    -2 15 16 16.68 1.22
    2 15 16 14.93 1.05
    2 -15 -17 17.54 1.17
    2 15 17 16.89 1.02
    -2 15 17 19.61 1.22
    -2 -15 -17 18.76 1.08
    2 -15 -17 18.24 1.07
    -2 -15 17 16.96 1.04
    -2 15 17 17.27 1.17
    -2 15 17 17.58 1.3
    2 -15 -18 0.56 0.54
    -2 15 18 0.83 0.55
    -2 -15 -18 0.04 0.41
    2 -15 -18 0.63 0.42
    -2 15 18 1.42 0.62
    2 -15 -19 7.86 0.69
    -2 15 19 8.28 0.71
    -2 15 19 7.74 0.67
    2 -15 -20 6.98 0.56
    -2 15 20 7.18 0.56
    -2 16 0 5.85 0.95
    -2 16 1 35.39 2.1
    -2 16 -1 35.84 2.03
    -2 16 -1 38.55 2.07
    -2 -16 -2 166.26 6.24
    -2 16 2 154.28 6.2
    -2 16 2 155.77 6.32
    -2 16 2 156.79 6.42
    2 -16 -2 158.23 6.22
    -2 16 -2 159.7 6.33
    -2 16 -2 153.37 6.28
    -2 16 3 83.59 3.75
    -2 -16 -3 90.43 3.69
    -2 16 3 77.65 3.61
    2 -16 -3 74.02 4.95
    -2 16 -3 87.13 3.76
    2 -16 -3 87.8 3.65
    -2 16 3 84.34 3.91
    -2 16 -3 89.73 3.75
    -2 -16 -4 95.05 4.08
    2 -16 -4 100.33 5.8
    2 -16 -4 102.72 4.1
    -2 16 4 95.64 4.36
    -2 16 4 96.21 4.12
    -2 16 -4 99.92 4.19
    -2 16 -4 103.01 4.19
    -2 16 4 100.38 4.2
    -2 16 5 48.06 2.4
    -2 16 -5 48.09 2.38
    -2 -16 -5 46.36 2.28
    2 -16 -5 46.96 2.3
    -2 16 5 48.41 2.37
    -2 16 5 50.85 2.51
    2 16 5 44.94 2.29
    2 -16 -5 46.29 3.74
    -2 16 5 41.6 2.51
    -2 16 -5 47.59 2.38
    -2 16 5 38.58 3.45
    -2 16 6 130.61 5.14
    2 -16 -6 128.57 5.07
    -2 16 -6 126.73 5.14
    -2 16 6 125.65 5.13
    -2 16 6 129 5.28
    2 -16 -6 113.84 6.73
    -2 16 -6 125.03 5.16
    -2 -16 -6 127.46 5.07
    -2 16 6 126.36 5.39
    -2 -16 7 56.14 2.59
    -2 16 -7 53.69 2.55
    2 16 7 57.87 2.69
    -2 16 7 51.65 2.59
    -2 16 7 55.33 2.59
    2 -16 -7 54.94 2.51
    -2 -16 -7 52.53 2.52
    -2 16 7 50.53 2.82
    -2 16 7 49.61 2.68
    2 -16 -7 53.65 4.1
    -2 16 -7 55.72 2.65
    2 16 8 70.96 3.32
    -2 16 8 76.18 3.34
    -2 16 8 73.06 3.24
    -2 16 -8 73.16 3.22
    2 -16 -8 69.35 3.19
    -2 -16 8 76.72 3.27
    -2 16 -8 73.11 3.32
    -2 16 8 69.73 3.55
    -2 16 8 73.71 3.44
    -2 -16 -8 78.6 3.25
    -2 16 9 2.26 0.93
    -2 -16 9 2.27 0.71
    2 16 9 1.36 0.79
    -2 16 9 1.61 0.8
    -2 -16 -9 2.01 0.69
    2 -16 -9 2.27 0.68
    -2 16 9 3.36 1.06
    -2 16 9 2.25 0.69
    -2 16 -9 2.08 0.82
    -2 -16 -10 100.85 4.07
    2 -16 -10 99.44 4.06
    2 16 10 95.44 4.14
    -2 16 10 99.84 4.18
    -2 16 -10 102.46 4.17
    2 16 10 87.65 3.92
    -2 16 10 97 4.42
    -2 16 10 100.12 4.29
    -2 16 -11 13.57 1.15
    -2 -16 -11 11.76 1.01
    2 -16 -11 11.98 1.03
    2 16 11 10.46 1.08
    -2 16 11 10.22 1.11
    -2 16 11 10.84 1.39
    -2 -16 -12 44.19 2.14
    2 -16 -12 43.6 2.14
    2 16 12 46.42 2.22
    -2 16 12 41.67 2.21
    -2 16 -12 42.76 2.18
    -2 -16 -13 27.68 1.53
    2 -16 -13 26.52 1.52
    2 16 13 27.81 1.59
    -2 16 13 25.7 1.61
    -2 16 -13 27.65 1.61
    -2 16 13 24.36 1.85
    -2 16 13 28.1 1.7
    2 16 14 5.06 0.76
    -2 16 14 4.83 0.8
    2 -16 -14 6.28 0.74
    -2 -16 -14 7.45 0.79
    -2 16 14 6.07 0.9
    -2 16 14 5.27 1
    -2 16 -14 6.11 0.84
    2 16 15 20.21 1.21
    -2 -16 -15 20.48 1.2
    -2 16 15 22.47 1.35
    2 -16 -15 18.96 1.17
    -2 16 15 22.13 1.51
    -2 16 15 19.83 1.34
    2 -16 -16 11.11 0.94
    -2 16 16 11.22 0.95
    -2 -16 -16 12.24 0.85
    2 -16 -16 11.6 0.83
    -2 16 16 12.36 1.08
    2 -16 -17 0.39 0.49
    -2 16 17 0.05 0.52
    2 -16 -17 1.1 0.41
    -2 16 17 1.01 0.64
    -2 -16 -17 0.42 0.42
    2 -16 -18 36.76 1.63
    -2 16 18 35.03 1.63
    -2 16 18 35.2 1.66
    2 -16 -19 19.67 0.96
    -2 16 19 21.44 1
    -2 17 0 25.82 1.62
    -2 17 0 28.52 1.77
    2 -17 -1 8.47 0.98
    -2 17 -1 10.6 1.12
    -2 -17 -1 8.35 0.95
    -2 17 -1 9.82 1.07
    -2 17 1 10.08 1.06
    -2 17 -2 34.58 2.01
    -2 -17 -2 35.23 1.91
    2 -17 -2 36.4 1.89
    -2 17 2 38.34 2.04
    -2 17 2 30.98 2.01
    -2 17 -2 37.48 1.98
    -2 -17 -3 27.29 1.57
    2 -17 -3 25.59 1.56
    -2 17 3 24.57 1.54
    -2 17 -3 24.16 1.64
    -2 17 3 26.35 1.82
    -2 17 -3 27.98 1.66
    -2 17 3 26.2 1.68
    -2 17 4 10.67 1.14
    2 -17 -4 10.82 0.97
    -2 17 4 9.48 0.99
    -2 17 4 8.21 1.21
    -2 17 -4 10.24 1.06
    -2 17 -4 11.23 1.18
    -2 -17 -4 8.17 0.98
    -2 17 -5 29.79 1.76
    -2 -17 -5 29.55 1.67
    2 -17 -5 28.5 1.64
    -2 17 5 28.91 1.69
    -2 17 5 29.92 1.74
    -2 17 5 27.48 1.96
    -2 17 -5 29.51 1.74
    -2 -17 -6 38.35 1.98
    2 -17 -6 41.07 1.97
    -2 17 6 32.86 1.95
    -2 17 -6 38.88 2.05
    2 17 6 37.11 1.97
    -2 17 6 36.38 2.23
    -2 17 -6 40.31 2.04
    -2 17 6 36.87 2.03
    -2 17 7 8.54 1.03
    -2 -17 -7 8.94 0.97
    2 -17 -7 8.23 0.88
    -2 17 -7 8.27 0.95
    2 17 7 7.23 0.92
    -2 17 7 9.29 0.99
    -2 -17 7 9.03 0.97
    -2 17 7 6.93 1.16
    -2 17 -7 7.3 0.93
    -2 -17 8 2.79 0.72
    -2 17 8 2.21 0.76
    -2 -17 -8 1.25 0.6
    2 -17 -8 2.8 0.74
    -2 17 8 2.8 0.73
    -2 17 -8 1.83 0.64
    2 17 8 2.55 0.73
    2 17 -8 1.76 0.66
    -2 17 8 3.58 1.13
    -2 17 -8 3.16 0.78
    -2 -17 9 32.18 1.68
    2 -17 -9 30.58 1.69
    -2 17 9 29.06 1.65
    -2 -17 -9 33.23 1.75
    -2 17 9 33.66 1.83
    2 17 9 31.61 1.68
    -2 17 9 28.54 2.01
    -2 17 -9 33.34 1.82
    -2 -17 -10 18.73 1.25
    2 -17 -10 20.82 1.28
    -2 17 10 18.31 1.31
    -2 17 -10 17.1 1.28
    -2 17 10 16.37 1.55
    -2 -17 -11 22.26 1.35
    2 -17 -11 21.94 1.34
    -2 17 11 19.76 1.39
    -2 17 11 21.87 1.67
    -2 17 -11 23.37 1.44
    -2 17 12 1.06 0.69
    -2 17 -12 1.41 0.72
    -2 -17 -12 1.7 0.63
    2 -17 -12 1.62 0.59
    -2 -17 -13 52.9 2.31
    -2 17 13 47.01 2.36
    -2 17 -13 52.68 2.37
    2 -17 -13 52.48 2.31
    -2 17 -14 1.36 0.63
    -2 17 14 0.24 0.59
    -2 -17 -14 1.23 0.51
    2 -17 -14 0.58 0.48
    -2 17 14 0.41 0.79
    -2 17 15 11.57 0.89
    -2 -17 -15 11.7 0.81
    2 -17 -15 11.13 0.79
    -2 17 15 10.21 1.05
    2 -17 -16 4.53 0.61
    -2 17 16 6.92 0.7
    -2 17 16 6.32 0.8
    -2 -17 16 4.13 0.48
    2 -17 -17 2.1 0.45
    2 17 17 1.42 0.45
    -2 17 17 1.37 0.53
    -2 18 0 3.01 0.73
    -2 -18 0 2.11 0.68
    2 -18 0 3.49 0.73
    -2 18 0 2.55 0.87
    -2 18 -1 0.6 0.67
    -2 18 1 1.73 0.67
    -2 -18 -1 0.72 0.67
    2 -18 -1 2.05 0.69
    -2 18 -1 1.02 0.75
    -2 18 2 177.65 6.95
    -2 18 -2 175.09 6.96
    -2 -18 -2 175.58 6.86
    2 -18 -2 177.9 6.83
    -2 18 2 179.21 6.86
    -2 18 2 166.38 6.99
    -2 18 -2 182.18 6.9
    -2 18 3 25.06 1.64
    -2 -18 -3 26.1 1.55
    2 -18 -3 24.59 1.5
    -2 18 -3 27 1.66
    -2 18 3 28.74 1.83
    -2 18 -3 27.51 1.61
    -2 18 3 25.2 1.51
    -2 18 -4 89.31 4
    -2 -18 -4 100.91 3.97
    2 -18 -4 97.71 3.95
    -2 18 -4 91.84 3.98
    -2 18 4 95.84 4.05
    -2 18 4 90.69 4.18
    -2 18 4 92.13 3.89
    -2 18 -5 18.17 1.31
    2 -18 -5 19.1 1.25
    -2 18 5 19.28 1.28
    -2 18 -5 17.58 1.27
    -2 -18 -5 15.63 1.22
    -2 18 5 19.5 1.56
    -2 18 5 16.51 1.29
    -2 -18 6 16.79 1.25
    -2 18 6 17.43 1.29
    -2 -18 -6 14.9 1.19
    -2 18 -6 17.54 1.27
    2 -18 -6 17.26 1.18
    -2 18 6 17.58 1.25
    2 18 -6 16.17 1.24
    -2 18 6 19.06 1.54
    -2 18 -6 16.8 1.26
    -2 -18 7 2.42 0.7
    2 18 7 0.77 0.66
    -2 18 7 1.18 0.71
    2 18 -7 1.01 0.65
    -2 18 7 1.44 0.72
    -2 18 -7 1.38 0.67
    -2 -18 -7 0.72 0.64
    2 -18 -7 0.84 0.61
    -2 18 7 1.25 0.96
    -2 18 -7 1.35 0.69
    -2 18 -8 48.29 2.28
    -2 -18 -8 47.63 2.3
    -2 18 8 51.17 2.4
    2 18 8 50.07 2.31
    -2 -18 8 48.4 2.27
    -2 18 -8 50.88 2.37
    2 -18 -8 49.58 2.3
    -2 18 8 50.75 2.63
    -2 18 8 52.22 2.34
    2 18 -8 47.48 2.27
    2 18 9 1.22 0.59
    -2 18 9 0.14 0.67
    -2 -18 -9 0.31 0.58
    2 -18 -9 1.88 0.65
    2 18 9 1.5 0.63
    -2 18 9 0.79 0.57
    -2 18 9 1.01 0.86
    -2 18 -9 0.2 0.6
    -2 -18 -10 157.94 6.11
    2 -18 -10 163.42 6.11
    -2 18 10 157.6 6.18
    -2 18 -10 163.15 6.18
    2 18 10 154.85 6.12
    -2 18 10 153.63 6.41
    -2 18 -11 16.02 1.16
    -2 -18 -11 16.43 1.1
    2 -18 -11 17.8 1.11
    -2 18 11 17.53 1.17
    -2 18 11 16.35 1.4
    2 18 11 15.73 1.1
    -2 -18 -12 13 0.91
    2 -18 -12 13.28 0.92
    -2 18 12 13.22 1.03
    -2 18 -12 12.29 0.96
    2 18 12 13.2 0.98
    -2 18 12 12.99 1.23
    -2 18 13 21.1 1.24
    2 -18 -13 20.12 1.14
    -2 18 -13 22.03 1.23
    -2 -18 -13 21.15 1.15
    2 18 13 20.64 1.21
    -2 18 14 158.11 5.72
    -2 -18 -14 144.28 5.62
    2 -18 -14 150.53 5.62
    2 18 14 150.37 5.68
    -2 18 14 147.22 5.88
    2 -18 -15 1.4 0.43
    -2 18 15 0.98 0.45
    2 18 15 0.71 0.44
    -2 18 15 1.48 0.59
    2 -18 -16 23.58 1.13
    -2 18 16 22.55 1.26
    2 -19 0 18.18 1.22
    -2 19 0 17.25 1.32
    -2 -19 0 17.89 1.24
    -2 19 0 18.75 1.22
    -2 19 -1 44.01 2.28
    -2 -19 1 44.36 2.18
    2 -19 1 46.43 2.19
    -2 -19 -1 46.95 2.19
    2 -19 -1 44.35 2.16
    -2 19 1 46.99 2.16
    -2 19 -1 44.04 2.16
    -2 19 2 16.25 1.28
    -2 19 -2 18.4 1.31
    -2 -19 2 13.95 1.16
    2 -19 2 16.64 1.16
    -2 -19 -2 18.71 1.22
    2 -19 -2 17.52 1.17
    -2 19 -2 16.39 1.18
    -2 19 2 16.48 1.13
    -2 19 3 16.5 1.28
    -2 -19 -3 17.25 1.18
    2 -19 -3 18.5 1.2
    -2 19 -3 15.77 1.17
    2 19 -3 18.03 1.29
    -2 19 3 17.03 1.33
    -2 19 -3 19.22 1.31
    2 19 3 16.04 1.25
    -2 19 3 16.19 1.12
    -2 19 4 117.87 4.73
    -2 19 -4 120 4.75
    -2 -19 -4 117.18 4.65
    2 -19 -4 115.92 4.62
    2 19 -4 110.6 4.71
    -2 19 4 112.68 4.85
    2 19 4 112.89 4.72
    -2 19 -4 117.64 4.66
    -2 19 5 47.46 2.33
    -2 -19 -5 53.35 2.3
    2 -19 -5 49.87 2.26
    -2 19 -5 49.03 2.31
    -2 -19 5 50.11 2.32
    -2 19 5 46.06 2.49
    -2 19 -5 48.83 2.35
    2 19 5 45.6 2.33
    2 19 -5 46.77 2.31
    -2 -19 6 14.34 1.05
    -2 19 6 12.81 1.08
    -2 19 -6 14.83 1.08
    -2 -19 -6 15.9 1.07
    -2 19 6 14.02 1.3
    2 19 6 13.19 1.1
    2 19 -6 14.85 1.07
    -2 19 -6 12.63 1.06
    2 -19 -6 13.06 1
    -2 -19 7 3.51 0.66
    2 19 7 3.83 0.75
    2 19 -7 4.01 0.67
    -2 19 7 4.4 0.94
    -2 -19 -7 2.84 0.64
    2 -19 -7 4.43 0.66
    -2 19 7 4.2 0.74
    -2 19 -7 4.58 0.68
    -2 19 -7 2.62 0.71
    2 19 8 6.4 0.73
    -2 19 -8 6.3 0.79
    -2 -19 -8 5.96 0.75
    2 -19 -8 6.34 0.72
    -2 19 8 7.37 1.05
    -2 19 8 7.84 0.78
    -2 19 -8 6.11 0.72
    -2 -19 -9 17.24 1.07
    2 -19 -9 15.83 1.05
    -2 19 9 15.85 1.09
    -2 19 -9 17.85 1.13
    2 19 9 14.45 0.98
    -2 19 9 17.73 1.39
    -2 19 10 6.1 0.96
    -2 19 10 6.13 0.75
    -2 -19 -10 6.1 0.68
    2 -19 -10 7.06 0.69
    -2 19 -10 6.14 0.73
    -2 -19 -11 19.12 1.13
    -2 19 11 21.1 1.21
    -2 19 11 19.03 1.4
    -2 19 -11 19.91 1.17
    2 -19 -11 22.35 1.15
    -2 19 12 9.87 0.97
    -2 19 12 8.58 0.75
    2 -19 -12 8.18 0.67
    -2 19 -12 10.06 0.76
    2 -19 -13 19.31 1.03
    -2 19 13 20.7 1.08
    -2 19 13 17.22 1.23
    -2 19 14 10.35 0.71
    -2 19 15 1.32 0.45
    2 -20 0 47.81 2.14
    -2 -20 0 49.29 2.17
    -2 20 0 47.68 2.27
    2 20 0 44.86 2.23
    -2 20 0 42.02 2.06
    2 20 -1 83.15 3.55
    -2 -20 1 84.13 3.43
    2 -20 1 80.11 3.4
    -2 -20 -1 80.47 3.41
    2 -20 -1 83.78 3.42
    -2 20 -1 85.22 3.55
    -2 20 -1 83.03 3.38
    2 20 2 2.93 0.72
    2 20 -2 3.17 0.76
    -2 -20 2 4.08 0.66
    2 -20 2 2.75 0.62
    -2 -20 -2 2.32 0.61
    2 -20 -2 2.56 0.63
    -2 20 2 2.06 0.67
    -2 20 -2 2.59 0.73
    -2 20 -2 3.2 0.61
    -2 20 3 13 1.1
    2 -20 3 13.47 1
    2 -20 -3 14.36 1
    -2 -20 -3 13.56 0.99
    -2 -20 3 13.75 1.01
    -2 20 -3 14.75 1.12
    2 20 3 13.38 1.1
    2 20 -3 15.88 1.13
    -2 20 -3 14.8 0.99
    -2 -20 -4 9.82 0.8
    2 20 4 8.71 0.91
    2 20 -4 6.87 0.83
    -2 -20 4 6.5 0.76
    2 -20 4 6.89 0.75
    -2 20 -4 8.2 0.84
    -2 -20 4 7.21 0.82
    -2 20 4 7.83 0.95
    -2 20 4 9.59 0.9
    -2 20 -4 8.49 0.81
    2 -20 -4 9.05 0.79
    -2 20 5 20.7 1.32
    -2 -20 -5 22.9 1.27
    2 -20 -5 24.47 1.29
    -2 20 -5 21.28 1.27
    -2 20 -5 21.57 1.31
    -2 20 5 23.16 1.47
    -2 -20 5 21.95 1.29
    2 20 5 21.26 1.33
    2 20 -5 24.44 1.34
    -2 20 6 88.63 3.7
    -2 20 6 86.93 3.53
    -2 20 -6 84.19 3.5
    -2 -20 -6 84.66 3.46
    2 -20 -6 88.48 3.47
    -2 20 -6 82.01 3.47
    -2 -20 6 85.65 3.46
    2 20 6 87.86 3.53
    2 20 -6 84.3 3.49
    -2 20 7 34.11 1.66
    -2 20 -7 32.1 1.62
    -2 -20 -7 32.93 1.63
    2 -20 -7 34.94 1.64
    2 20 7 33.03 1.65
    -2 20 7 36.99 1.92
    2 20 -7 32.48 1.61
    -2 20 -7 36.42 1.65
    2 20 8 0.59 0.46
    -2 -20 -8 0.41 0.48
    2 -20 -8 -0.36 0.46
    -2 20 8 1.45 0.75
    -2 20 -8 0.51 0.52
    -2 -20 -9 1.02 0.46
    2 -20 -9 1.08 0.46
    -2 20 -9 0.43 0.46
    -2 20 9 0.62 0.68
    -2 -20 -10 22.3 1.16
    2 -20 -10 23.62 1.16
    -2 20 10 23.51 1.4
    -2 20 -10 22.43 1.17
    -2 20 11 14.32 1.06
    -2 20 -11 14.65 0.85
    -2 20 12 4.17 0.67
    -2 20 13 25.26 1.29
    2 21 0 4.63 0.71
    -2 -21 0 6.35 0.65
    2 -21 0 5.04 0.62
    -2 21 0 5.81 0.77
    -2 21 -1 18.44 1.16
    2 -21 1 15.47 1.01
    -2 -21 -1 18.04 1.04
    2 -21 -1 18.23 1.05
    -2 -21 1 19.03 1.06
    2 21 -1 15.9 1.14
    2 21 2 1.26 0.62
    2 21 -2 0.23 0.54
    -2 -21 2 0.68 0.48
    2 -21 2 0.59 0.45
    -2 -21 -2 1.14 0.51
    2 -21 -2 1.48 0.5
    -2 -21 2 0.72 0.56
    -2 21 2 0.97 0.54
    -2 21 -2 -0.06 0.55
    2 21 3 2.43 0.6
    -2 -21 3 1.91 0.51
    2 -21 3 2.03 0.53
    -2 -21 -3 3.3 0.52
    2 -21 -3 3.46 0.55
    2 21 -3 2.32 0.56
    -2 21 3 3.2 0.67
    -2 21 -3 2.83 0.64
    -2 -21 3 1.41 0.56
    -2 -21 4 43.7 1.93
    2 21 4 44.13 2
    -2 -21 4 44.4 1.91
    -2 21 4 40.27 1.97
    -2 21 -4 41.85 1.98
    -2 -21 -4 42.35 1.91
    2 -21 -4 45.11 1.92
    2 -21 4 43.53 1.91
    2 21 -4 43.37 1.98
    -2 21 -4 42.45 1.86
    2 21 5 26.81 1.4
    -2 -21 5 28.05 1.34
    2 -21 5 27.02 1.33
    -2 21 5 25.39 1.39
    -2 21 -5 27.12 1.39
    -2 -21 -5 29.12 1.35
    2 -21 -5 27.66 1.33
    -2 21 -5 26.9 1.31
    -2 -21 5 26.59 1.33
    2 21 -5 28.24 1.4
    -2 -21 -6 8.26 0.68
    2 -21 -6 9.24 0.7
    2 -21 6 8.15 0.67
    2 21 -6 11.18 0.76
    -2 21 6 9.38 0.84
    -2 -21 6 10.22 0.71
    -2 21 -6 9.36 0.69
    2 21 6 8.98 0.74
    -2 21 7 2.08 0.61
    -2 -21 7 0.99 0.4
    -2 21 -7 1.2 0.42
    -2 21 8 7.42 0.8
    -2 21 -8 8.49 0.61
    -2 21 9 3.84 0.63
    2 22 0 1.67 0.47
    -2 22 0 2 0.51
    -2 -22 0 1.32 0.48
    -2 -22 -1 29.39 1.45
    2 22 -1 32 1.49
    -2 22 -1 27.83 1.45
    -2 -22 1 31.69 1.45
    -2 -22 2 2.58 0.47
    2 22 2 2.35 0.5
    2 22 -2 2.74 0.49
    -2 22 2 1.89 0.51
    -2 22 -2 2.74 0.51
    -2 -22 3 31.38 1.47
    -2 22 3 34.1 1.56
    2 22 -3 34.15 1.54
    2 22 3 33.25 1.54
    -2 -22 4 14.28 0.78
    3 0 0 1.13 0.87
    -3 0 1 0.53 0.62
    3 0 -1 0.67 0.95
    3 0 1 0.96 0.87
    3 0 -2 396.29 14.59
    3 0 2 384.82 14.33
    -3 0 2 361.75 14
    3 0 -3 1.47 1.01
    -3 0 3 0.74 0.6
    3 0 3 0.21 0.7
    -3 0 3 -0.41 0.97
    3 0 4 204.38 7.92
    -3 0 4 208.02 7.83
    -3 0 5 -0.42 0.63
    -3 0 -5 -0.12 0.77
    3 0 5 0.29 0.63
    -3 0 5 0.47 0.92
    -3 0 6 217.23 9.27
    -3 0 6 231.9 8.93
    -3 0 -6 221.62 9
    -3 0 7 -0.18 1.11
    -3 0 7 0.27 0.85
    -3 0 -7 -0.44 0.81
    -3 0 8 12.93 1.68
    -3 0 -8 14.99 1.61
    -3 0 8 13.19 1.53
    -3 0 9 1.52 1.16
    -3 0 -9 0.55 0.9
    -3 0 9 0.66 0.93
    -3 0 -10 37.6 2.67
    -3 0 -10 38.43 1.84
    3 0 -10 36.6 1.94
    -3 0 10 43.05 3.07
    -3 0 10 38.88 1.9
    -3 0 -11 0.44 0.97
    -3 0 -11 -0.3 0.54
    -3 0 11 0.06 0.51
    3 0 -11 0.44 0.64
    -3 0 11 0.26 1.15
    -3 0 -12 21.47 1.35
    -3 0 -12 20.86 2.16
    3 0 -12 21.82 1.42
    3 0 -12 18.41 2.13
    -3 0 12 23.48 2.46
    -3 0 -13 0.78 0.61
    3 0 -13 0.09 0.72
    3 0 -13 0.26 0.51
    3 0 -13 0.55 1.14
    -3 0 13 -1.19 1.32
    -3 0 13 1.42 0.69
    -3 0 -14 162.5 6.35
    3 0 -14 155.52 6.16
    3 0 -14 165.38 6.51
    3 0 -14 150.36 7.77
    -3 0 14 169.77 6.41
    -3 0 14 155.47 8.05
    -3 0 -15 0.16 0.69
    -3 0 15 1 0.77
    3 0 -15 -0.39 0.75
    3 0 -15 0.3 0.52
    3 0 -15 -0.3 1.1
    -3 0 15 -1.35 1.5
    -3 0 -16 62.57 2.84
    3 0 -16 67.49 2.87
    3 0 -16 69.93 4.39
    -3 0 16 65.98 3.05
    -3 0 -16 64.44 3.06
    -3 0 16 70.57 4.85
    -3 0 -17 0.61 0.71
    -3 0 -17 0.07 0.55
    3 0 -17 0.26 0.57
    -3 0 17 1.1 1.47
    -3 0 17 0.09 0.76
    3 0 18 419.04 17.81
    -3 0 18 419.47 15.58
    -3 0 -18 427.2 15.59
    -3 0 18 400.63 17.7
    -3 0 -19 -1.13 0.79
    -3 0 19 0.25 0.68
    -3 0 20 353.68 13.17
    -3 0 21 1.02 0.68
    -3 0 22 83.14 3.49
    -3 0 23 0.71 0.52
    -3 0 24 4.1 0.63
    -3 0 -25 0.42 0.39
    -3 0 25 0.31 0.42
    3 -1 0 1.96 0.92
    3 1 0 2.26 0.88
    -3 1 1 3.85 0.82
    3 -1 -1 4.77 1.03
    3 -1 1 2.05 0.88
    3 1 -1 3.6 1.06
    3 1 1 5.38 1.12
    3 1 -2 82.31 3.87
    3 -1 2 84 3.61
    -3 -1 -2 77.4 3.23
    3 1 2 79.33 3.67
    -3 1 2 76.99 3.43
    -3 -1 -3 100.17 4.19
    3 -1 3 101.62 4.3
    3 1 3 88.38 4.33
    -3 1 3 101.75 4.63
    -3 1 3 104.34 4.32
    -3 -1 3 93.72 3.97
    -3 -1 -4 17.12 1.36
    3 -1 4 19.16 1.34
    3 1 4 16.89 1.43
    -3 -1 4 16.96 1.19
    -3 1 4 16.08 1.39
    -3 1 5 0.61 0.73
    -3 -1 5 0.52 0.61
    -3 -1 -5 -0.11 0.69
    3 -1 5 0.34 0.53
    -3 1 5 1.26 1.05
    3 1 -5 0.17 0.94
    3 -1 -6 50.59 3.04
    3 1 -6 46.24 2.97
    -3 -1 6 50.8 2.55
    -3 1 6 43.24 2.9
    -3 -1 -6 54.49 2.78
    -3 1 6 46.95 2.72
    3 1 -7 394.45 15.61
    -3 1 7 402.86 15.62
    -3 -1 7 361.45 14.9
    -3 1 7 412.06 15.3
    3 -1 -7 395.64 15.49
    -3 -1 -7 431.35 15.3
    -3 1 8 122.08 5.58
    3 -1 -8 125.34 5.8
    3 1 -8 112.57 5.72
    -3 -1 8 109.47 5.22
    -3 -1 -8 122.26 5.5
    -3 1 8 126.21 5.85
    -3 -1 -9 -0.18 0.87
    3 -1 -9 1.03 1.05
    -3 1 9 1.08 1.17
    3 1 -9 -0.22 0.99
    -3 -1 9 0.15 0.74
    -3 1 9 0.18 0.94
    -3 1 -10 9.61 0.84
    3 1 -10 10.47 0.96
    -3 -1 -10 10.95 0.85
    3 -1 -10 10.37 1.6
    3 1 -10 13.85 1.75
    -3 1 10 10.39 0.91
    -3 -1 -10 8.81 1.47
    -3 1 10 9.43 1.7
    -3 -1 10 8.71 0.91
    -3 -1 10 11.02 0.94
    -3 1 10 12.04 1.65
    -3 1 -11 38.97 1.86
    -3 -1 -11 34.42 1.8
    3 -1 -11 35.78 1.96
    3 1 -11 39.91 1.97
    3 1 -11 35.11 2.81
    -3 1 11 38.81 2.78
    -3 1 11 35.45 1.87
    -3 -1 -11 40.82 2.82
    -3 -1 -12 9.9 1.7
    -3 1 -12 14.37 1.08
    -3 -1 -12 14.35 1.07
    3 -1 -12 13.31 1.17
    3 1 -12 15.36 1.2
    -3 1 12 13.07 1.1
    3 1 -12 16.11 1.97
    -3 1 12 14.35 2.02
    -3 1 -13 15.94 1.16
    -3 -1 -13 11.01 1.74
    -3 -1 -13 15.33 1.13
    3 -1 -13 14.76 0.98
    3 -1 -13 14.98 1.27
    3 1 -13 14.27 0.96
    3 1 -13 16.46 1.26
    -3 1 13 13.37 1.16
    3 1 -13 16.43 2.07
    -3 1 13 14.33 1.18
    -3 -1 13 14.44 1.17
    -3 1 13 13.38 2.03
    -3 1 -14 18.78 1.32
    -3 -1 -14 23.09 2.41
    -3 -1 -14 21.45 1.37
    3 -1 -14 20.14 1.2
    3 -1 -14 20.31 1.52
    3 1 -14 19.42 1.48
    3 1 -14 19.51 1.19
    -3 1 14 19.09 2.42
    3 1 -14 21.8 2.29
    -3 1 14 18.49 1.37
    -3 -1 14 19.81 1.37
    3 -1 -15 27.95 2.73
    3 -1 -15 31.07 1.61
    3 1 -15 31.32 1.91
    3 1 -15 32.7 2.93
    -3 1 15 25.85 1.72
    -3 1 -15 33.22 1.82
    -3 1 15 34.06 3.17
    -3 -1 -15 30.43 1.76
    -3 -1 15 31.2 1.8
    3 1 -15 30.3 1.6
    3 -1 -15 31.08 1.91
    -3 1 -16 13.32 1.21
    -3 1 16 12.19 1.15
    3 1 -16 14.59 1.31
    -3 -1 -16 13.19 1.01
    3 -1 -16 11.86 0.97
    -3 1 16 13.09 2.25
    -3 1 16 7.37 1.83
    3 -1 -16 13.15 1.94
    -3 -1 16 10.85 1.14
    -3 -1 -16 13.13 1.18
    -3 -1 -17 9.29 1.12
    -3 -1 -17 10.49 0.94
    3 -1 -17 9.08 0.91
    -3 1 17 10.79 1.13
    -3 1 17 9.12 2.02
    -3 -1 17 8.16 1.05
    -3 1 17 9.53 1.84
    -3 -1 -18 0.61 0.78
    3 1 18 1.12 1.25
    -3 -1 -18 0.8 0.61
    3 -1 -18 0.47 0.56
    -3 1 18 1.84 1.61
    -3 1 18 0.88 0.72
    -3 -1 18 1.3 0.69
    -3 1 19 113.35 4.63
    -3 -1 -19 108.95 4.42
    3 -1 -19 105.3 4.42
    -3 -1 19 110.95 4.6
    -3 -1 -19 111.07 4.63
    -3 -1 -20 0.25 0.75
    -3 1 20 0.4 0.75
    -3 -1 20 0.71 0.72
    -3 -1 -21 158.89 6.28
    -3 1 21 160.24 6.25
    -3 -1 21 157.4 6.23
    -3 -1 -22 18.85 1.35
    -3 1 22 20.17 1.28
    -3 1 -22 18 1.28
    -3 -1 22 20.23 1.26
    -3 1 -23 96.02 3.84
    -3 -1 23 92.71 3.74
    -3 1 23 92.53 3.75
    -3 1 -24 2.5 0.57
    -3 1 24 2.67 0.55
    -3 1 -25 6.57 0.61
    -3 1 25 6.82 0.62
    -3 -1 25 6 0.6
    -3 2 0 1.4 0.74
    3 2 0 3.7 1
    -3 2 1 26.78 1.84
    3 -2 1 26.62 1.84
    3 2 -1 28.87 2.14
    3 2 1 31.19 2.08
    -3 -2 -1 25.2 1.4
    -3 -2 -2 189.84 7.03
    3 -2 -2 178.41 7.46
    3 -2 2 177.06 7.27
    -3 2 2 185.31 7.38
    3 2 -2 167.04 7.59
    3 2 2 183.15 7.53
    -3 -2 -3 18.58 1.3
    3 -2 -3 20.89 1.64
    3 -2 3 18.97 1.36
    3 2 3 19.07 1.57
    -3 2 3 18.52 1.46
    -3 -2 -4 22.47 1.48
    3 -2 -4 20.67 1.82
    3 2 -4 17.7 1.78
    -3 -2 4 14.62 1.11
    3 -2 4 21.16 1.39
    3 2 4 20.44 1.59
    -3 -2 4 21.01 1.79
    -3 2 4 19 1.79
    -3 2 4 23.07 1.72
    -3 -2 -5 310.36 11.34
    3 2 -5 313.21 11.88
    3 -2 5 284.55 10.95
    -3 -2 5 302.02 11.69
    -3 2 5 300.95 11.68
    -3 -2 5 279.56 10.86
    -3 2 5 291.1 11.47
    -3 -2 -6 187.1 7.8
    -3 2 6 190.88 7.95
    3 2 -6 211.04 8.36
    -3 -2 6 197.7 8.15
    -3 2 6 192.93 8.1
    -3 -2 6 179 7.36
    -3 -2 -7 178.95 7.5
    3 -2 -7 161.99 7.65
    3 2 -7 177.76 7.85
    -3 2 7 204.56 7.78
    -3 -2 7 186.26 7.8
    -3 2 7 184.23 7.79
    -3 -2 7 161.39 7.01
    -3 -2 8 11.31 1.57
    -3 2 8 14.69 1.66
    -3 2 8 9.79 1.6
    3 2 -8 10.87 1.54
    3 -2 -8 9.34 1.56
    -3 -2 8 11.5 1.19
    -3 -2 -8 11.56 1.45
    3 -2 -9 346.69 14.05
    -3 -2 -9 358.88 13.92
    3 -2 -9 345.08 12.9
    3 2 -9 341.46 12.86
    3 2 -9 363.96 14.21
    -3 2 9 365.63 14.12
    -3 -2 9 356.41 14.15
    -3 2 9 369.4 14.25
    -3 2 9 345.41 12.83
    -3 2 -10 145.12 5.64
    3 -2 -10 151.14 6.95
    -3 2 10 148.82 5.73
    3 -2 -10 141.21 5.76
    3 2 -10 141.9 5.72
    -3 -2 -10 145.19 5.6
    -3 -2 10 149.53 5.64
    -3 2 10 138.73 5.67
    -3 -2 10 141.1 6.95
    -3 2 10 155.86 7.09
    -3 2 10 149.79 6.89
    3 2 -10 154.28 7.03
    -3 -2 -10 150.19 6.77
    3 -2 -11 16.4 1.94
    -3 2 -11 16.58 1.14
    -3 -2 -11 19.35 1.15
    3 2 -11 17.62 1.25
    3 2 -11 15.07 1.98
    -3 2 11 21.48 2.28
    -3 -2 -11 15.34 1.85
    -3 2 11 16.52 1.2
    -3 -2 11 20.11 2.2
    -3 2 11 17.35 1.21
    -3 -2 11 16.53 1.13
    -3 2 11 17 2.02
    -3 2 -12 235.2 9.12
    -3 -2 -12 243.09 9.11
    3 -2 -12 225.65 10.49
    3 2 -12 237.52 9.22
    -3 -2 -12 253.59 10.57
    -3 2 12 268.75 10.73
    -3 -2 12 255.75 10.89
    -3 2 12 232.88 10.71
    3 2 -12 249.08 10.64
    -3 2 12 245.32 9.2
    -3 2 -13 18.35 1.31
    -3 -2 -13 19.68 1.3
    3 -2 -13 24.3 2.32
    3 -2 -13 20.64 1.15
    3 -2 -13 17.44 1.41
    -3 2 13 18.28 1.32
    3 2 -13 17.62 1.37
    -3 -2 -13 18.08 2.09
    -3 -2 13 19.6 1.36
    3 2 -13 17.35 2.18
    -3 -2 13 26.11 2.57
    -3 2 13 16.92 2.3
    -3 2 13 19.02 2.2
    -3 2 -14 1.09 0.68
    -3 -2 -14 2.49 0.74
    -3 -2 14 2.14 0.77
    3 -2 -14 0.47 0.81
    3 2 -14 4.13 0.87
    3 -2 -14 0.79 0.5
    -3 -2 -14 0.85 1.11
    3 2 -14 1.12 1.04
    -3 -2 14 3.49 1.51
    -3 2 14 4.76 1.53
    -3 2 14 2.21 0.76
    -3 2 14 1.99 0.72
    -3 2 14 2.04 1.33
    -3 -2 -15 15.29 2.14
    -3 -2 -15 16.1 1.23
    3 -2 -15 14.36 1.04
    3 2 -15 16.98 1.38
    3 2 -15 11.2 1.87
    -3 2 15 16.95 1.28
    -3 -2 15 15.94 1.26
    -3 2 15 11.74 2.16
    -3 2 15 14.11 2.19
    -3 -2 15 14.13 2.18
    -3 -2 -16 35.59 1.92
    -3 2 16 29.54 1.9
    -3 -2 -16 31.35 1.69
    3 -2 -16 36.44 1.76
    3 2 -16 30.1 1.93
    3 -2 -16 34.88 2.99
    -3 -2 -16 30.16 2.91
    -3 -2 16 36.59 3.24
    -3 2 16 32.65 3.23
    -3 -2 16 33.6 1.91
    -3 2 16 32.37 3.05
    3 -2 17 4.45 1.63
    3 2 17 6.87 1.77
    -3 -2 -17 5.34 0.91
    -3 -2 -17 3.48 0.7
    3 -2 -17 3.54 0.73
    -3 2 17 4.12 0.9
    -3 -2 17 4.4 0.86
    -3 -2 17 6.16 1.75
    -3 2 17 3.98 1.64
    -3 2 17 2.67 1.37
    -3 -2 -18 1.04 0.78
    3 -2 18 1.5 1.39
    3 2 18 -0.37 1.2
    -3 -2 18 1.09 1.67
    -3 -2 -18 1.66 0.6
    3 -2 -18 1.59 0.62
    -3 2 18 1.46 1.38
    -3 -2 18 0.77 0.67
    -3 2 18 0.44 0.78
    -3 2 18 -0.67 1.22
    -3 2 19 3.96 0.88
    -3 2 -19 2.44 0.9
    -3 -2 -19 3.33 0.88
    -3 -2 -19 3.7 0.63
    3 -2 -19 4.09 0.71
    -3 -2 19 2.65 0.83
    -3 2 -20 10.13 1.1
    -3 -2 -20 10.18 1.01
    -3 2 20 8.26 0.98
    -3 -2 20 8.55 0.96
    -3 -2 -20 9.45 0.88
    3 -2 -20 8.62 0.88
    -3 2 -21 42.7 2.17
    -3 -2 -21 43.37 2.14
    -3 2 21 41.38 2.14
    -3 -2 21 41.53 2.12
    -3 -2 -22 23.03 1.42
    -3 2 -22 24.49 1.44
    -3 -2 22 23.04 1.35
    -3 2 22 20.28 1.35
    -3 2 -23 33.12 1.66
    -3 2 23 30.54 1.57
    -3 -2 -23 33.06 1.68
    -3 -2 23 31.14 1.55
    -3 -2 -24 0.57 0.49
    -3 2 24 0.6 0.55
    -3 2 -24 0.58 0.5
    -3 -2 -25 34.42 1.52
    -3 2 -25 32.98 1.51
    -3 2 25 33.58 1.52
    -3 -2 25 32.63 1.51
    -3 3 0 -0.12 0.88
    3 -3 0 2.18 0.86
    3 3 0 0.61 0.97
    3 -3 -1 1.23 0.83
    -3 3 1 1.58 0.84
    -3 -3 -1 2.32 0.55
    3 3 -1 3 1.11
    3 3 1 0.6 0.95
    -3 3 2 4.52 0.98
    3 -3 2 7.2 0.98
    -3 -3 -2 5.21 0.79
    3 3 2 6.43 1.19
    3 -3 -2 3.75 1.01
    3 -3 -3 2.02 0.92
    -3 -3 -3 2.22 0.72
    3 -3 3 1.83 0.67
    3 3 3 2.3 0.95
    -3 3 3 0.26 0.82
    -3 -3 -4 16.97 1.36
    3 -3 4 15.36 1.18
    3 -3 -4 18.39 1.75
    3 3 -4 17.36 1.89
    -3 -3 4 18.91 1.68
    -3 3 4 15.54 1.62
    -3 3 4 16.66 1.67
    -3 -3 -5 659.44 23.23
    3 -3 -5 570.45 23.48
    3 3 -5 639.39 23.79
    -3 -3 5 622.29 23.54
    -3 3 5 633.47 23.53
    -3 3 5 643.94 23.53
    -3 -3 -6 15.75 1.53
    -3 3 6 17.41 1.71
    3 3 -6 13.95 1.76
    -3 -3 6 17.15 1.71
    -3 3 6 16.5 1.67
    -3 3 7 79.98 3.99
    3 3 -7 78.04 4.18
    -3 -3 -7 73.65 3.72
    -3 -3 7 68.7 3.84
    -3 3 7 72.99 3.91
    -3 -3 -8 72.75 3.81
    3 -3 -8 69.88 3.98
    -3 3 8 74.5 4.05
    3 3 -8 72.17 4.1
    -3 -3 8 63.58 3.89
    -3 3 8 68.17 3.94
    -3 -3 -9 17.09 1.79
    -3 3 -9 17.56 1.11
    3 -3 -9 17.6 1.22
    3 3 -9 18.2 1.17
    3 3 -9 16.08 1.93
    -3 -3 9 18.33 2.05
    -3 3 9 15.86 1.87
    -3 3 9 19.18 1.97
    3 -3 -9 15.85 1.86
    -3 3 9 15.82 1.11
    -3 -3 9 15.06 1.1
    -3 -3 -10 86.99 4.46
    -3 3 -10 79.5 3.38
    -3 -3 -10 82.92 3.31
    3 -3 -10 80.75 4.6
    3 -3 -10 82.46 3.51
    3 3 -10 78.83 3.42
    -3 3 10 86.37 4.7
    3 3 -10 78.07 4.53
    -3 3 10 80.65 3.41
    -3 3 10 76.12 3.43
    -3 -3 10 85.09 4.65
    -3 3 10 78.59 4.54
    -3 -3 10 79.08 3.33
    -3 -3 11 6.95 0.82
    -3 3 11 11.57 1.72
    -3 -3 -11 7.77 0.81
    -3 -3 11 7.12 1.56
    -3 -3 -11 8.45 1.45
    3 -3 -11 9.57 0.98
    3 3 -11 8.59 0.91
    -3 3 -11 7.78 0.84
    3 3 -11 8.79 1.58
    -3 3 11 9.99 1.67
    -3 3 11 6.78 0.87
    3 -3 -11 5.57 1.46
    -3 3 11 8.38 0.98
    -3 -3 -12 179.17 6.69
    3 -3 -12 172.06 8.17
    3 3 -12 166.99 6.77
    3 3 -12 183.89 8.25
    -3 3 12 175.85 6.82
    -3 -3 12 168.67 8.23
    -3 3 12 177 8.27
    -3 -3 -12 178.57 8.11
    -3 3 12 185.71 8.34
    -3 -3 12 165.22 6.64
    3 -3 -13 1.67 1.26
    -3 -3 -13 2.17 0.71
    -3 -3 13 4.21 0.79
    3 3 -13 3.59 0.82
    -3 -3 -13 2.88 1.35
    3 -3 -13 3.47 0.59
    3 3 -13 2.19 1.26
    -3 3 13 4.14 1.56
    -3 3 13 4.84 0.86
    -3 3 13 4.35 1.51
    3 -3 -14 5.82 1.45
    -3 -3 -14 5.92 1.46
    -3 -3 -14 4.73 0.84
    -3 3 14 8.05 0.96
    -3 3 14 5.05 1.54
    3 3 -14 5.49 0.9
    -3 -3 14 5.36 1.65
    3 -3 -14 5.97 0.72
    3 3 -14 3.1 1.25
    -3 3 14 7.11 1.62
    -3 -3 14 7.23 0.91
    -3 3 14 5.32 0.93
    -3 -3 -15 1.5 1.21
    -3 -3 -15 3.67 0.8
    3 3 -15 3.42 0.88
    -3 3 15 2.94 1.52
    3 -3 -15 2.68 0.64
    -3 3 15 3.76 0.84
    -3 -3 15 3.58 0.85
    -3 -3 15 1.67 1.46
    -3 3 15 6.32 1.82
    -3 3 15 3.16 0.84
    -3 3 16 4.08 1.53
    -3 -3 -16 6.93 1.65
    -3 3 -16 6.01 1.03
    -3 -3 -16 7.33 0.97
    -3 3 16 5.9 1.69
    3 3 -16 4.74 0.96
    -3 -3 -16 6.93 0.78
    3 -3 -16 7.1 0.8
    -3 3 16 6.21 0.97
    -3 -3 16 8.36 0.98
    -3 -3 16 9.73 1.9
    -3 3 17 9.42 1.95
    -3 -3 -17 9.05 1.84
    -3 3 -17 8.18 1.1
    -3 -3 -17 6.76 0.96
    3 -3 17 4.77 1.53
    3 3 17 7.8 1.67
    3 -3 -17 8.29 0.93
    3 -3 -17 9.65 0.87
    -3 -3 17 7.65 1.03
    -3 -3 -17 8.87 0.88
    3 -3 -17 12.71 1.99
    -3 -3 17 9.59 2.15
    -3 3 17 6.39 1.82
    -3 3 17 8.82 1.04
    -3 3 -18 5.95 0.94
    -3 -3 -18 6.69 0.97
    3 -3 -18 6.24 0.8
    3 -3 18 5.92 1.82
    3 3 18 4.28 1.55
    -3 -3 18 4.28 1.78
    -3 -3 -18 6.45 0.8
    3 -3 -18 5.46 0.76
    -3 -3 18 8.08 0.99
    -3 3 18 4.29 1.65
    -3 3 18 7.73 1.77
    -3 3 18 7.12 1.03
    -3 3 -19 38.37 2.06
    -3 -3 -19 37.4 2
    3 -3 -19 35.63 1.84
    -3 3 19 35.87 1.99
    -3 -3 -19 33.56 1.78
    3 -3 -19 34.42 1.81
    -3 -3 19 34.27 1.93
    -3 3 -20 16.18 1.3
    -3 -3 -20 15.41 1.23
    -3 3 20 15.52 1.24
    -3 -3 -20 13.31 1.02
    3 -3 -20 15.4 1.07
    -3 -3 20 14.92 1.19
    -3 3 -21 30.85 1.77
    -3 -3 -21 34.99 1.81
    -3 -3 21 29.94 1.69
    -3 3 21 29.81 1.71
    -3 -3 -22 11.79 0.99
    -3 -3 22 11.94 0.96
    -3 3 -22 11.72 1.02
    -3 3 22 11.43 0.96
    -3 3 -23 4.91 0.69
    -3 -3 23 4.39 0.61
    -3 3 23 4.75 0.65
    -3 -3 -23 4.15 0.68
    -3 3 -24 3.97 0.6
    -3 -3 -24 4.32 0.59
    -3 3 -25 1.99 0.44
    -3 -3 -25 2.15 0.43
    -3 3 25 1.8 0.44
    -3 -3 25 2.26 0.43
    -3 4 0 0.69 0.9
    3 4 0 1.17 0.89
    3 -4 0 1.31 0.78
    -3 4 -1 33.51 2.23
    3 -4 -1 31.52 2.12
    3 -4 1 29.17 1.92
    3 4 1 36.68 2.42
    -3 4 1 30.85 2.19
    3 -4 -2 61.52 3.23
    -3 4 2 58.85 3.23
    3 4 2 58.95 3.32
    3 -4 -3 45.27 2.64
    3 -4 3 36.44 2.1
    3 4 -3 38.76 2.75
    -3 4 3 42.32 2.59
    3 -4 -4 66.8 3.61
    -3 4 4 64.35 3.54
    3 -4 4 68.84 2.99
    3 4 -4 63.71 3.74
    -3 -4 4 67.02 3.52
    -3 4 4 65.88 3.5
    -3 4 5 2.19 1.04
    -3 4 5 3.93 1.03
    3 4 -5 2.96 1.2
    3 -4 -5 4.97 1.24
    -3 -4 5 4.27 1.13
    3 4 -6 180.79 8.19
    -3 -4 6 189.67 7.97
    -3 4 6 186.71 7.97
    -3 4 6 184.81 8.04
    -3 4 7 9.79 1.55
    -3 -4 -7 10.3 1.31
    -3 4 7 9.05 1.48
    3 4 -7 7.52 1.47
    -3 -4 7 8.44 1.42
    -3 4 8 2.38 1.19
    -3 -4 -8 1.56 0.93
    3 -4 -8 2.86 1.25
    -3 4 -8 2.6 0.61
    3 4 -8 0.9 1.09
    -3 -4 8 1.79 0.96
    -3 4 8 1.41 1.06
    -3 -4 -9 3.46 1.1
    -3 4 -9 2.62 0.62
    -3 4 9 0.94 1.17
    -3 -4 9 3.31 0.64
    3 -4 -9 2.59 0.7
    3 4 -9 2.74 0.68
    3 -4 -9 0.47 1.11
    -3 4 9 4.11 0.78
    3 4 -9 1.89 1.16
    -3 -4 9 1.72 1.07
    -3 4 9 3.49 1.24
    -3 4 9 3.13 0.63
    -3 4 10 3.28 1.41
    -3 -4 10 4.64 0.67
    -3 -4 -10 3.38 1.08
    -3 -4 -10 2.84 0.58
    -3 4 10 4.25 1.35
    3 -4 -10 3.18 0.76
    3 4 -10 3.28 0.73
    -3 4 10 3.23 0.77
    3 4 -10 3.71 1.29
    -3 -4 10 2.33 1.04
    3 -4 -10 0.25 1.1
    -3 4 10 3.92 0.7
    -3 -4 -11 50.71 3.52
    -3 -4 -11 57 2.52
    3 -4 -11 62.54 3.95
    3 -4 -11 56.39 2.71
    3 4 -11 54.05 3.71
    -3 4 11 54.99 2.64
    -3 4 11 60.6 2.74
    -3 -4 11 62.62 3.86
    -3 4 11 56.08 3.81
    3 4 -11 54.86 2.65
    -3 4 11 61.02 3.96
    -3 -4 11 56.66 2.57
    -3 -4 -12 34.9 2.87
    -3 -4 -12 38.55 1.91
    3 -4 -12 37.81 3.11
    3 -4 -12 39.95 1.8
    3 -4 -12 40.62 2.1
    3 4 -12 36.09 2
    3 4 -12 37.19 3
    -3 -4 12 35.63 3
    -3 4 12 39.53 3.13
    -3 4 12 37.43 3.14
    -3 4 12 37.02 2.06
    -3 -4 12 37.88 1.92
    -3 -4 -13 240.98 10.54
    -3 -4 -13 239.57 9.05
    3 -4 -13 238.46 10.75
    3 -4 -13 244.25 8.92
    3 4 -13 239.65 9.16
    -3 4 13 233.67 9.23
    -3 4 13 244.63 10.95
    3 4 -13 235.73 10.58
    -3 -4 13 226 10.68
    -3 4 13 245.66 10.86
    -3 -4 13 238.39 9.02
    -3 4 14 16.05 2.29
    -3 -4 -14 16.44 2.09
    -3 -4 -14 20.47 1.33
    3 -4 -14 19.08 1.16
    -3 4 -14 19.45 1.37
    3 4 -14 18.55 1.42
    -3 4 14 17.77 2.27
    -3 -4 14 18.45 1.33
    3 -4 -14 19.52 2.28
    -3 4 14 19.25 1.4
    -3 4 14 17.19 1.42
    3 4 -14 15.81 2.14
    -3 -4 14 20.28 2.5
    -3 4 -15 106.57 4.33
    -3 -4 -15 98.44 4.24
    3 -4 -15 92.29 5.59
    -3 -4 -15 96.44 4.07
    3 -4 -15 100.59 4.1
    -3 4 15 101.75 4.34
    3 4 -15 100.07 4.33
    -3 -4 15 100.12 5.86
    -3 4 15 112.8 6.06
    -3 4 15 105.84 6
    -3 -4 15 98.73 4.28
    -3 4 15 101.94 4.37
    -3 -4 -15 108.08 5.81
    -3 -4 -16 40.68 3.33
    -3 4 -16 39.13 2.13
    -3 -4 -16 44.29 2.18
    3 -4 -16 36.17 3.18
    -3 -4 -16 39.33 1.94
    3 -4 -16 37.56 1.92
    3 4 -16 37.8 2.16
    -3 -4 16 37.08 2.1
    -3 4 16 39.21 3.45
    -3 4 16 39.37 2.17
    -3 -4 16 35.72 3.3
    -3 4 16 38.4 3.43
    -3 4 -17 110.45 4.69
    -3 -4 -17 119.36 4.7
    3 -4 17 107.71 6.38
    3 4 17 113.47 6.33
    3 -4 -17 111.29 4.62
    -3 -4 -17 109.13 4.5
    3 -4 -17 109.77 4.5
    3 4 -17 112.47 4.74
    -3 4 17 112.49 4.75
    -3 -4 17 105.81 6.25
    -3 4 17 113.65 6.4
    -3 -4 -17 109.61 6.17
    -3 -4 17 110.57 4.68
    -3 4 17 115.55 6.52
    -3 4 18 -0.73 1.46
    -3 -4 -18 2.92 1.33
    -3 4 -18 1.95 0.82
    -3 -4 -18 4.55 0.87
    3 -4 -18 2.97 0.75
    -3 -4 18 3.81 1.63
    3 -4 18 -0.36 1.32
    3 4 18 1.04 1.23
    -3 -4 -18 3.07 0.65
    3 -4 -18 3.27 0.68
    -3 4 18 2.73 0.81
    -3 -4 18 2.11 0.82
    -3 4 18 6.59 1.82
    3 -4 -19 146.76 5.91
    -3 4 -19 154.77 6.06
    -3 -4 -19 150.26 6
    -3 4 19 151.51 6.06
    -3 -4 -19 147.83 5.83
    3 -4 -19 149.42 5.84
    -3 -4 19 151.81 6
    -3 4 -20 22.26 1.54
    -3 -4 -20 24.4 1.58
    3 -4 -20 27.27 1.49
    -3 -4 20 26.22 1.57
    3 -4 -20 25.52 1.43
    -3 4 20 25.97 1.58
    -3 4 -21 176.57 6.74
    -3 -4 -21 182.16 6.73
    3 -4 -21 168.44 6.57
    -3 4 21 177.1 6.77
    3 -4 -21 163.92 6.52
    -3 -4 21 175.25 6.68
    -3 4 21 169.29 6.69
    -3 -4 -22 0.69 0.61
    -3 4 22 0.68 0.67
    -3 4 -22 0.65 0.63
    -3 4 22 0.66 0.57
    -3 -4 22 0.95 0.56
    -3 4 23 25.58 1.35
    -3 4 -23 25.43 1.39
    -3 -4 -23 26.6 1.4
    -3 -4 23 25.22 1.29
    -3 -4 -24 0.34 0.45
    -3 4 -24 0.22 0.44
    -3 4 -25 51.88 2.09
    -3 4 25 53.43 2.13
    -3 -4 -25 49.08 2.09
    -3 5 0 3.72 1.15
    3 5 0 1.83 1.12
    -3 5 0 2.15 0.55
    3 -5 0 2.54 0.88
    -3 5 1 6.95 1.21
    -3 5 -1 3.32 1.16
    3 -5 -1 5.69 1.1
    3 -5 1 5.76 0.97
    -3 5 -1 4.34 0.63
    3 5 1 5.02 1.16
    3 -5 -2 43.53 2.64
    -3 5 2 40.25 1.83
    -3 5 -2 39.21 1.82
    3 -5 2 42.31 2.28
    3 5 -2 38.93 2.76
    -3 5 2 43.62 2.71
    3 -5 -3 78.26 3.9
    -3 5 3 76.46 2.99
    -3 5 -3 70.93 2.97
    -3 5 3 79.51 3.94
    3 -5 -4 296.74 11.86
    3 5 -4 288.29 12.04
    -3 5 4 297.43 11.83
    -3 5 5 3.34 1.12
    -3 5 5 4.26 1.1
    3 5 -5 4.16 1.18
    -3 -5 5 4.45 1.08
    3 5 -6 106.91 5.47
    3 -5 -6 111.79 5.4
    -3 -5 6 110.73 5.16
    -3 5 6 99.96 5.09
    -3 5 6 106.07 5.32
    -3 5 7 21.28 2.22
    3 5 -7 25.88 2.31
    -3 -5 7 23.88 2.09
    -3 5 7 26.45 2.18
    3 5 8 51.3 2.27
    3 5 -8 52.89 2.41
    3 5 -8 62.24 3.68
    -3 5 8 51.62 2.41
    -3 -5 8 62.4 3.49
    -3 5 8 48.12 3.28
    -3 5 8 56.78 3.62
    -3 -5 8 50.88 2.37
    -3 5 8 56.62 2.55
    -3 -5 -9 25.63 2.11
    3 -5 -9 20.97 2.29
    3 -5 -9 20.74 1.38
    3 5 -9 21.75 1.34
    -3 -5 9 22.75 2.13
    -3 5 9 21.75 2.11
    3 5 -9 20.22 2.16
    -3 5 9 23.32 1.49
    -3 5 9 21.84 1.36
    -3 5 9 26.05 2.44
    -3 5 -9 21.27 1.25
    -3 -5 9 23.45 1.32
    -3 -5 -10 15.01 1.76
    -3 -5 -10 11.89 0.9
    3 -5 -10 11.72 1.08
    3 5 -10 13.31 1.09
    -3 5 10 13.1 1.18
    3 -5 -10 11.14 1.88
    -3 5 10 11.11 1.03
    3 5 -10 12.57 1.79
    -3 -5 10 11.14 1.63
    -3 5 10 16.27 1.89
    -3 5 -10 12.9 0.93
    -3 -5 10 13.65 1.01
    -3 5 10 14.7 1.96
    -3 5 -11 93.22 3.81
    -3 -5 -11 94.11 5.03
    -3 -5 -11 92.46 3.81
    3 -5 -11 108.8 5.55
    3 -5 -11 93.33 4.02
    3 5 -11 100.67 3.98
    3 5 -11 96.93 5.25
    -3 5 11 92.71 4.06
    -3 5 -11 85.62 3.87
    -3 -5 11 95.64 5.2
    -3 5 11 92.24 5.13
    -3 5 11 86.84 3.92
    -3 5 11 108.57 5.64
    -3 -5 11 94.48 3.85
    -3 5 -12 198.75 7.82
    3 -5 -12 207.87 9.53
    -3 -5 -12 204.29 7.75
    3 -5 -12 205.49 7.64
    -3 5 12 208.14 8
    3 5 -12 202.43 7.87
    -3 5 -12 210.83 7.75
    3 5 -12 196.55 9.25
    -3 -5 12 197.18 7.76
    -3 -5 12 214.55 9.39
    -3 5 12 202.15 9.31
    -3 -5 -12 185.65 9.09
    -3 5 12 227.51 9.81
    -3 5 13 25.36 2.72
    -3 5 -13 18.75 1.36
    -3 -5 -13 20.69 1.3
    3 -5 -13 26.07 2.69
    3 -5 -13 18.99 1.18
    3 5 -13 20.38 1.4
    -3 -5 -13 18.31 2.18
    -3 5 13 22.67 2.52
    3 5 -13 19.38 2.3
    -3 -5 13 22.47 2.38
    -3 5 -13 18.45 1.24
    -3 5 13 18.55 1.46
    -3 -5 13 17.28 1.25
    -3 -5 -14 69.38 4.51
    -3 -5 -14 72.38 3.16
    3 -5 -14 71.98 4.64
    3 -5 -14 66.32 2.99
    3 5 -14 76.47 3.28
    -3 5 -14 73.48 3.11
    -3 -5 14 65.96 4.47
    -3 5 14 72.22 4.61
    -3 5 14 68.52 3.24
    -3 5 14 80.39 4.97
    -3 5 14 69.16 3.34
    -3 5 -14 72.93 3.25
    3 -5 -15 10.82 2.08
    -3 -5 -15 16.94 2.28
    -3 -5 -15 18.51 1.32
    -3 -5 -15 17.59 1.17
    3 -5 -15 16.35 1.15
    -3 5 -15 19.11 1.39
    3 5 -15 17.7 1.35
    -3 5 15 17.84 1.4
    -3 5 15 16.08 2.31
    -3 -5 15 19.85 2.45
    -3 -5 15 20.41 1.43
    -3 5 -15 19.78 1.26
    -3 5 15 23.47 2.75
    -3 -5 -16 55.75 3.81
    3 -5 16 42.36 3.66
    3 5 16 45.33 3.59
    -3 -5 -16 46.1 2.35
    3 -5 -16 50.94 3.76
    -3 5 -16 44.48 2.4
    -3 -5 -16 43.29 2.19
    3 -5 -16 48.88 2.23
    3 5 -16 47.4 2.43
    -3 -5 16 51.51 3.84
    -3 5 16 48.16 3.72
    -3 5 16 46.98 2.47
    -3 5 -16 44.66 2.22
    -3 5 16 51.62 4
    -3 -5 16 50.53 2.46
    -3 5 17 30.32 3.16
    -3 5 -17 28.25 1.76
    -3 -5 -17 24.83 2.66
    -3 -5 -17 28.07 1.7
    3 -5 17 28.72 2.95
    3 5 17 30.63 2.96
    -3 -5 -17 27.88 1.54
    3 -5 -17 25.38 1.53
    3 5 -17 27.12 1.71
    -3 -5 17 26.44 2.79
    -3 -5 17 26.4 1.7
    -3 5 17 32.99 3.04
    -3 5 17 31.65 1.82
    -3 -5 -18 10.62 1.97
    3 -5 -18 11.9 1.07
    -3 5 -18 10.27 1.15
    -3 -5 -18 8.46 1.05
    -3 -5 -18 9.86 0.88
    3 -5 -18 8.63 0.92
    -3 5 18 11.48 1.18
    -3 -5 18 9.29 1.06
    -3 5 -19 10.2 1.09
    -3 -5 -19 7.77 0.95
    3 -5 -19 8.11 0.92
    3 -5 -19 9.13 0.86
    -3 -5 19 10.64 1.05
    -3 -5 -19 7.01 0.8
    -3 5 19 9.22 1.09
    -3 5 -20 0.31 0.69
    -3 -5 -20 -0.52 0.64
    3 -5 -20 0.14 0.59
    -3 5 20 0.74 0.72
    3 -5 -20 0.23 0.51
    -3 -5 20 0.87 0.66
    -3 5 20 -0.31 0.71
    -3 -5 -21 3.57 0.74
    3 -5 -21 3.86 0.69
    -3 5 21 4.03 0.81
    -3 -5 21 3.46 0.73
    3 -5 -21 3.89 0.62
    -3 5 -21 4.12 0.8
    -3 5 21 3.04 0.73
    -3 5 -22 2.04 0.6
    -3 -5 -22 1.89 0.59
    3 -5 -22 2.63 0.55
    -3 5 22 1.11 0.65
    -3 -5 22 1.11 0.55
    -3 5 22 1.28 0.6
    -3 5 -23 2.82 0.59
    -3 -5 -23 2.17 0.56
    -3 -5 23 1.94 0.47
    -3 5 23 1.75 0.5
    -3 -5 -24 21.27 1.13
    -3 5 -24 22.59 1.14
    -3 6 0 1.9 1.08
    -3 6 0 0.8 0.53
    3 -6 0 0.41 0.72
    3 -6 1 328.45 12.31
    -3 6 -1 306.12 11.62
    3 -6 -1 333.68 12.54
    -3 6 1 324.11 12.73
    -3 6 -1 336.57 12.83
    -3 6 2 -0.18 1
    -3 6 2 -0.04 0.54
    -3 6 -2 0.27 0.53
    3 -6 -2 0.16 0.76
    3 6 -2 -1.88 1.21
    3 -6 2 0.22 0.66
    -3 6 3 51.1 3.06
    -3 6 3 47.36 2.05
    -3 6 -3 44.14 2.04
    3 -6 3 43.3 2.32
    3 6 -3 46.03 3.13
    3 -6 -3 46.15 2.92
    -3 6 4 11.69 0.88
    -3 6 -4 13.85 0.94
    -3 6 4 12.53 1.61
    3 -6 -4 14.31 1.72
    3 6 -4 10.73 1.64
    3 6 -5 13.21 0.94
    3 6 5 13.19 0.94
    -3 6 5 10.8 0.87
    -3 6 -5 11.56 0.87
    -3 6 5 11.86 1.73
    3 -6 -5 14.17 1.83
    3 6 -5 10.62 1.64
    3 6 6 179.31 6.56
    3 6 -6 174.86 7.99
    3 6 -6 181.2 6.57
    -3 -6 6 159.38 7.41
    -3 6 6 164.41 7.45
    -3 6 6 177 7.84
    -3 6 6 156.79 6.68
    3 -6 -6 195.48 8
    -3 -6 7 56.59 2.57
    -3 6 7 56.89 2.62
    3 6 -7 60.03 2.56
    3 6 7 58.64 2.54
    3 6 -7 63.25 2.65
    3 6 -7 65.89 3.9
    -3 -6 7 67.16 3.6
    -3 6 7 55.98 3.37
    3 -6 -7 56.07 3.71
    -3 6 7 57.27 3.73
    -3 6 -8 6.5 0.73
    -3 6 8 5.06 1.4
    -3 6 -8 7.58 0.8
    3 6 8 6.75 0.7
    -3 6 8 7.02 0.94
    3 -6 -8 6.71 0.8
    3 6 -8 6.46 0.8
    -3 -6 8 3.95 1.14
    3 6 -8 6.73 1.37
    -3 -6 8 7.2 0.8
    -3 6 8 7.19 1.32
    -3 6 8 6.66 0.8
    -3 6 9 6.24 1.59
    -3 -6 9 6.88 0.83
    -3 6 -9 5.59 0.76
    -3 6 9 6.28 1.31
    3 -6 -9 6.47 0.87
    3 6 -9 6.2 0.84
    -3 -6 9 5.32 1.32
    3 -6 -9 7.14 1.53
    3 6 -9 5.41 1.41
    -3 6 -9 7.11 0.75
    -3 6 9 6.37 0.85
    -3 6 9 6.02 0.94
    -3 6 10 14 1.99
    -3 -6 10 11.94 1.81
    3 6 -10 12.89 1.09
    3 6 -10 14.64 1.85
    3 -6 -10 15.15 2.04
    -3 6 -10 12.98 1.04
    -3 6 10 11.68 1.68
    -3 6 10 11.67 1.1
    -3 6 -10 13.36 1.01
    -3 6 10 12.46 1.22
    -3 -6 10 12.88 1.05
    -3 -6 -11 2.21 1.19
    -3 6 11 1.86 1.38
    -3 -6 11 2.35 0.66
    -3 6 -11 1.76 0.71
    -3 -6 -11 1.96 0.56
    -3 6 11 1.26 1.19
    3 -6 -11 1.84 0.55
    3 6 -11 1.26 0.7
    3 6 -11 1.1 1.08
    3 -6 -11 2.37 1.32
    -3 6 11 1.8 0.87
    -3 6 11 2.4 0.71
    -3 -6 11 0.99 1.03
    -3 6 -11 2.56 0.63
    -3 -6 -12 102.21 5.56
    3 -6 -12 101.51 5.8
    -3 -6 -12 103.39 4.19
    3 -6 -12 103.32 4.09
    -3 6 -12 101.5 4.2
    3 6 -12 101.63 4.28
    3 6 -12 89.36 5.41
    -3 6 -12 105.36 4.29
    -3 6 12 104.97 4.47
    -3 -6 12 105.09 5.59
    -3 6 12 108.68 5.69
    -3 6 12 105.12 5.99
    -3 -6 12 98.63 4.19
    -3 -6 -13 295.77 13.01
    -3 6 -13 297.79 11.48
    -3 -6 -13 303.48 11.38
    3 -6 -13 314.8 11.29
    3 6 -13 310.05 11.51
    3 -6 -13 311.92 13.37
    -3 -6 13 297.82 13
    -3 6 13 310.38 13.14
    -3 -6 13 303.33 11.38
    -3 6 13 325.45 13.63
    -3 6 -13 311.91 11.39
    -3 6 13 289.17 11.64
    -3 -6 -14 22.49 2.46
    -3 -6 -14 25.38 1.53
    3 -6 -14 26.34 2.79
    -3 -6 -14 28.22 1.48
    3 -6 -14 28.3 1.46
    3 6 -14 23.45 1.57
    -3 6 14 33.71 3.16
    -3 6 -14 26.78 1.66
    -3 -6 14 28.25 2.69
    -3 6 14 18.38 2.43
    -3 6 14 21.95 1.64
    -3 6 -14 25.77 1.53
    -3 -6 14 23.52 1.45
    -3 6 15 37.24 2.15
    -3 6 -15 39.56 2.12
    -3 -6 -15 41.83 2.03
    3 -6 -15 33.86 3.2
    -3 -6 -15 38.54 1.89
    3 -6 -15 34.88 1.86
    -3 -6 -15 34.89 3.13
    3 6 -15 37.9 2.08
    -3 -6 15 35.87 3.18
    -3 6 15 36.66 3.23
    -3 6 15 37.47 3.52
    -3 6 -15 37.33 1.97
    3 -6 -16 4.26 1.45
    -3 6 16 4.97 1.76
    -3 -6 -16 5.35 1.57
    -3 6 -16 5.34 0.95
    -3 -6 -16 4.88 0.88
    3 -6 16 5.66 1.64
    3 6 16 5.69 1.46
    -3 -6 16 5.61 0.94
    3 6 -16 4.8 0.88
    -3 6 16 3.53 1.39
    -3 -6 -16 5.14 0.72
    3 -6 -16 5.71 0.78
    -3 -6 16 6.03 1.6
    -3 6 16 7.53 1.08
    -3 6 -16 6.24 0.84
    -3 6 17 2.29 1.45
    3 -6 -17 3.86 1.3
    -3 6 -17 5.15 0.92
    -3 -6 -17 4.11 0.83
    -3 -6 17 5.51 0.92
    3 6 -17 5.98 0.88
    3 -6 17 4.03 1.48
    3 6 17 3.18 1.4
    -3 -6 -17 4.56 0.76
    3 -6 -17 4.69 0.75
    -3 6 17 2.83 0.89
    -3 -6 17 5.74 1.57
    -3 6 17 3.54 1.52
    -3 -6 -17 3.85 1.41
    -3 -6 -18 2.93 0.77
    3 -6 -18 1.94 0.74
    -3 6 18 1.72 0.79
    -3 -6 -18 0.89 0.6
    3 -6 -18 0.58 0.56
    -3 6 18 1.9 0.79
    -3 -6 18 0.5 0.71
    -3 6 -18 1.3 0.79
    -3 -6 -19 57.07 2.67
    3 -6 -19 56.17 2.68
    -3 6 19 60.17 2.81
    -3 -6 -19 58.91 2.56
    3 -6 -19 53.42 2.53
    -3 6 -19 58.28 2.75
    -3 -6 19 57.72 2.71
    -3 6 19 58.49 2.78
    -3 6 -20 1.14 0.7
    -3 -6 -20 0.42 0.65
    3 -6 -20 1.23 0.61
    -3 6 20 1.2 0.74
    3 -6 -20 0.22 0.5
    -3 6 20 1.15 0.7
    -3 -6 20 0.77 0.65
    -3 6 -21 88.22 3.5
    -3 -6 -21 80.76 3.41
    3 -6 -21 80.67 3.38
    -3 6 21 84.27 3.51
    3 -6 -21 76.12 3.27
    -3 -6 21 84.02 3.42
    -3 6 21 76.89 3.42
    -3 -6 -22 14.61 0.98
    3 -6 -22 11.69 0.88
    -3 6 22 12.85 1.03
    -3 6 -22 12.2 0.97
    -3 6 22 12.24 0.93
    -3 -6 22 11.69 0.9
    -3 6 -23 31.99 1.5
    -3 -6 -23 29.7 1.46
    -3 6 23 27.95 1.49
    -3 6 23 29.43 1.43
    -3 -6 -24 30.71 1.39
    -3 7 0 2.69 1.13
    3 7 0 4.51 0.76
    -3 7 0 2.83 0.62
    3 -7 0 3.56 0.97
    -3 7 1 0.96 0.97
    -3 7 -1 1.17 1.09
    3 7 -1 0.66 0.61
    -3 7 -1 0.2 0.54
    3 -7 -1 1.13 0.91
    3 -7 1 0.81 0.68
    -3 7 -2 22.84 1.27
    3 -7 2 25.32 1.72
    3 7 2 23.87 1.36
    3 7 -2 23.08 2.22
    3 -7 -2 21.35 1.97
    -3 7 2 23.49 1.29
    3 7 -2 20.95 1.33
    -3 7 2 23.03 2.09
    -3 7 3 70.2 2.84
    -3 7 -3 69.38 2.84
    3 7 -3 63.08 2.86
    3 7 3 65.61 2.88
    3 7 -3 68.53 4.08
    -3 7 3 72.09 4.02
    3 -7 -3 65.84 3.76
    -3 7 4 6.13 1.42
    -3 7 4 7.26 0.77
    -3 7 -4 7.87 0.78
    3 7 -4 7.73 0.8
    3 7 4 6.31 0.77
    3 -7 -4 8.52 1.45
    3 7 -4 8.55 1.56
    -3 -7 5 7.76 0.77
    -3 7 5 7.16 1.5
    3 7 -5 6.84 0.78
    3 7 5 7.22 0.81
    -3 7 5 7.09 0.74
    -3 7 -5 6.78 0.75
    3 -7 -5 5.87 1.37
    3 7 -5 9.03 1.55
    -3 7 5 7.06 0.89
    -3 -7 6 143.17 5.33
    -3 7 -6 128.37 5.29
    -3 7 6 136.26 5.24
    -3 7 -6 142.99 5.27
    3 7 -6 135.68 5.29
    3 7 6 135.3 5.28
    -3 7 6 135.31 5.33
    3 7 -6 136.04 5.33
    -3 7 6 130.09 5.45
    3 7 -6 127.55 6.63
    -3 7 6 145.51 6.74
    3 -7 -6 134.92 6.62
    -3 -7 7 118.03 4.65
    3 7 -7 115.14 4.59
    -3 7 7 119.6 4.55
    3 7 7 119.43 4.6
    -3 7 7 119.55 4.6
    3 7 -7 114.52 4.65
    3 7 -7 112.71 6
    -3 7 -7 114.21 4.64
    -3 -7 7 114.9 5.51
    -3 7 7 116.33 5.54
    -3 7 7 111.22 4.66
    -3 7 7 112.77 5.96
    -3 7 -7 115.85 4.63
    3 -7 -7 127.15 6.1
    -3 -7 8 85.98 3.53
    -3 7 -8 78.9 3.54
    3 7 -8 81.36 3.45
    3 7 8 86.77 3.47
    -3 7 8 80.43 3.48
    3 7 -8 86.9 3.57
    -3 7 8 88.61 3.63
    3 7 -8 82.11 4.86
    -3 -7 8 93.85 4.56
    -3 7 8 85.17 4.46
    -3 7 8 82.73 4.9
    -3 7 -8 86.86 3.53
    -3 7 -9 49.66 2.29
    3 7 -9 48.53 2.29
    -3 7 9 46.12 3.55
    3 7 -9 46.52 3.47
    -3 7 9 51.08 2.49
    -3 -7 9 42.4 3.08
    -3 7 9 47.39 3.12
    -3 7 9 48.3 2.32
    -3 7 -9 46.25 2.21
    -3 -7 9 44.23 2.22
    -3 7 10 0.62 1.24
    -3 -7 10 2.57 0.68
    -3 7 -10 2.33 0.71
    3 -7 -10 1.03 0.51
    -3 -7 10 0.68 1.05
    3 7 -10 1.79 0.67
    -3 7 10 1.38 1.07
    3 -7 -10 1.48 1.32
    3 7 -10 0.28 1.1
    -3 7 10 1.42 0.68
    -3 7 10 1.46 0.82
    -3 7 -10 1.59 0.64
    3 -7 -11 84.44 5.17
    -3 7 -11 76.46 3.63
    3 -7 -11 83.94 3.46
    -3 7 11 85.68 3.73
    3 7 -11 85.3 3.66
    3 7 -11 88.55 5.05
    -3 -7 11 85.53 4.76
    -3 7 11 79.97 4.69
    -3 7 11 90.68 3.92
    -3 7 -11 89.27 3.62
    -3 7 11 86.69 5.3
    -3 -7 11 87.09 3.62
    -3 -7 -12 274.35 11.55
    -3 7 -12 278.72 10.05
    -3 -7 -12 267.89 9.87
    3 -7 -12 270.32 9.81
    3 7 -12 264.67 9.99
    3 -7 -12 270.91 11.9
    -3 7 -12 262.33 9.93
    3 7 -12 249.86 11.5
    -3 -7 12 247.8 11.27
    -3 7 12 254.8 11.38
    -3 7 12 279.04 12.18
    -3 7 12 242 10.03
    -3 -7 12 260.24 9.9
    -3 7 12 268.43 10.24
    -3 7 13 2.18 1.54
    -3 -7 13 1.4 0.69
    -3 7 -13 0.17 0.77
    -3 -7 -13 2.35 0.71
    -3 -7 13 0.82 1.11
    3 7 -13 1.85 0.78
    -3 -7 -13 1.31 0.61
    3 -7 -13 0.41 0.54
    -3 -7 -13 1.17 1.19
    -3 7 13 0.84 1.31
    3 -7 -13 1.01 1.27
    -3 7 -13 1.04 0.71
    -3 7 14 30.22 3.14
    -3 -7 -14 31.28 2.84
    -3 7 -14 33.49 1.88
    3 -7 -14 30.06 2.95
    -3 -7 -14 30.4 1.7
    -3 -7 -14 30.42 1.63
    3 -7 -14 31.42 1.63
    -3 7 14 30.45 1.83
    3 7 -14 28.76 1.77
    -3 -7 14 26.29 2.63
    -3 7 14 24.74 2.62
    -3 7 -14 30.42 1.75
    -3 -7 14 31.59 1.7
    -3 7 15 77.99 3.65
    -3 -7 -15 79.32 4.95
    -3 7 -15 77.46 3.55
    -3 -7 -15 82.85 3.48
    3 -7 15 79.29 4.87
    3 -7 -15 78.53 5.1
    -3 -7 -15 82.15 3.39
    3 -7 -15 75.8 3.34
    -3 7 15 86.7 3.64
    3 7 -15 80.24 3.54
    -3 7 15 78.96 5.35
    -3 -7 15 70.35 4.73
    -3 7 15 71.15 4.76
    -3 7 -15 79.38 3.47
    -3 7 16 22.55 2.8
    -3 7 -16 20.83 1.43
    -3 -7 -16 15.75 2.24
    -3 -7 -16 16.38 1.29
    -3 -7 -16 18.34 1.2
    3 -7 -16 16.47 1.2
    -3 7 16 18.68 1.41
    3 -7 16 14.23 2.11
    -3 -7 16 20.95 2.4
    -3 7 16 18.34 1.46
    -3 -7 16 19.71 1.43
    -3 7 -16 17.64 1.28
    3 -7 -16 17.91 2.42
    -3 7 17 23.42 2.9
    -3 -7 -17 24.96 2.69
    -3 -7 -17 23.93 1.5
    -3 -7 -17 22.67 1.37
    3 -7 -17 21.66 1.35
    -3 7 17 22.22 1.56
    -3 7 17 24.55 1.59
    -3 7 17 21.66 1.59
    -3 -7 17 22.98 1.53
    3 -7 -17 15.6 2.28
    -3 7 -17 22.9 1.54
    -3 7 -18 4.23 0.87
    -3 -7 -18 3.24 0.77
    -3 7 18 4.98 0.95
    -3 -7 -18 3.68 0.67
    3 -7 -18 3.49 0.68
    -3 -7 18 4.88 0.84
    -3 7 18 3.13 0.8
    -3 7 18 5.63 0.91
    -3 -7 -19 28.42 1.66
    3 -7 -19 31.18 1.72
    -3 7 -19 31.03 1.74
    -3 7 19 30.44 1.79
    3 -7 -19 27.32 1.53
    -3 7 19 27.52 1.72
    -3 -7 19 31.77 1.74
    -3 7 -20 5.83 0.85
    -3 -7 -20 6.78 0.8
    3 -7 -20 6.73 0.85
    -3 7 20 6.86 0.93
    3 -7 -20 6.08 0.7
    -3 7 20 6.46 0.87
    -3 -7 20 5.57 0.8
    -3 7 -21 12.56 1.01
    -3 -7 -21 13.07 0.99
    3 -7 -21 13.47 0.99
    -3 7 21 12.82 1.05
    -3 -7 21 13.62 0.98
    -3 7 21 11.08 1.01
    -3 -7 -22 0.68 0.5
    3 -7 -22 0.84 0.49
    -3 7 22 0.41 0.62
    -3 7 -22 0.26 0.53
    -3 7 22 0.05 0.5
    -3 -7 22 -0.67 0.46
    -3 -7 -23 26.24 1.29
    3 -7 -23 27.26 1.25
    -3 7 23 26.41 1.38
    -3 7 23 25.48 1.27
    3 8 0 0.6 0.61
    -3 8 0 1.34 0.61
    3 -8 0 0.16 0.81
    -3 8 -1 48.05 2.17
    3 8 -1 46.77 2.23
    3 8 1 46.49 2.2
    3 -8 1 47.04 2.75
    3 -8 -1 54.42 3.1
    3 -8 2 35.54 2.11
    -3 8 2 31.05 1.6
    3 8 -2 30.47 1.68
    3 8 2 28.6 1.62
    -3 8 -2 33.09 1.62
    -3 8 2 33.29 2.57
    3 -8 -2 36.81 2.54
    -3 8 3 4.89 1.38
    3 8 -3 4.75 0.78
    3 8 3 5.75 0.81
    -3 8 3 4.73 0.69
    -3 8 -3 5.37 0.71
    3 8 -3 5.5 0.74
    3 -8 -3 6.73 1.32
    -3 8 3 3.78 0.75
    3 8 -4 2.34 0.67
    3 8 4 3.47 0.71
    -3 8 4 2.21 0.58
    3 8 -4 2.38 0.63
    -3 8 -4 3.29 0.65
    3 -8 -4 1.53 1.09
    3 8 -4 4.09 1.26
    -3 8 4 3.74 0.64
    -3 8 4 2.76 0.8
    -3 8 5 119.98 4.82
    -3 8 -5 122.35 4.82
    3 8 -5 126.62 4.88
    3 8 5 118.27 4.85
    3 8 -5 122.8 4.88
    -3 -8 5 127.51 4.89
    -3 8 5 120.58 5.04
    3 8 -5 126.36 6.33
    -3 8 5 125.3 4.88
    3 -8 -5 121.03 6.16
    -3 8 5 130.95 6.33
    -3 -8 6 78.24 3.3
    -3 8 6 78.91 3.24
    -3 8 -6 81.16 3.25
    3 8 -6 75.83 3.26
    3 8 6 75.32 3.26
    -3 8 6 73.68 3.45
    3 8 -6 76.48 3.29
    3 8 -6 73.35 4.54
    -3 8 6 86.19 4.74
    -3 8 6 80.85 3.33
    3 -8 -6 76.51 4.54
    -3 8 7 47.75 2.14
    -3 8 -7 46.21 2.14
    3 8 -7 42.91 2.15
    3 8 7 47.78 2.18
    -3 8 7 45.49 2.15
    3 8 -7 48.65 2.23
    3 8 -7 45.19 3.42
    -3 -8 7 45.39 2.22
    -3 8 -7 45.75 2.21
    -3 8 7 45.38 3.42
    -3 8 7 49.92 2.45
    -3 8 7 46.93 2.26
    3 -8 -7 49.57 3.47
    -3 8 -7 47.44 2.22
    -3 -8 8 49.5 2.39
    -3 8 -8 52.03 2.43
    3 8 -8 53.61 2.38
    3 8 8 51.1 2.34
    -3 8 8 53.14 2.38
    3 8 -8 53.06 2.44
    -3 8 8 45.84 3.57
    3 8 -8 47.56 3.6
    -3 8 8 54.49 2.5
    -3 -8 8 46.92 3.08
    -3 8 8 51.14 3.17
    -3 8 -8 52.6 2.44
    3 -8 -8 52.86 3.72
    -3 -8 9 20.17 1.3
    -3 8 -9 19.63 1.33
    3 -8 -9 20.35 1.15
    3 8 9 21.14 1.23
    -3 8 9 19.58 1.29
    -3 8 9 19.15 1.51
    3 8 -9 19.96 1.31
    -3 8 9 23.95 2.59
    -3 -8 9 20.96 1.92
    -3 8 9 19.01 1.37
    3 8 -9 17.38 2.16
    -3 8 -9 20.83 1.3
    -3 8 10 2.28 1.38
    -3 -8 10 0.83 0.62
    -3 8 -10 2.06 0.7
    -3 8 10 1.31 0.68
    3 -8 -10 2.13 0.55
    3 8 -10 1.66 0.63
    -3 -8 10 3.27 0.98
    3 8 -10 2.6 1.2
    -3 8 10 1.57 0.89
    -3 8 10 1.42 0.74
    -3 8 -10 2.14 0.69
    -3 8 -11 17.92 1.29
    -3 8 11 15.5 1.23
    3 8 -11 16.18 1.23
    -3 8 11 15.78 1.3
    -3 8 11 12.71 2.15
    -3 8 -11 17.87 1.25
    3 -8 -11 10.14 1.94
    3 -8 -11 17.88 1.08
    3 8 -11 14.22 2.09
    -3 -8 11 12.34 1.72
    -3 8 11 15.99 1.47
    -3 -8 11 17.04 1.23
    -3 -8 -12 73.01 4.59
    -3 8 -12 71.08 3.35
    3 -8 -12 74.11 3.15
    -3 8 12 73.16 3.34
    3 -8 -12 76.68 4.93
    3 8 -12 76.27 3.32
    -3 -8 12 79.52 4.43
    -3 8 12 71.85 3.42
    -3 8 -12 79.23 3.34
    -3 8 12 79.43 5.15
    -3 -8 12 74.79 3.27
    -3 8 13 7.86 2.05
    -3 8 -13 10.76 1.14
    -3 -8 -13 8.02 1.69
    -3 -8 -13 10.13 0.93
    -3 -8 -13 10 0.91
    -3 8 13 9.36 1.02
    3 -8 -13 7.91 0.83
    3 -8 -13 6.26 1.69
    -3 8 -13 9.96 1.07
    -3 -8 13 9.32 0.94
    -3 8 14 12.75 2.4
    -3 -8 -14 12.39 2.02
    -3 -8 -14 12.57 1.08
    -3 -8 -14 12.52 0.99
    3 -8 -14 13.74 1.06
    -3 8 14 14.73 1.29
    -3 8 -14 12.86 1.23
    3 -8 -14 14.09 2.2
    -3 8 -14 16.3 1.23
    -3 -8 14 13.14 1.06
    -3 8 15 1.17 1.51
    -3 -8 -15 0.94 1.19
    -3 8 -15 1.07 0.85
    -3 -8 -15 1.1 0.67
    -3 8 15 -0.46 0.73
    -3 -8 -15 -0.39 0.57
    3 -8 -15 0.06 0.56
    -3 8 -15 0.95 0.73
    3 -8 -15 1.41 1.28
    -3 8 15 1.46 0.87
    -3 8 16 22.58 2.95
    -3 8 -16 27.97 1.71
    -3 -8 -16 19.79 2.45
    -3 -8 -16 25.31 1.56
    -3 -8 -16 26.64 1.48
    3 -8 -16 25.86 1.48
    -3 8 16 26.14 1.7
    -3 8 16 28.44 1.79
    -3 8 -16 24.11 1.56
    3 -8 -16 21.97 2.7
    -3 8 -17 0.43 0.73
    -3 -8 -17 -0.07 0.66
    -3 8 17 -0.63 0.71
    -3 8 17 1.3 0.82
    -3 -8 -17 0.63 0.54
    3 -8 -17 1.01 0.58
    -3 8 17 0.18 0.73
    -3 8 -17 0.07 0.65
    -3 -8 17 -0.17 0.74
    -3 8 -18 176.54 6.77
    -3 -8 -18 174.34 6.66
    -3 8 18 184.33 6.84
    -3 -8 -18 164.8 6.54
    3 -8 -18 171.37 6.57
    -3 8 18 163.26 6.72
    -3 8 18 172.86 6.81
    -3 -8 18 167.48 6.73
    -3 8 -19 60.76 2.75
    -3 -8 -19 64.43 2.69
    3 -8 -19 58.16 2.75
    -3 8 19 55.03 2.75
    3 -8 -19 54.88 2.53
    -3 8 19 59.98 2.79
    -3 -8 19 58.86 2.72
    -3 -8 -20 31.3 1.64
    3 -8 -20 34.25 1.73
    -3 8 20 30.09 1.75
    -3 -8 20 32.36 1.71
    3 -8 -20 31.02 1.56
    -3 8 20 32.21 1.76
    -3 8 -20 32.39 1.71
    -3 -8 -21 3.52 0.6
    3 -8 -21 5.82 0.71
    -3 8 21 4.18 0.77
    -3 8 21 6.09 0.74
    -3 -8 21 5.22 0.68
    -3 -8 -22 81.77 3.14
    -3 8 22 78.29 3.24
    -3 -8 22 76.1 3.09
    -3 8 22 74.69 3.16
    3 -8 -22 80.75 3.16
    -3 -8 -23 1.54 0.41
    3 -8 -23 1.17 0.37
    -3 8 23 1.03 0.45
    -3 8 23 1 0.37
    3 9 0 0.66 0.64
    -3 9 0 0.47 0.61
    3 9 0 0.12 0.56
    3 -9 0 0.35 0.84
    3 9 -1 3.02 0.71
    -3 9 -1 3.58 0.67
    3 9 -1 3.33 0.71
    3 9 1 3.08 0.68
    3 -9 -1 3.24 1.09
    3 -9 1 5.71 1.13
    -3 9 1 3.34 0.76
    -3 9 2 39.43 1.96
    -3 9 -2 39.55 1.97
    3 9 -2 41.54 2.04
    3 9 2 42.24 2.05
    3 9 -2 40.45 1.99
    3 -9 -2 41.96 2.87
    -3 9 2 40.62 1.93
    -3 9 2 42.91 2.14
    -3 9 3 13.62 1.05
    -3 9 -3 15.72 1.08
    3 9 -3 13.29 1.07
    3 9 3 13.12 1.08
    3 9 -3 13.41 1.03
    3 -9 -3 14.11 1.73
    -3 9 3 16.03 1.08
    -3 9 3 15.35 1.22
    -3 9 4 136.96 5.15
    3 9 -4 130.51 5.18
    3 9 4 130.05 5.19
    3 9 -4 129.8 5.16
    -3 9 4 131.39 5.17
    -3 9 -4 129.67 5.14
    3 -9 -4 131.89 6.42
    -3 9 4 125.68 5.33
    3 9 5 3.68 0.61
    3 9 -5 3.63 0.77
    3 9 5 3.6 0.75
    3 9 -5 4.09 0.7
    -3 9 5 4.2 0.69
    -3 9 -5 3.85 0.72
    3 -9 -5 2.51 1.23
    -3 9 5 2.4 0.83
    -3 9 5 3.68 0.72
    -3 9 6 68.54 2.92
    -3 9 -6 70.56 2.95
    3 9 6 66.01 2.87
    3 9 -6 68.77 2.98
    3 9 6 64.23 2.97
    3 9 -6 70.36 2.99
    -3 9 6 65.33 3
    3 -9 -6 66.64 4.27
    -3 9 6 73.2 3.24
    -3 -9 6 67.94 2.99
    -3 -9 7 191.73 7.29
    -3 9 7 189.52 7.2
    -3 9 -7 194.05 7.22
    3 9 -7 184.66 7.24
    3 9 7 186.5 7.23
    -3 9 7 194.35 7.22
    3 9 -7 189.74 7.27
    -3 9 -7 186.19 7.28
    -3 9 7 180.42 7.49
    -3 9 7 198.1 7.35
    -3 9 7 180.26 8.82
    3 -9 -7 177.87 8.75
    -3 -9 8 25.32 1.51
    -3 9 8 28.4 1.45
    -3 9 -8 25.73 1.45
    3 -9 -8 24.59 1.32
    3 9 -8 24.85 1.45
    3 9 8 24.56 1.46
    -3 9 8 24.08 1.46
    3 9 -8 24.59 1.47
    3 -9 -8 23.26 2.53
    -3 9 8 25.38 2.63
    -3 9 8 29.84 1.65
    -3 9 -8 24.1 1.51
    -3 -9 9 161.06 6.44
    3 -9 -9 164.31 6.28
    -3 9 9 167.46 6.46
    3 9 -9 166.94 6.46
    -3 9 -9 164.59 6.49
    3 -9 -9 156.53 8.09
    -3 9 9 173.66 6.58
    -3 9 9 163.48 8.3
    -3 9 -9 163.9 6.48
    -3 9 10 14.67 2.23
    -3 9 -10 13.29 1.2
    3 -9 -10 15.61 1.02
    -3 9 10 16.63 1.18
    3 9 -10 14.02 1.1
    -3 9 10 15.24 1.26
    -3 9 -10 13.16 1.15
    -3 -9 10 13.09 1.09
    -3 -9 11 2.92 0.75
    -3 9 11 6.43 1.86
    -3 9 11 3.64 0.83
    3 -9 -11 3.9 0.65
    -3 9 -11 4.74 0.92
    3 -9 -11 4.1 1.7
    -3 9 11 4.02 0.93
    -3 9 -11 2.92 0.76
    -3 -9 12 7.3 0.86
    -3 9 12 4.83 1.86
    -3 9 -12 6.52 0.99
    -3 9 12 9.18 1.04
    -3 -9 -12 6.74 0.79
    3 -9 -12 6.33 0.74
    3 -9 -12 5.63 1.67
    -3 9 12 5.77 1.03
    -3 9 -12 8.48 0.99
    -3 -9 -13 31.22 2.87
    -3 -9 -13 27.11 1.56
    3 -9 -13 30.41 1.61
    -3 9 13 30.23 1.8
    -3 9 -13 28.94 1.81
    -3 9 13 24.84 3
    -3 9 -13 29.69 1.74
    -3 -9 13 29.29 1.66
    -3 -9 14 4.88 0.76
    -3 -9 -14 5.63 1.56
    -3 9 -14 2.84 0.87
    -3 -9 -14 4.31 0.7
    -3 9 14 3.81 0.89
    -3 9 14 5.47 1.89
    -3 -9 -14 4.59 0.69
    3 -9 -14 4.31 0.71
    3 -9 -14 3.96 1.58
    -3 9 -14 4.86 0.91
    -3 -9 -15 35.48 3.18
    -3 9 15 31.95 3.45
    -3 9 -15 39.37 2.07
    3 -9 -15 33.11 3.25
    -3 -9 -15 39.34 1.94
    -3 -9 -15 33.36 1.83
    3 -9 -15 37.12 1.86
    -3 9 15 35.6 2.07
    -3 9 15 36.86 2.16
    -3 9 -15 39.34 2.04
    -3 9 -16 0.78 0.72
    -3 -9 -16 1.11 0.61
    -3 9 16 0.09 0.79
    -3 9 16 2.61 0.92
    -3 -9 -16 1.86 0.62
    3 -9 -16 1.34 0.61
    -3 9 16 0.67 0.81
    -3 9 -16 0.94 0.72
    -3 9 -17 23.54 1.59
    -3 -9 -17 27 1.5
    -3 -9 -17 23.76 1.42
    3 -9 -17 25.42 1.44
    -3 9 17 25.25 1.64
    -3 -9 17 25.47 1.61
    -3 9 17 26.16 1.71
    -3 9 17 26.44 1.7
    -3 9 -17 25.4 1.57
    -3 9 18 22.19 1.47
    -3 9 -18 19.25 1.35
    -3 -9 -18 20.76 1.29
    -3 9 18 20.71 1.45
    3 -9 -18 20.86 1.23
    -3 -9 18 18.34 1.34
    -3 9 18 18.92 1.4
    -3 -9 -19 13.85 1.01
    3 -9 -19 14.83 1.12
    -3 9 19 14.62 1.2
    3 -9 -19 14.1 0.97
    -3 9 19 12.55 1.12
    -3 -9 19 13.77 1.1
    -3 -9 -20 1.49 0.53
    3 -9 -20 0.95 0.63
    -3 9 20 1.79 0.67
    -3 9 20 1.59 0.68
    -3 -9 20 1.92 0.63
    3 -9 -21 19.9 1.16
    -3 9 21 18 1.17
    -3 -9 -21 19.4 1.06
    -3 9 21 19.28 1.16
    -3 -9 21 15.34 1.05
    -3 -9 -22 2.28 0.42
    3 -9 -22 2.66 0.5
    -3 9 22 2.82 0.61
    -3 9 22 2.45 0.53
    3 -9 -23 30.96 1.35
    -3 10 0 0.52 1.04
    3 10 0 0.22 0.68
    -3 10 0 0.45 0.63
    3 10 0 0.13 0.65
    3 -10 0 0.76 0.93
    -3 10 0 0.15 0.63
    -3 10 1 3.11 1.31
    3 10 -1 0.94 0.68
    -3 10 -1 0.84 0.65
    -3 10 1 0.8 0.7
    3 10 -1 2.24 0.67
    3 -10 -1 0.62 0.88
    3 10 1 0.94 0.62
    3 -10 1 0.34 0.85
    -3 10 1 1 0.55
    -3 10 2 2.09 1.31
    3 10 -2 1.81 0.7
    3 10 2 2.24 0.73
    -3 10 2 1.93 0.67
    -3 10 -2 3.8 0.73
    3 -10 -2 1.78 1.09
    3 10 -2 2.1 0.69
    3 10 2 2.69 0.69
    -3 10 2 1.84 0.73
    -3 10 2 1.75 0.58
    3 10 -3 2.33 0.76
    3 10 3 1.23 0.69
    -3 10 3 2.3 0.69
    -3 10 3 2.97 0.72
    -3 10 -3 1.55 0.66
    3 -10 -3 2.38 1.12
    3 10 -3 1.77 0.61
    -3 10 3 2.82 0.86
    3 10 -4 1.6 0.67
    3 10 4 2.02 0.72
    -3 10 4 1.87 0.66
    -3 10 -4 1.1 0.67
    3 -10 -4 1.77 1.22
    3 10 -4 1.92 0.66
    -3 10 4 1.38 0.83
    -3 10 4 1.59 0.65
    -3 10 5 10.19 0.95
    -3 10 -5 10.25 0.95
    3 10 5 9.64 0.86
    3 10 -5 10.75 1.01
    3 10 5 8.83 0.95
    -3 10 5 9.82 0.97
    3 10 -5 7.94 0.9
    -3 10 5 7.93 1.09
    -3 10 -6 0.07 0.64
    3 10 6 0.93 0.62
    3 10 -6 1.07 0.72
    3 10 6 0.14 0.62
    3 -10 -6 0.57 0.43
    3 10 -6 0.41 0.63
    3 -10 -6 0.28 1.1
    -3 10 6 0.84 0.62
    -3 10 -6 0.06 0.61
    -3 -10 6 1.07 0.69
    -3 10 6 0.84 0.67
    -3 10 6 0.61 0.87
    -3 10 7 271.54 9.75
    -3 10 -7 266.46 9.74
    3 -10 -7 256.96 9.61
    3 10 7 256.12 9.72
    -3 10 7 267.94 9.77
    3 10 -7 253.02 9.76
    -3 10 7 237.98 10.03
    3 -10 -7 246.97 11.43
    -3 -10 7 260.96 9.82
    -3 10 7 271.56 9.91
    -3 10 -7 260.08 9.83
    -3 -10 8 100.17 4.13
    -3 10 8 97.68 4.04
    3 -10 -8 102.55 3.97
    3 10 8 97.86 4.04
    -3 10 8 94.43 4.08
    3 10 -8 97.38 4.1
    -3 10 -8 100.24 4.05
    3 -10 -8 93.54 5.68
    -3 10 8 96.48 4.21
    -3 10 -8 103.03 4.19
    -3 -10 9 9.58 0.99
    3 -10 -9 8.13 0.77
    3 10 9 10.34 0.93
    -3 10 9 7.08 0.91
    -3 10 9 9.13 1.05
    3 -10 -9 5.93 1.68
    -3 10 -9 7.37 0.99
    -3 -10 -10 33.81 1.7
    3 -10 -10 30.7 1.65
    -3 10 10 32.91 1.84
    -3 10 10 32.45 1.94
    -3 10 -10 31.48 1.84
    -3 -10 10 34.51 1.83
    -3 -10 -11 249.98 9.5
    3 -10 -11 255.26 9.48
    -3 10 11 255.74 9.68
    -3 10 11 255.74 9.78
    -3 10 11 271.21 11.98
    -3 10 -11 248.16 9.65
    -3 -10 11 253.49 9.6
    -3 -10 12 94.8 3.98
    -3 -10 -12 94.94 3.89
    3 -10 -12 91.97 3.88
    -3 10 12 94.3 4.08
    3 -10 -12 92.29 5.74
    -3 10 12 96.24 4.19
    -3 10 -12 96.82 4.07
    -3 10 12 91.98 5.88
    -3 -10 -13 23.68 2.65
    -3 10 13 32.61 3.25
    3 -10 -13 20.5 2.77
    -3 -10 -13 27.16 1.54
    3 -10 -13 27.14 1.53
    -3 10 13 27.68 1.72
    -3 -10 13 27.31 1.6
    -3 10 -13 29.03 1.73
    -3 -10 -14 74.48 3.18
    3 -10 -14 75.1 3.17
    -3 10 14 76.75 3.42
    -3 10 -14 69.58 3.31
    3 -10 -14 68.49 4.85
    -3 10 14 73.35 5.19
    -3 -10 -14 76.45 4.73
    -3 10 15 0.27 0.73
    -3 -10 -15 0.32 0.57
    3 -10 -15 -0.13 0.56
    -3 10 15 -0.1 0.78
    -3 10 15 0.2 0.84
    -3 10 -15 0.08 0.75
    -3 -10 -16 21.07 1.28
    -3 -10 -16 20.72 1.27
    3 -10 -16 19.66 1.24
    -3 10 -16 20.01 1.37
    -3 10 16 17.92 1.46
    -3 10 16 21.14 1.56
    -3 10 16 21.44 1.53
    -3 -10 -17 0.73 0.58
    -3 10 17 -0.17 0.73
    -3 10 -17 1.68 0.74
    -3 -10 -17 0.47 0.53
    3 -10 -17 1.4 0.58
    -3 10 17 1.77 0.82
    -3 -10 17 0.16 0.71
    -3 10 17 1.17 0.79
    -3 -10 -18 33.99 1.73
    -3 10 18 39.68 1.99
    3 -10 -18 33.23 1.71
    -3 10 18 35.94 1.97
    -3 10 18 38.59 2.02
    -3 -10 18 36.39 1.92
    -3 -10 -19 0.55 0.5
    3 -10 -19 0.34 0.63
    -3 10 19 1.94 0.71
    -3 10 19 1.86 0.68
    -3 10 19 1.29 0.73
    -3 -10 19 0.19 0.6
    -3 -10 -20 147.05 5.71
    3 -10 -20 150.6 5.86
    -3 10 20 159.35 5.93
    -3 10 20 155.99 5.9
    -3 -10 20 149.48 5.8
    3 -10 -21 10.24 0.81
    -3 10 21 10.84 0.87
    -3 -10 21 8.1 0.71
    -3 10 21 8.75 0.77
    3 -10 -22 64.96 2.46
    -3 10 22 55.94 2.42
    3 11 0 0.32 0.76
    -3 11 0 0.28 0.64
    3 11 0 0.28 0.64
    3 -11 0 0.2 0.83
    -3 11 -1 18.23 1.26
    -3 11 1 14.41 1.99
    3 11 -1 19.36 1.36
    3 11 -1 17.06 1.22
    3 11 1 16.84 1.22
    3 -11 -1 19.33 1.96
    -3 11 1 17.22 1.16
    -3 11 2 6.83 1.54
    3 11 -2 6.42 0.93
    3 11 2 7.36 0.91
    3 -11 -2 6.17 0.66
    -3 11 2 4.56 0.81
    -3 11 -2 5.26 0.83
    3 -11 -2 5.26 1.39
    3 11 -2 6.5 0.83
    3 11 2 6.32 0.87
    -3 11 2 4.91 0.79
    -3 11 3 0.87 1.1
    3 11 -3 0.55 0.69
    3 11 3 1.5 0.77
    3 -11 -3 1.21 0.46
    -3 11 3 0.91 0.66
    -3 11 -3 1.19 0.68
    3 -11 -3 2.3 1.23
    3 11 -3 1.1 0.64
    -3 11 3 1.72 0.69
    -3 11 4 34.79 1.9
    3 -11 -4 37.21 1.74
    3 11 -4 35.47 2
    3 11 4 39 2
    3 -11 -4 33.03 2.81
    3 11 -4 38.98 1.92
    -3 11 4 38.34 3.27
    -3 11 4 35.24 1.93
    -3 11 -4 38.5 1.95
    3 11 5 0.88 0.62
    3 -11 -5 1.27 0.51
    -3 11 5 0.61 1.29
    -3 11 5 1.68 0.69
    3 -11 -5 2 1.23
    -3 11 -5 0.84 0.72
    3 11 -5 0.76 0.58
    -3 11 5 2.37 0.76
    -3 -11 6 34.56 1.87
    -3 11 6 31.5 1.79
    -3 11 -6 36.69 1.81
    3 -11 -6 31.21 1.63
    3 11 6 34.89 1.8
    3 11 -6 31.21 1.74
    -3 11 6 34.82 1.91
    3 -11 -6 28.94 2.82
    -3 11 6 27.7 2.88
    -3 11 -6 35.19 1.87
    -3 11 7 88.73 3.74
    -3 11 -7 87.05 3.73
    3 -11 -7 91.29 3.62
    3 -11 -7 87.25 5.29
    3 11 7 87.69 3.74
    -3 11 7 91.73 3.75
    -3 -11 7 89.02 3.82
    -3 11 7 89.47 3.87
    -3 11 7 86.08 5.41
    -3 11 -7 85.44 3.82
    -3 11 -8 7.04 0.93
    -3 -11 8 7.22 0.92
    3 11 8 7.53 0.88
    -3 11 8 7.03 0.86
    3 -11 -8 6.87 0.74
    -3 11 8 6.59 0.83
    -3 11 -8 8.05 0.91
    3 -11 -8 5.95 1.66
    -3 11 8 8.17 1.03
    -3 -11 9 648.2 23.31
    -3 11 9 631.26 23.17
    -3 -11 -9 648.88 23.14
    3 -11 -9 637.85 23.13
    3 11 9 644.23 23.22
    -3 11 9 643.64 23.3
    -3 11 9 644.01 23.42
    -3 11 -9 646.7 23.35
    3 -11 -9 597.47 25.32
    -3 -11 -10 85.19 3.57
    3 -11 -10 86.52 3.57
    3 11 10 84.17 3.64
    -3 11 10 87.11 3.76
    -3 11 -10 88.18 3.8
    -3 11 10 89.3 3.89
    3 -11 -10 79.05 5.31
    -3 -11 10 84.22 3.69
    -3 -11 -11 23.28 1.39
    3 -11 -11 26.07 1.46
    3 11 11 22.81 1.43
    -3 11 11 22.74 1.58
    -3 11 11 23.83 1.68
    -3 11 -11 22.79 1.57
    -3 -11 11 24.97 1.55
    -3 -11 -12 13.94 1.05
    3 -11 -12 15.63 1.13
    -3 11 12 15.18 1.3
    -3 11 12 13.78 1.35
    -3 11 -12 16.7 1.3
    -3 -11 12 15.65 1.2
    -3 11 13 12.99 1.36
    -3 -11 -13 11.14 0.92
    3 -11 -13 9.35 0.91
    -3 11 13 10.31 1.1
    3 -11 -13 5.53 1.77
    -3 -11 -13 10.18 1.85
    -3 11 -13 8.17 1.06
    -3 -11 13 10.94 0.97
    -3 11 14 13.15 2.38
    -3 -11 -14 17.4 1.16
    3 -11 -14 19.64 1.22
    -3 11 14 17.7 1.39
    -3 11 14 20.54 1.61
    3 -11 -14 14.16 2.33
    -3 11 -14 16.1 1.32
    -3 -11 -15 16.38 1.09
    3 -11 -15 13.86 1.05
    -3 11 15 12.27 1.22
    -3 11 15 13.46 1.35
    -3 11 -15 16.63 1.26
    -3 11 16 2.56 0.81
    -3 -11 -16 4.09 0.68
    3 -11 -16 3.9 0.67
    -3 11 16 2.88 0.95
    -3 11 16 2.64 0.85
    -3 11 -16 3.81 0.81
    -3 11 17 14.13 1.21
    3 -11 -17 14.53 1
    -3 11 -17 13.5 1.15
    -3 11 17 13.75 1.26
    -3 -11 17 14.75 1.17
    -3 11 17 16.11 1.28
    -3 11 18 1.11 0.71
    3 -11 -18 0.88 0.49
    -3 11 18 0.46 0.67
    -3 11 18 0.53 0.72
    -3 -11 18 1.46 0.67
    3 -11 -19 2.66 0.7
    -3 11 19 0.85 0.64
    -3 11 19 2.72 0.68
    -3 -11 19 2.81 0.65
    -3 11 19 2.1 0.7
    3 -11 -20 18.25 1.11
    -3 -11 20 16.25 1.01
    -3 11 20 17.06 1.1
    3 -11 -21 29.74 1.41
    -3 11 21 28.1 1.4
    3 -11 -22 8.24 0.6
    3 11 22 8.69 0.61
    -3 12 0 0.45 0.71
    3 12 0 1.26 0.72
    -3 12 0 0.41 0.6
    -3 12 1 9.49 1.89
    -3 12 -1 9.7 1.03
    -3 12 1 9.72 0.95
    3 12 -1 8.53 0.95
    3 12 1 10.29 0.99
    3 -12 -1 10.65 1.65
    -3 12 2 6.78 1.69
    3 -12 -2 3.92 0.62
    -3 12 2 4.92 0.83
    -3 12 -2 3.64 0.77
    3 -12 -2 7.9 1.51
    3 12 -2 5.83 0.79
    3 12 2 4.49 0.86
    -3 12 2 4.59 0.77
    -3 12 3 2.81 1.47
    3 -12 -3 1.7 0.5
    -3 12 3 0.6 0.65
    -3 12 -3 0.98 0.77
    3 -12 -3 0.27 1.11
    3 12 -3 2.64 0.66
    3 12 3 1.36 0.74
    -3 12 3 1.71 0.69
    -3 12 4 0.64 1.18
    3 -12 -4 0.65 0.52
    -3 12 4 0.83 0.67
    -3 12 -4 -0.23 0.69
    3 -12 -4 0.57 1.15
    3 12 -4 0.71 0.65
    -3 12 4 0.97 0.71
    -3 12 5 78.89 3.34
    -3 12 -5 76.27 3.33
    3 -12 -5 76.21 3.13
    3 -12 -5 76.86 4.73
    -3 12 -5 69 3.31
    -3 12 5 73.39 3.38
    -3 12 5 77.38 4.89
    -3 -12 6 10.4 1.11
    -3 12 6 12.08 1.07
    -3 12 -6 12.43 1.11
    -3 12 6 7.04 1.8
    -3 -12 -6 9.9 0.86
    3 -12 -6 11.47 0.92
    3 12 6 11.75 1.07
    3 -12 -6 9.2 1.81
    -3 12 -6 11.37 1.1
    -3 12 6 10.39 1.11
    -3 -12 7 246.12 9.36
    -3 12 7 245.03 9.29
    -3 12 -7 245.46 9.3
    -3 -12 -7 249.02 9.17
    3 -12 -7 244.03 9.15
    3 12 7 255.12 9.32
    -3 12 7 234.83 9.43
    3 -12 -7 245.22 11.25
    -3 12 -7 239.37 9.38
    -3 12 7 248.97 11.39
    -3 -12 8 40.5 2.21
    -3 12 8 42.64 2.16
    -3 12 -8 43.97 2.17
    -3 -12 -8 43.56 2.05
    3 -12 -8 44.3 2.06
    3 12 8 42.49 2.18
    -3 12 8 49.43 3.82
    -3 12 8 42.88 2.34
    -3 12 -8 40.91 2.24
    3 -12 -8 48.07 3.78
    -3 12 9 264.12 9.96
    -3 -12 -9 267.02 9.91
    3 -12 -9 267.1 9.91
    3 12 9 270.57 10.03
    -3 12 9 249.65 10.04
    -3 -12 9 268.52 10.08
    3 -12 -9 269.48 12.14
    -3 12 9 261.56 10.2
    -3 12 -9 272.82 10.13
    -3 12 9 274.52 12.27
    -3 -12 -10 90.59 3.78
    3 -12 -10 92.25 3.79
    3 12 10 89.87 3.87
    -3 12 10 91.53 3.97
    -3 -12 10 97.67 3.97
    -3 12 -10 90.09 3.99
    -3 12 10 85.69 5.66
    -3 12 10 89.76 4.09
    3 -12 -10 101.48 5.89
    -3 -12 -11 214.15 8.05
    3 -12 -11 214.24 8.04
    3 12 11 208.05 8.07
    -3 12 11 201.72 8.18
    3 -12 -11 218.11 10.31
    -3 12 11 220.84 8.37
    -3 12 -11 209.08 8.21
    -3 12 11 196 10.12
    -3 -12 11 217.12 8.17
    -3 -12 12 0.15 0.62
    -3 12 -12 0.7 0.78
    3 12 12 0.14 0.62
    -3 12 12 0.35 0.71
    -3 -12 -12 1.12 0.64
    3 -12 -12 0.33 0.56
    -3 12 12 0.66 0.88
    -3 12 12 1.31 0.9
    -3 -12 13 5.27 0.8
    -3 12 13 5.03 0.91
    -3 12 13 3.26 1.08
    -3 -12 -13 4.14 0.73
    3 -12 -13 4.17 0.7
    -3 12 13 4.97 1.02
    -3 12 -13 3.43 0.89
    -3 12 14 7.06 0.96
    -3 -12 -14 4.93 0.73
    3 -12 -14 6.58 0.76
    -3 12 -14 6.13 0.92
    -3 12 14 5.82 1.06
    -3 12 15 4.22 0.89
    -3 -12 -15 4.02 0.65
    3 -12 -15 3.06 0.61
    -3 12 15 4.11 0.95
    -3 12 -15 4.62 0.88
    -3 12 16 -0.16 0.67
    3 -12 -16 0.16 0.5
    -3 12 16 0.83 0.77
    -3 12 16 0.26 0.76
    -3 12 -16 -0.22 0.66
    3 -12 -17 40.25 1.95
    -3 12 17 42.17 2.25
    -3 12 17 46.72 2.28
    -3 -12 17 47.1 2.19
    -3 12 -17 44.13 2.13
    -3 12 18 0.99 0.7
    -3 12 18 -0.07 0.62
    -3 -12 18 0.6 0.58
    3 -12 -19 14.09 1.02
    -3 12 19 13 1.01
    -3 12 19 14.1 1.06
    -3 -12 19 15.25 0.98
    3 -12 -20 0.79 0.51
    -3 -12 20 1.08 0.44
    -3 12 20 0.84 0.5
    3 -12 -21 46.52 1.89
    3 12 21 43.17 1.9
    -3 12 21 43.15 1.85
    -3 13 0 0.57 0.75
    3 13 0 0.08 0.67
    -3 13 0 0.51 0.65
    -3 13 -1 7.46 0.98
    3 13 -1 6.93 0.88
    3 13 1 6.2 0.84
    -3 13 1 6.42 0.89
    -3 13 1 4.8 0.85
    -3 13 2 3.63 1.59
    -3 -13 -2 2.63 0.65
    3 -13 -2 2.93 0.6
    -3 13 2 2.67 0.82
    -3 13 -2 1.13 0.77
    3 13 -2 2.07 0.71
    3 -13 -2 1.34 1.12
    3 13 2 1.85 0.75
    -3 13 2 2.79 0.79
    -3 13 3 22.12 1.47
    -3 13 -3 21.53 1.49
    -3 -13 -3 20.06 1.25
    3 -13 -3 19.68 1.23
    -3 13 3 26.28 2.78
    3 13 -3 21.55 1.39
    3 13 3 21.09 1.46
    3 -13 -3 18.84 2.29
    -3 13 3 20.76 1.43
    -3 13 4 2.7 1.54
    -3 -13 -4 1.6 0.58
    3 -13 -4 1.69 0.57
    -3 13 4 0.56 0.71
    -3 13 -4 3.28 0.84
    3 -13 -4 0.3 1.14
    3 13 4 1.96 0.76
    -3 13 4 1.38 0.71
    -3 13 5 29.29 1.84
    -3 13 -5 35.94 1.92
    -3 -13 -5 34.71 1.72
    3 -13 -5 30.66 1.67
    -3 13 5 37.64 1.99
    3 -13 -5 29.42 2.93
    -3 13 5 36.43 3.32
    -3 -13 6 48.65 2.32
    -3 13 6 43.92 2.23
    -3 13 -6 41.18 2.22
    -3 -13 -6 43.71 2.06
    3 -13 -6 42.89 2.06
    -3 13 6 42.07 2.31
    3 -13 -6 44.54 3.56
    -3 13 6 39.82 3.54
    -3 -13 7 53.64 2.67
    -3 13 7 52.98 2.6
    -3 13 -7 56.33 2.63
    -3 -13 -7 57.26 2.5
    -3 13 7 56.21 2.76
    3 -13 -7 50.93 4.03
    -3 13 -7 54.46 2.74
    -3 13 7 59.86 4.28
    -3 -13 8 12.66 1.18
    -3 13 8 8.03 1.98
    -3 13 8 11.88 1.08
    -3 13 -8 11.46 1.03
    -3 -13 -8 12.3 0.98
    3 -13 -8 10.3 0.93
    3 13 8 12.99 1.11
    3 -13 -8 10.56 2.04
    -3 13 8 11.19 1.31
    -3 13 8 11.41 1.19
    -3 13 -8 13.09 1.22
    -3 -13 9 206.05 8.03
    -3 13 9 201.99 7.94
    -3 -13 -9 208.12 7.89
    3 -13 -9 205.01 7.87
    3 13 9 208.76 8.02
    -3 13 9 205.87 10.08
    -3 13 9 218.28 8.33
    -3 13 9 210.29 8.2
    -3 13 -9 211.69 8.12
    3 -13 -9 204.81 10.01
    -3 -13 -10 65.63 2.89
    3 -13 -10 67.74 2.91
    3 13 10 65.41 2.99
    -3 13 10 68.27 3.31
    -3 13 -10 63.05 3.05
    -3 13 10 61.04 4.59
    -3 -13 10 67.48 3.03
    -3 13 10 66.95 3.17
    3 -13 -10 59.86 4.54
    -3 -13 -11 157.72 5.94
    3 -13 -11 151.78 5.91
    3 13 11 146.64 5.96
    -3 13 -11 146.67 6.1
    -3 13 11 148.65 6.2
    -3 13 11 140.64 7.93
    3 -13 -11 155.01 8.04
    -3 -13 11 157.75 6.03
    -3 -13 -12 69.55 2.98
    3 -13 -12 69.85 2.96
    3 13 12 65.82 2.98
    -3 13 12 67.21 3.25
    -3 13 -12 68.03 3.17
    -3 -13 12 66.98 3.01
    3 13 13 21.77 1.33
    -3 -13 -13 21.18 1.32
    3 -13 -13 21.32 1.31
    -3 13 13 21.28 1.68
    -3 13 13 23.31 1.63
    -3 13 -13 23.65 1.53
    -3 -13 -14 34.21 1.73
    3 -13 -14 34.48 1.74
    -3 13 14 35.74 2.14
    -3 13 -14 34.61 1.92
    3 -13 -15 10.13 0.84
    -3 13 15 12.45 1.26
    -3 13 -15 11.75 1.07
    3 -13 -16 0.89 0.5
    -3 13 16 -0.26 0.82
    -3 13 16 0.08 0.73
    -3 13 -16 0.54 0.65
    -3 13 17 28.28 1.7
    -3 13 17 30.6 1.7
    -3 -13 17 28.77 1.59
    3 -13 -18 17.22 1.11
    -3 -13 18 15.94 1.03
    -3 13 18 12.88 1.1
    -3 13 18 15.4 1.1
    3 -13 -19 -0.79 0.53
    -3 13 19 0.33 0.5
    -3 13 19 0.6 0.5
    -3 -13 19 0.36 0.46
    3 -13 -20 1.47 0.45
    -3 13 20 0.58 0.43
    3 13 20 2.06 0.5
    -3 13 20 0.94 0.42
    -3 14 0 -0.26 0.78
    3 14 0 -0.39 0.63
    -3 -14 -1 1.12 0.58
    3 -14 -1 0.8 0.54
    -3 14 -1 1.02 0.81
    3 14 -1 1.21 0.7
    3 14 1 0.56 0.7
    -3 14 1 2.04 0.78
    -3 14 2 1.3 0.8
    -3 -14 -2 2.6 0.59
    3 -14 -2 2.25 0.63
    -3 14 2 3.05 0.81
    -3 14 -2 3.14 0.89
    3 14 2 2.7 0.77
    -3 14 2 2.34 0.75
    -3 14 3 0.35 1.32
    -3 -14 -3 0.43 0.57
    3 -14 -3 1.53 0.59
    -3 14 3 0.84 0.81
    -3 14 -3 0.68 0.78
    3 14 3 -0.5 0.75
    3 -14 -3 0.29 1.07
    -3 14 3 0.68 0.82
    -3 14 3 1.13 0.77
    -3 14 4 -0.7 1.41
    -3 14 -4 0.97 0.79
    -3 -14 -4 0.19 0.56
    3 -14 -4 0.06 0.52
    -3 14 4 0.42 0.72
    -3 14 -4 1.09 0.81
    3 14 4 -0.43 0.75
    3 -14 -4 0.93 1.25
    -3 14 4 0.63 0.79
    -3 14 4 -0.2 0.85
    -3 14 5 -0.36 1.27
    -3 -14 -5 2.13 0.6
    3 -14 -5 3.58 0.64
    -3 14 5 2.3 0.76
    -3 14 -5 3.12 0.86
    3 14 5 2.66 0.83
    3 -14 -5 1.3 1.23
    -3 14 5 3.02 0.96
    -3 14 5 2.68 0.84
    -3 -14 6 19.94 1.43
    -3 14 -6 19.18 1.37
    -3 14 6 21.6 2.62
    -3 -14 -6 18.3 1.22
    3 -14 -6 21.15 1.26
    3 -14 -6 17.53 2.41
    -3 14 6 18.76 1.58
    -3 14 6 18.02 1.45
    -3 14 6 17 1.34
    -3 -14 7 2.18 0.82
    -3 14 7 0.73 1.26
    -3 14 7 2.48 0.74
    -3 -14 -7 1.4 0.61
    3 -14 -7 2.69 0.65
    -3 14 7 3.13 0.84
    -3 14 -7 1.86 0.74
    3 -14 -7 1.73 1.47
    -3 14 7 2.04 0.88
    -3 14 7 2.86 1.02
    -3 -14 8 70.07 3.14
    -3 14 8 71.45 3.09
    -3 14 -8 64.3 3.03
    -3 -14 -8 65.69 2.95
    3 -14 -8 67.4 2.96
    -3 14 8 67.91 3.09
    3 -14 -8 70.54 4.73
    -3 14 8 68.32 3.36
    -3 14 8 73.83 3.31
    -3 14 8 60.77 4.52
    -3 14 9 -1.1 1.33
    -3 -14 -9 1.61 0.63
    3 -14 -9 1.78 0.62
    -3 14 9 1.2 0.69
    -3 14 9 -0.22 0.91
    3 -14 -9 1.08 1.42
    -3 14 9 1.59 0.86
    -3 -14 9 0.56 0.74
    -3 14 -9 0.88 0.81
    -3 -14 -10 19.64 1.27
    3 -14 -10 22.03 1.31
    -3 14 -10 21.63 1.51
    -3 14 10 23.16 1.78
    -3 14 10 19.22 1.56
    -3 -14 10 18.72 1.34
    -3 -14 -11 84.08 3.53
    3 -14 -11 86.08 3.53
    -3 14 11 86.68 3.83
    -3 14 -11 89.45 3.73
    -3 -14 11 83.36 3.58
    -3 -14 12 64.11 2.92
    -3 -14 -12 70.9 2.94
    3 -14 -12 68.75 2.92
    -3 14 12 59.2 3.14
    -3 14 -12 73.25 3.16
    3 -14 -13 0.34 0.55
    -3 14 -13 0.79 0.77
    -3 14 13 1.05 0.93
    -3 14 13 0.37 0.81
    3 -14 -14 215.05 8.09
    -3 14 14 218.16 8.49
    -3 14 -14 216.34 8.28
    3 -14 -15 141.02 5.45
    -3 14 15 137.94 5.81
    -3 14 -15 148.66 5.65
    -3 14 16 43.38 2.28
    -3 14 16 43.76 2.22
    -3 14 -16 47.37 2.16
    -3 14 17 9.91 0.98
    -3 -14 17 7.32 0.8
    -3 14 17 8.13 0.87
    3 -14 -18 0.2 0.51
    -3 14 18 1.61 0.49
    -3 -14 18 1.12 0.47
    -3 14 18 0.87 0.54
    -3 14 18 0.52 0.54
    3 -14 -19 34.53 1.57
    -3 14 19 33.7 1.54
    -3 14 19 33.34 1.56
    3 -14 -20 16.88 0.86
    3 14 20 16.54 0.89
    3 -15 0 0.7 0.59
    -3 15 0 0.26 0.78
    3 15 0 1.53 0.71
    -3 15 -1 27.44 1.69
    -3 -15 -1 27.71 1.49
    3 -15 -1 24.44 1.45
    3 15 1 23.64 1.55
    -3 15 1 27.97 1.75
    -3 -15 -2 13.06 1.01
    3 -15 -2 11.85 0.97
    3 15 2 11.84 1.15
    -3 15 2 10.87 1.19
    -3 15 -2 10.39 1.14
    -3 15 2 11.96 1.22
    -3 15 3 30.85 1.91
    -3 15 -3 28.71 1.88
    -3 -15 -3 35.23 1.75
    3 -15 -3 34.05 1.7
    -3 15 3 30.8 1.9
    3 15 3 33.39 1.89
    -3 15 3 34.76 2.04
    -3 15 -3 33.53 1.97
    -3 15 4 44.19 2.32
    -3 -15 -4 44.27 2.13
    3 -15 -4 43.89 2.09
    -3 15 -4 43.95 2.33
    3 15 4 48.31 2.34
    -3 15 4 40.12 2.29
    -3 15 4 44.04 2.44
    -3 15 -4 42.62 2.3
    -3 15 4 37.99 3.58
    -3 -15 5 140.85 5.49
    -3 15 5 143.96 5.49
    -3 15 -5 132.84 5.44
    -3 -15 -5 132.56 5.27
    3 -15 -5 131.77 5.26
    -3 15 5 123.56 5.48
    3 15 5 130.56 5.47
    3 -15 -5 128.96 7.05
    -3 15 5 135.83 5.66
    -3 15 -5 136.48 5.5
    -3 15 5 127.87 7.2
    -3 15 -6 1.6 0.87
    -3 -15 6 -0.08 0.75
    -3 15 6 0.36 1.34
    -3 -15 -6 0.76 0.58
    3 -15 -6 0.82 0.59
    -3 15 6 0.81 0.75
    -3 15 -6 0.97 0.78
    3 15 6 0.62 0.82
    3 -15 -6 -0.34 1.4
    -3 15 6 -0.55 0.93
    -3 15 6 0.1 0.8
    -3 -15 7 4.71 0.89
    -3 15 7 1.45 1.38
    -3 15 7 4.31 0.81
    -3 15 7 5.2 1.1
    -3 -15 -7 5.32 0.73
    3 -15 -7 4.56 0.7
    -3 15 7 4.21 0.87
    3 15 7 4.4 0.96
    -3 15 -7 4.08 0.81
    3 -15 -7 3.1 1.49
    -3 15 7 6.47 1.02
    -3 15 8 2.09 0.68
    -3 -15 -8 2.78 0.62
    3 -15 -8 2.18 0.62
    -3 15 8 2.58 0.76
    -3 15 -8 2.39 0.76
    -3 15 8 2.24 0.97
    -3 15 8 2.72 0.87
    -3 -15 8 1.76 0.74
    -3 -15 9 6.09 0.9
    -3 15 9 6.97 0.9
    -3 -15 -9 6.07 0.77
    3 -15 -9 7.04 0.8
    -3 15 9 7.49 1.23
    -3 15 9 8.69 1.15
    -3 -15 -10 11.52 0.93
    3 -15 -10 10.53 0.9
    -3 15 10 6.89 0.92
    -3 15 10 7.41 1.16
    -3 15 10 8.76 1.11
    -3 -15 10 9.64 1.02
    -3 -15 -11 42.59 2.13
    3 -15 -11 46.91 2.17
    -3 15 11 46.41 2.29
    -3 15 11 52.3 2.68
    -3 15 11 45.45 2.44
    -3 15 -11 49.55 2.37
    -3 -15 11 45.42 2.2
    3 -15 -12 29.14 1.53
    -3 15 12 30.13 1.69
    -3 15 12 30.53 1.84
    -3 15 -12 26.6 1.7
    3 -15 -13 138.57 5.39
    -3 15 13 136.56 5.53
    -3 15 13 142.19 5.68
    -3 15 -13 143.97 5.58
    -3 15 14 104.76 4.41
    -3 15 14 108.86 4.64
    -3 15 -14 113.36 4.45
    -3 15 15 6.29 0.78
    -3 15 15 6.25 0.97
    -3 15 -15 6.23 0.81
    -3 15 16 0.84 0.54
    -3 15 16 -0.21 0.7
    -3 15 16 0.86 0.66
    -3 15 -16 0.63 0.59
    -3 15 17 70.4 2.87
    3 15 17 68.85 2.92
    -3 15 17 67.71 2.96
    -3 15 17 71.45 2.93
    -3 -15 17 69.87 2.84
    3 -15 -18 16.5 0.96
    -3 15 18 18.25 0.95
    3 15 18 15.63 0.97
    -3 -15 18 15.27 0.85
    -3 15 18 15.2 0.96
    -3 15 18 16.51 0.96
    3 -15 -19 18.47 0.95
    3 15 19 20.53 1.01
    -3 -16 0 -0.06 0.57
    3 -16 0 0.51 0.56
    -3 16 0 0.35 0.81
    -3 -16 -1 1.99 0.64
    3 -16 -1 2.02 0.64
    -3 16 -1 3.34 0.86
    -3 16 -2 16.84 1.35
    -3 -16 -2 19.37 1.2
    3 -16 -2 16.14 1.15
    3 16 2 17.5 1.26
    -3 16 2 14.7 1.33
    -3 16 -2 15.97 1.33
    -3 16 2 15.95 1.4
    -3 16 3 175.41 6.92
    -3 16 -3 171.66 6.89
    -3 -16 -3 175.09 6.7
    3 -16 -3 173.05 6.7
    3 16 3 177.81 6.86
    -3 16 3 171.47 7
    -3 16 -3 175.85 6.93
    -3 16 4 213.62 8.21
    -3 16 -4 207.78 8.19
    -3 -16 -4 210.4 8
    3 -16 -4 214 8.02
    3 16 4 215.68 8.17
    -3 16 4 202.02 8.33
    -3 16 -4 215.81 8.24
    -3 16 5 54.49 2.62
    -3 16 -5 49.78 2.58
    3 -16 -5 54.2 2.45
    3 16 5 56.14 2.64
    -3 16 -5 55.27 2.68
    -3 16 5 55.39 2.82
    -3 16 5 53.62 2.68
    -3 -16 -5 52.23 2.43
    -3 -16 5 54.91 2.66
    -3 16 -6 2.15 0.85
    -3 -16 6 1.22 0.79
    -3 16 6 3.34 1.06
    -3 -16 -6 2.9 0.66
    3 -16 -6 3.29 0.62
    3 16 6 2.92 0.82
    -3 16 6 2.14 0.81
    -3 16 -6 2.12 0.75
    -3 16 6 2.87 0.85
    -3 -16 7 66.18 3.03
    -3 16 7 64.56 3.02
    -3 16 -7 71.51 3.06
    -3 -16 -7 62.84 2.88
    3 -16 -7 69.77 2.91
    3 16 7 65.27 3.07
    -3 16 7 61.84 3.23
    -3 16 7 67.93 3.18
    -3 16 -7 72.54 3.14
    -3 16 8 5.75 0.82
    -3 -16 -8 5.84 0.75
    3 -16 -8 5.17 0.72
    -3 -16 8 5.39 0.87
    3 16 8 6.51 0.9
    -3 16 8 7.1 0.88
    -3 16 8 4.33 1.05
    -3 16 8 5.09 0.98
    -3 16 -8 3.31 0.9
    -3 -16 9 87.31 3.7
    -3 -16 -9 88.86 3.61
    3 -16 -9 84.35 3.58
    -3 16 9 83.74 3.67
    3 16 9 92.17 3.85
    -3 16 9 96.71 4.08
    -3 16 9 83.41 3.85
    3 -16 -10 31.79 1.62
    -3 16 10 31.25 1.7
    3 16 10 31.51 1.8
    -3 16 10 28.95 1.93
    -3 16 10 32.47 1.89
    -3 -16 10 30.73 1.68
    3 -16 -11 13.22 0.96
    -3 16 11 13.93 1.08
    3 16 11 14.63 1.18
    -3 16 11 14.54 1.4
    -3 16 11 12.6 1.24
    -3 -16 11 13.48 1
    -3 16 12 5.45 0.8
    3 -16 -12 4.14 0.61
    3 16 12 3.67 0.82
    -3 16 12 6.1 1.07
    -3 16 12 4.1 0.85
    -3 16 13 0.59 0.58
    3 16 13 0.55 0.66
    -3 16 13 -0.22 0.72
    -3 16 -13 1.22 0.66
    -3 16 14 70.94 2.97
    3 16 14 68.65 3.04
    -3 16 14 64.77 3.16
    -3 16 -14 76.14 3.03
    -3 16 15 39.27 1.76
    3 16 15 35.51 1.79
    -3 16 15 32.8 1.9
    -3 16 -15 38.62 1.78
    -3 16 16 2.06 0.66
    -3 16 16 1.89 0.49
    3 16 16 2.14 0.54
    -3 16 16 2.22 0.55
    -3 -16 16 1.91 0.51
    -3 16 17 0.96 0.4
    3 16 17 0.36 0.42
    -3 16 17 1.14 0.52
    -3 -16 17 0.96 0.38
    3 16 18 24.35 1.14
    -3 17 0 0.75 0.73
    -3 -17 0 -0.06 0.54
    3 -17 0 -0.31 0.58
    -3 17 0 -0.43 0.75
    -3 -17 1 0.49 0.52
    3 -17 1 -0.43 0.57
    -3 -17 -1 -0.12 0.54
    3 -17 -1 0.73 0.57
    -3 17 -1 -1.67 0.8
    -3 17 -1 -0.43 0.77
    -3 17 -2 19.26 1.44
    -3 -17 2 19.22 1.24
    3 -17 2 19.8 1.26
    -3 -17 -2 19.11 1.22
    3 -17 -2 19.88 1.24
    -3 17 -2 21.76 1.46
    -3 17 2 19.87 1.49
    -3 17 2 20.97 1.46
    -3 17 -3 9.48 1.07
    -3 -17 -3 10.36 0.9
    3 -17 -3 10 0.86
    -3 17 3 8.69 1.06
    3 17 3 9.81 0.97
    -3 17 -3 10.37 1.07
    -3 17 3 10.65 1.16
    -3 -17 4 76.56 3.31
    -3 17 4 70.75 3.24
    -3 17 -4 71.25 3.24
    3 -17 -4 67.8 3.04
    -3 -17 -4 72.94 3.06
    3 17 4 74.1 3.19
    -3 17 4 72.3 3.4
    -3 17 -4 71.15 3.27
    -3 -17 5 207.58 7.89
    -3 17 5 209.92 7.89
    -3 17 -5 202.71 7.86
    -3 -17 -5 196.63 7.68
    3 -17 -5 207.42 7.71
    3 17 5 203.03 7.83
    -3 17 5 203.5 8.06
    -3 17 -5 201.7 7.9
    -3 17 6 53.28 2.58
    -3 17 -6 53.83 2.57
    -3 -17 -6 54.2 2.42
    3 -17 -6 55.94 2.44
    -3 -17 6 53.06 2.59
    3 17 6 55.61 2.59
    -3 17 -6 55.25 2.63
    -3 17 6 55.37 2.83
    -3 -17 7 0.65 0.7
    3 -17 -7 0.28 0.51
    3 17 7 0.45 0.7
    -3 17 7 0.7 0.7
    -3 17 7 2.34 0.87
    -3 17 -7 1.64 0.71
    -3 -17 8 2.42 0.72
    3 -17 -8 1.94 0.58
    3 17 8 1.55 0.73
    -3 17 8 3.62 1.02
    -3 17 -8 1.36 0.68
    -3 -17 9 1.23 0.65
    -3 17 9 0.66 0.57
    3 -17 -9 0.52 0.52
    3 17 9 1.22 0.7
    -3 17 9 0.89 0.89
    -3 17 -9 1.6 0.7
    -3 -17 10 1.9 0.56
    -3 17 10 1.81 0.93
    -3 17 10 2.1 0.65
    3 -17 -10 1.82 0.53
    3 17 10 1.45 0.69
    -3 17 10 0.08 0.72
    -3 17 -10 1.87 0.78
    -3 17 11 2.01 0.57
    -3 17 11 1.8 0.88
    3 17 11 0.46 0.63
    -3 17 11 0.75 0.68
    -3 17 12 3.6 0.64
    3 17 12 4.85 0.75
    -3 17 12 4.88 0.95
    -3 17 13 70.94 3.07
    3 17 13 81.38 3.19
    -3 17 14 22.32 1.13
    3 17 14 17.89 1.16
    -3 17 15 0.78 0.43
    3 17 15 1.22 0.48
    -3 17 15 0.4 0.58
    3 -17 -16 41.42 1.77
    3 17 16 40.31 1.77
    -3 17 16 41.93 1.87
    -3 18 0 -0.08 0.65
    -3 -18 0 1.24 0.56
    3 -18 0 -0.28 0.55
    -3 18 0 0.08 0.72
    -3 18 -1 -0.83 0.73
    -3 18 1 0.45 0.67
    -3 -18 1 0.62 0.54
    3 -18 1 0.45 0.53
    -3 -18 -1 0.22 0.53
    3 -18 -1 -0.61 0.54
    -3 18 -1 0.32 0.71
    3 -18 2 10.75 0.88
    -3 18 2 10.59 1.1
    -3 18 -2 12.49 1.11
    3 -18 -2 10.51 0.87
    -3 18 -2 11.31 1.03
    -3 18 2 10.66 1.03
    -3 -18 3 23.61 1.57
    3 -18 3 23.5 1.37
    -3 18 3 26.41 1.61
    -3 18 -3 24.87 1.58
    3 -18 -3 27.33 1.41
    -3 18 3 25.38 1.63
    -3 18 -3 27.76 1.59
    -3 18 3 25.13 1.54
    3 -18 4 16.29 1.07
    -3 18 4 16.88 1.26
    -3 18 -4 16.08 1.26
    -3 18 -4 16.26 1.25
    3 -18 -4 16.17 1.06
    -3 -18 4 17.18 1.25
    -3 18 4 15.5 1.33
    -3 -18 5 3.99 0.82
    3 -18 -5 5.04 0.66
    -3 18 5 5.55 0.85
    -3 18 -5 2.89 0.8
    -3 18 5 2.16 0.83
    -3 18 -5 4.9 0.84
    -3 -18 6 73.49 3.18
    -3 18 6 73.84 3.17
    3 -18 -6 72.96 3.02
    3 18 6 70.99 3.11
    -3 18 6 68.36 3.34
    -3 18 -6 77.68 3.24
    -3 -18 7 2.01 0.68
    -3 18 7 0.91 0.86
    3 -18 -7 1.41 0.52
    3 18 7 1.43 0.65
    -3 18 -7 0.76 0.67
    -3 -18 8 1.66 0.61
    3 18 8 1.39 0.58
    3 18 -8 1.47 0.55
    3 18 8 1.83 0.62
    -3 18 8 2.69 0.9
    -3 18 -8 1.66 0.67
    -3 -18 9 0.7 0.53
    3 18 9 -0.09 0.48
    3 18 9 1.24 0.61
    -3 18 9 1.04 0.81
    -3 18 -9 0.44 0.59
    3 18 10 12.4 0.98
    -3 18 10 14.67 1.25
    -3 18 -10 14.15 1.04
    -3 18 11 0.78 0.47
    3 18 11 -0.42 0.56
    -3 18 11 0.69 0.74
    -3 18 -11 0.22 0.52
    -3 18 12 1.21 0.45
    -3 18 12 1.76 0.72
    3 18 12 0.71 0.51
    -3 18 -12 0.78 0.55
    3 18 13 16.11 0.96
    -3 18 13 18.05 1.17
    3 18 14 8.76 0.66
    3 -18 -15 1.11 0.36
    -3 18 15 2.07 0.48
    -3 19 0 0.32 0.61
    3 -19 0 -0.19 0.47
    -3 19 0 -0.57 0.68
    -3 19 1 4.52 0.76
    3 -19 1 4.26 0.61
    3 -19 -1 2.79 0.55
    -3 19 -1 5.12 0.81
    -3 19 -1 3 0.67
    -3 -19 2 22.26 1.39
    -3 19 2 20.44 1.38
    -3 19 -2 20.42 1.36
    -3 19 -2 22.08 1.35
    -3 19 2 19.98 1.28
    -3 19 3 2.28 0.65
    -3 -19 3 3.01 0.74
    -3 19 3 1.84 0.67
    -3 19 -3 2.58 0.71
    -3 19 -3 0.65 0.59
    -3 19 4 4.24 0.71
    -3 -19 4 6.23 0.83
    -3 19 4 7.79 0.88
    -3 19 -4 7.4 0.88
    -3 19 4 4.33 0.84
    -3 19 -4 7.32 0.79
    -3 19 5 8.12 0.79
    -3 -19 5 8.45 0.9
    -3 19 -5 7.77 0.88
    -3 19 6 0.35 0.52
    -3 -19 6 1.02 0.59
    3 19 6 -0.06 0.56
    3 19 -6 0.39 0.55
    -3 19 6 0.08 0.72
    -3 19 -6 1.87 0.65
    -3 19 7 2.05 0.55
    3 19 7 4.35 0.66
    3 19 -7 3.43 0.6
    -3 19 7 4.79 0.88
    -3 -19 7 3.83 0.62
    -3 19 -7 3.53 0.71
    -3 -19 8 3.92 0.61
    3 19 8 4.57 0.6
    -3 19 8 4.75 0.86
    -3 19 -8 4.77 0.7
    -3 19 9 1.78 0.75
    -3 19 -9 2.2 0.58
    3 19 10 13.83 0.87
    -3 19 10 15.8 1.16
    -3 19 -10 14.33 0.94
    3 19 11 37.83 1.69
    -3 19 11 36.29 1.91
    -3 19 12 3.07 0.62
    -3 19 -12 3.18 0.47
    3 -19 -13 2.84 0.4
    -3 19 13 2.8 0.54
    -3 -20 0 0.3 0.62
    3 20 0 0.99 0.58
    -3 20 0 0.49 0.59
    -3 20 0 0.76 0.51
    3 20 -1 0.55 0.57
    -3 -20 1 2.3 0.69
    -3 20 -1 1.71 0.57
    -3 20 1 2.54 0.58
    -3 -20 2 6.04 0.81
    3 20 2 6.58 0.78
    3 20 -2 7.68 0.83
    -3 20 2 7.32 0.7
    -3 20 -2 7.83 0.77
    -3 -20 3 10.94 0.89
    3 20 -3 9.06 0.86
    3 20 3 11 0.91
    -3 20 -3 11.38 0.86
    -3 20 3 8.25 0.74
    -3 -20 4 0.83 0.57
    3 20 4 0.88 0.57
    3 20 -4 0.27 0.51
    -3 20 -4 1.01 0.55
    -3 20 4 0.42 0.44
    -3 -20 5 8.67 0.79
    -3 20 5 10.88 0.9
    3 20 5 10.42 0.82
    3 20 -5 9.75 0.82
    -3 20 -5 9.05 0.81
    -3 -20 6 1.68 0.52
    3 20 6 0.78 0.49
    3 20 -6 1.55 0.49
    -3 20 6 1.27 0.59
    -3 20 -6 1.32 0.52
    -3 -20 7 5.14 0.59
    3 20 7 4.75 0.56
    -3 20 7 4.29 0.72
    -3 20 -7 5.09 0.62
    -3 20 8 11.08 0.94
    -3 20 -8 13.16 0.85
    -3 20 9 61.31 2.61
    -3 20 -9 60.06 2.48
    -3 20 10 34.82 1.71
    -3 20 -10 37.18 1.59
    -3 20 11 0.29 0.46
    -3 20 -11 0.48 0.32
    -3 -21 0 0.42 0.51
    3 21 0 0.05 0.49
    -3 21 0 0.28 0.37
    3 21 -1 0.14 0.46
    -3 -21 1 0.23 0.5
    -3 21 -1 -0.32 0.38
    -3 21 1 0.03 0.38
    3 21 2 5.52 0.64
    3 21 -2 6.3 0.65
    -3 -21 2 5.84 0.64
    -3 21 -2 4.67 0.55
    -3 -21 3 0.71 0.46
    3 21 3 1.16 0.49
    3 21 -3 0.91 0.47
    -3 -21 -3 1.73 0.54
    -3 21 -3 0.54 0.42
    -3 -21 4 0.49 0.42
    3 21 4 0.46 0.42
    3 21 -4 -0.04 0.44
    -3 -21 -4 1.4 0.49
    -3 21 -4 0.46 0.4
    -3 -21 5 0.5 0.4
    -3 -21 -5 0.74 0.46
    -3 21 -5 0.1 0.38
    -3 -21 -6 0.11 0.43
    -3 21 -6 0.32 0.36
    -3 -21 -7 28.54 1.34
    -3 21 -7 29.39 1.3
    -3 -22 0 0.1 0.37
    -3 -22 1 2.02 0.41
    -3 -22 -1 2.24 0.44
    -3 -22 2 7.07 0.55
    -3 -22 -3 0.31 0.35
    -3 -22 -4 0.71 0.35
    4 0 0 5.81 1.33
    4 0 -1 0.19 1.09
    4 0 1 -0.18 0.98
    4 0 -2 6.05 1.33
    4 0 2 7.38 1.21
    -4 0 3 0.52 0.67
    4 0 -3 1.47 1.03
    4 0 3 -0.16 0.89
    4 0 -4 64.26 3.73
    4 0 4 52.1 3.1
    -4 0 5 0.51 0.56
    4 0 -5 -0.46 1.21
    4 0 5 0.59 0.76
    4 0 -6 175.77 6.72
    -4 0 6 173.62 6.69
    -4 0 7 -0.19 0.62
    4 0 -7 0.14 0.62
    4 0 -7 -0.26 1.19
    -4 0 7 1.08 0.56
    -4 0 7 -0.48 1.22
    -4 0 -8 4.17 0.6
    4 0 -8 4.63 0.75
    4 0 -8 4.33 1.44
    -4 0 8 4.04 1.44
    -4 0 8 3.42 0.7
    -4 0 -9 -0.18 0.54
    4 0 -9 0.31 0.68
    4 0 -9 -0.57 1.17
    -4 0 9 0.54 1.19
    -4 0 9 0.07 0.62
    -4 0 -10 39.98 1.92
    4 0 -10 41.21 3.29
    -4 0 10 32.61 3.04
    -4 0 10 38.22 2.01
    -4 0 -11 -0.4 0.62
    -4 0 11 -0.39 0.65
    4 0 -11 -1.26 1.2
    -4 0 11 0.61 1.28
    -4 0 11 0.4 0.7
    -4 0 12 8.36 1.03
    4 0 -12 9.05 1.12
    4 0 -12 10.19 1.88
    -4 0 12 7.69 1.86
    -4 0 -12 8.56 0.91
    -4 0 12 7.87 0.96
    -4 0 -13 0.23 0.69
    4 0 -13 0.2 0.79
    -4 0 13 0.95 0.76
    4 0 -13 -0.68 1.25
    -4 0 13 -0.34 1.37
    -4 0 13 0.08 0.7
    -4 0 -14 0.4 0.64
    4 0 -14 0.72 0.84
    4 0 -14 1.37 1.3
    -4 0 14 0.35 1.55
    -4 0 14 0.72 0.79
    -4 0 14 0.6 0.69
    -4 0 -15 0.08 0.66
    4 0 -15 0.94 0.92
    4 0 -15 0.35 1.19
    -4 0 15 -1.08 1.64
    -4 0 -16 15.02 1.28
    4 0 -16 15.77 1.41
    4 0 -16 12.62 2.17
    -4 0 16 13.11 2.24
    -4 0 -17 -0.25 0.73
    -4 0 17 -0.46 0.79
    -4 0 -18 95.89 4.13
    -4 0 18 97.92 4.2
    -4 0 -19 -0.39 0.7
    -4 0 19 -0.49 0.75
    -4 0 -20 64.58 2.94
    -4 0 20 66.18 2.97
    -4 0 -21 0.9 0.63
    -4 0 21 -0.66 0.62
    -4 0 -22 140.97 5.45
    -4 0 22 140.49 5.45
    -4 0 -23 -0.04 0.45
    -4 0 23 0.43 0.47
    -4 0 23 -0.04 0.45
    -4 0 -24 169.39 6.22
    -4 0 24 166.52 6.24
    4 -1 0 14.31 1.62
    4 1 0 13.13 1.72
    4 -1 -1 1.51 1.05
    4 -1 1 1.39 0.94
    4 1 -1 3.84 1.18
    4 1 1 0.56 0.94
    4 -1 -2 12.95 1.66
    4 1 -2 14.83 1.84
    4 -1 2 14.76 1.55
    4 1 2 10.12 1.39
    4 -1 -3 296.56 11.93
    4 1 -3 294.55 12.02
    4 -1 3 274.21 11.4
    4 1 3 285.87 11.62
    -4 1 3 295.01 11.24
    4 -1 -4 237.55 9.83
    4 1 -4 226.13 9.82
    4 -1 4 226.72 9.2
    4 1 4 220.08 9.37
    4 1 -5 18.19 1.3
    -4 1 5 21.12 1.69
    -4 1 5 20.24 1.3
    4 -1 -6 314.7 11.69
    4 1 -6 307.07 11.7
    -4 -1 6 314.82 11.62
    -4 1 6 319.28 12.37
    -4 -1 6 325.61 11.68
    -4 1 -7 65.43 2.67
    4 -1 -7 64.01 2.8
    4 1 -7 63.42 2.8
    4 1 -7 55.73 3.86
    -4 1 7 59.45 3.84
    -4 1 7 56.93 2.68
    -4 -1 7 63.11 2.72
    -4 1 7 61.64 3.33
    -4 -1 7 59.91 2.73
    -4 -1 -8 51.16 2.38
    4 -1 -8 54.63 3.82
    4 -1 -8 52.89 2.55
    4 1 -8 56.95 3.78
    -4 1 8 56.46 2.53
    -4 1 8 54.38 3.78
    -4 -1 8 55.28 2.51
    -4 1 8 56.24 3.22
    -4 1 -8 59.64 2.47
    -4 -1 9 70.35 3.16
    -4 1 -9 72.26 3.1
    -4 -1 -9 70.79 3.04
    4 -1 -9 71.02 3.21
    4 -1 -9 79.04 4.67
    4 1 -9 70.39 4.52
    -4 1 9 70.39 4.39
    -4 1 9 77.7 3.2
    -4 -1 9 74.85 3.19
    -4 1 9 69.69 3.91
    -4 1 -10 60.73 2.68
    -4 -1 -10 59.17 2.64
    4 -1 -10 54.37 2.79
    4 1 -10 59.68 2.82
    4 -1 -10 61.34 4.16
    4 1 -10 64.27 4.18
    -4 1 10 58.92 2.79
    -4 1 10 58.06 2.75
    -4 1 10 65.03 4.15
    -4 -1 10 63.57 2.78
    -4 1 -11 7.99 0.88
    -4 -1 -11 5.38 0.72
    4 1 -11 4.74 0.92
    4 -1 -11 8.86 1.76
    4 1 -11 5.63 1.72
    -4 -1 11 8.56 0.95
    -4 1 11 4.25 1.52
    -4 1 11 6.8 0.89
    -4 1 11 5.67 0.93
    -4 -1 11 5.19 0.82
    -4 -1 -12 11.86 1.06
    4 1 -12 13.76 1.22
    4 -1 -12 13.22 2.04
    -4 -1 12 13.23 1.11
    4 1 -12 9.11 1.93
    -4 1 -12 11.6 1.07
    -4 1 12 13.43 2.05
    -4 -1 12 11.41 1.11
    -4 1 12 10.11 1.11
    -4 1 12 11.61 1.14
    -4 1 -13 1.33 0.68
    -4 -1 -13 0.3 0.64
    4 1 -13 0.1 0.81
    4 -1 -13 0.34 1.3
    4 1 -13 -0.67 1.22
    -4 1 13 2.01 1.4
    -4 1 13 0.09 0.74
    -4 -1 13 0.35 0.75
    -4 1 13 1.41 0.69
    -4 -1 13 0.73 0.72
    -4 1 -14 16.34 1.32
    -4 -1 -14 21.3 1.35
    4 -1 -14 20.21 1.56
    4 1 -14 20.32 1.52
    -4 -1 14 16.47 1.39
    4 -1 -14 15.77 2.37
    4 1 -14 19.47 2.49
    -4 1 14 13.95 2.33
    -4 1 14 18.06 1.34
    -4 1 14 18.77 1.43
    -4 1 -15 92.43 3.92
    -4 -1 -15 96.19 3.9
    4 -1 -15 90.86 4.07
    4 1 -15 85.15 4.02
    4 -1 -15 80.97 5.35
    4 1 -15 90.41 5.51
    -4 1 15 87.75 5.66
    -4 1 15 86.03 3.92
    -4 1 -16 0.69 0.72
    -4 -1 -16 1.82 0.79
    4 1 -16 0.62 0.87
    4 -1 -16 1.38 1.33
    -4 -1 16 0.73 1.56
    4 1 -16 0.67 1.22
    -4 1 16 1.09 1.64
    -4 1 -17 116.47 4.67
    -4 1 17 103.98 4.67
    -4 -1 17 98.88 6.29
    -4 1 17 116.06 6.52
    -4 -1 17 109.03 4.7
    -4 -1 -17 115.76 4.64
    -4 1 -18 -0.08 0.76
    -4 -1 -18 1.77 0.79
    -4 1 18 -0.53 0.86
    -4 -1 18 -0.44 0.8
    -4 1 -19 67.6 3.09
    -4 -1 -19 70.08 3.08
    -4 -1 19 70.02 3.11
    -4 1 19 64.47 3.1
    -4 1 -20 27.89 1.56
    -4 -1 -20 22.1 1.44
    -4 1 20 24.41 1.53
    -4 -1 20 23.59 1.51
    -4 -1 -21 16.41 1.16
    -4 1 -21 16.9 1.19
    -4 1 21 14.86 1.17
    -4 -1 21 16.72 1.16
    -4 1 -22 14.08 0.99
    -4 -1 -22 14.53 0.98
    -4 1 22 11.21 0.95
    -4 -1 22 12.84 0.96
    -4 1 -23 186.11 6.63
    -4 -1 -23 175.98 6.6
    -4 1 23 179.15 6.63
    -4 1 23 174.85 6.58
    -4 -1 23 167.79 6.57
    -4 1 -24 0.61 0.39
    -4 -1 -24 0.78 0.38
    -4 1 24 0.39 0.41
    -4 -1 24 -0.18 0.39
    4 -2 0 12.64 1.4
    4 2 0 1.83 1.13
    4 -2 -1 126.14 6.12
    4 -2 1 133.9 6.05
    4 2 -1 135.43 6.4
    4 2 1 136.61 6.27
    -4 2 2 5.54 1.08
    4 -2 -2 5.31 1.29
    4 -2 2 6.39 1.17
    4 2 -2 5.7 1.38
    4 2 2 5 1.25
    4 -2 -3 1425.1 50.56
    4 2 -3 1392.42 50.67
    4 -2 3 1398.57 50.01
    4 2 3 1302.33 50.29
    -4 2 3 1392.5 49.93
    4 -2 4 987.45 36.42
    4 2 4 1021.69 36.87
    -4 2 4 999.1 36.53
    4 2 -5 89.42 3.68
    -4 2 5 94.53 4.38
    -4 -2 5 85.21 3.61
    -4 -2 6 8.9 0.87
    -4 2 -6 10.03 0.83
    -4 2 6 10.39 1.39
    -4 -2 -6 8.9 1.21
    4 -2 -6 9.77 0.91
    4 2 -6 10.4 1.75
    -4 2 6 9.16 0.86
    -4 2 -7 203.98 7.58
    -4 -2 -7 214.64 8.56
    4 -2 -7 195.34 7.66
    4 2 -7 219.47 9.32
    -4 2 7 191.48 8.49
    -4 -2 7 200.91 8.96
    -4 2 7 188.33 8.95
    -4 2 7 200.51 7.62
    -4 -2 -8 71.07 3.83
    -4 2 -8 68.02 2.95
    4 -2 -8 64.57 3.05
    4 2 -8 64.17 3.05
    4 2 -8 65.52 4.34
    -4 -2 8 72.06 4.33
    -4 2 8 78.81 4.38
    -4 2 8 72.09 3.02
    -4 2 8 70.19 3.84
    -4 -2 -9 133.15 6.4
    -4 2 -9 138.99 5.38
    -4 -2 -9 132.43 5.28
    4 -2 -9 142.31 5.53
    4 2 -9 131.39 5.48
    4 2 -9 137.47 7.04
    -4 -2 9 135.08 5.43
    -4 2 9 138.86 5.45
    -4 -2 9 134.43 6.82
    -4 2 9 136 6.86
    -4 2 9 149.4 6.56
    -4 2 9 137.43 5.53
    -4 -2 -10 53.2 3.45
    -4 2 -10 57.79 2.57
    -4 -2 -10 54.96 2.47
    4 -2 -10 53.31 2.68
    4 2 -10 54.68 2.68
    4 2 -10 60.74 4.07
    -4 -2 10 53.7 2.59
    -4 2 10 54.43 2.6
    -4 -2 10 56.83 3.87
    -4 2 10 57.21 3.93
    -4 2 10 55.05 3.45
    -4 -2 10 53.96 2.57
    -4 2 10 57.87 2.69
    -4 2 -11 71.34 3.12
    -4 -2 -11 72.98 3.07
    4 -2 -11 74.92 3.3
    4 2 -11 69.24 3.22
    4 2 -11 64.23 4.5
    -4 2 11 74.06 3.21
    -4 -2 -11 62.28 4.06
    -4 -2 11 71.95 4.61
    -4 2 11 65.7 4.43
    -4 -2 11 65.33 3.15
    -4 2 11 70.12 4.16
    -4 2 11 72.75 3.27
    -4 2 12 22.45 2.27
    -4 2 -12 22.45 1.44
    -4 -2 -12 23.1 1.41
    -4 2 12 23.56 1.55
    4 -2 -12 24.39 1.64
    4 2 -12 22.79 1.59
    4 -2 -12 23.98 2.65
    4 2 -12 17.37 2.36
    -4 -2 12 23.84 2.6
    -4 2 12 22.66 2.61
    -4 -2 12 22.26 1.51
    -4 2 12 22.11 1.55
    -4 -2 12 23.35 1.48
    -4 2 -13 83.35 3.57
    -4 -2 -13 76.72 3.47
    4 2 -13 84.85 3.71
    4 -2 -13 84.64 5.26
    4 2 -13 67.27 4.87
    -4 -2 13 73.24 4.98
    -4 2 13 79.41 5.21
    -4 -2 13 84.26 3.63
    -4 2 13 81.45 3.66
    -4 2 13 80.51 3.6
    -4 2 -14 0.17 0.73
    -4 -2 -14 1.84 0.7
    4 2 -14 0.5 0.85
    -4 2 14 1.1 0.78
    4 -2 -14 1.42 1.34
    4 2 -14 2.39 1.45
    -4 -2 14 1.04 1.49
    -4 2 14 1.04 1.34
    -4 2 14 0.94 0.8
    -4 2 -15 57.31 2.65
    -4 -2 -15 48.98 2.53
    4 2 -15 53.61 2.74
    4 -2 -15 51.31 3.99
    4 2 -15 47.69 3.85
    -4 -2 15 50.39 3.99
    -4 2 15 49.28 4.05
    -4 2 15 52.34 2.66
    -4 2 -16 44.82 2.4
    -4 -2 -16 48.99 2.38
    4 2 -16 49.45 2.56
    4 -2 -16 37.75 3.49
    -4 -2 16 46.66 3.85
    -4 2 16 44.43 3.8
    -4 2 -17 20.3 1.45
    -4 -2 -17 17.34 1.32
    4 2 -17 18.63 1.53
    -4 -2 17 21.7 2.67
    -4 2 17 19.1 1.46
    -4 2 17 20.95 2.62
    -4 -2 17 18.71 1.41
    -4 2 -18 18.19 1.34
    -4 -2 -18 16.87 1.3
    -4 2 18 20.22 1.45
    -4 -2 18 18.05 1.37
    -4 2 -19 34.33 1.95
    -4 -2 -19 37.3 1.96
    -4 2 19 36.8 2
    -4 -2 19 37.28 2
    -4 2 -20 34.73 1.93
    -4 -2 -20 34.98 1.87
    -4 2 20 39.96 2
    -4 -2 20 36 1.93
    -4 2 -21 10.01 0.93
    -4 -2 -21 10.88 0.92
    -4 2 21 9.7 0.95
    -4 -2 21 9.19 0.91
    -4 2 -22 23.77 1.4
    -4 -2 -22 26.56 1.39
    -4 2 22 25.47 1.41
    -4 2 22 26.06 1.41
    -4 -2 22 26.66 1.4
    -4 2 23 47.04 2.02
    -4 -2 -23 45.8 1.98
    -4 2 23 45.17 1.97
    -4 -2 23 43.58 1.96
    -4 -2 -24 7.77 0.57
    -4 2 24 7.41 0.6
    -4 -2 24 7.14 0.6
    -4 -2 -24 8.7 0.66
    4 -3 0 357.92 13.91
    4 3 0 342.48 14.12
    4 -3 -1 717.84 26.18
    4 -3 1 701.88 25.99
    4 3 -1 688.24 26.41
    4 3 1 703.5 26.35
    -4 3 1 675.62 25.88
    4 -3 2 846.4 31
    4 3 -2 833.14 31.59
    4 3 2 830.64 31.39
    -4 3 2 850.79 31.04
    4 3 -3 181.85 8.48
    4 3 3 189.61 8.29
    -4 3 3 191.89 7.98
    -4 3 -4 70.28 2.99
    -4 3 4 73.3 3.76
    -4 -3 4 67 2.94
    -4 -3 -5 44.77 2.61
    4 3 -5 44.25 3.38
    -4 3 -5 45.96 2.12
    -4 3 5 53.3 3.01
    -4 -3 5 46.45 2.18
    -4 -3 -6 288.67 11.24
    -4 3 -6 281.21 10.43
    -4 3 6 280.01 11.5
    4 -3 -6 284.43 10.49
    4 3 -6 287.52 12.09
    -4 3 6 282.9 10.44
    -4 -3 6 275.34 10.47
    -4 3 7 1.61 1.08
    -4 -3 -7 2.22 0.9
    -4 3 -7 0.53 0.58
    4 -3 -7 1.02 0.6
    -4 3 7 0.96 1.22
    4 3 -7 0.36 0.64
    -4 -3 7 0.24 1.01
    4 3 -7 0.55 1.18
    -4 3 7 0.75 0.61
    -4 3 7 1.17 0.69
    -4 -3 -8 73.91 4.02
    -4 3 -8 76.8 3.16
    4 -3 -8 69.05 3.2
    4 3 -8 72.95 3.23
    4 3 -8 75.68 4.63
    -4 -3 8 75.93 4.48
    -4 3 8 68.75 4.31
    -4 3 8 73.18 3.19
    -4 3 8 81.14 4.28
    -4 3 8 72.02 3.28
    -4 -3 -9 70.16 3.97
    -4 3 -9 71.76 3.05
    4 -3 -9 73.83 3.17
    4 3 -9 68.92 3.13
    4 3 -9 72.6 4.58
    -4 -3 9 74.03 4.41
    -4 3 9 60.73 4.23
    -4 3 9 69.05 4.08
    -4 3 9 68.99 3.19
    -4 3 9 70.81 3.1
    -4 -3 9 64.03 3.05
    -4 -3 -10 32.42 2.58
    -4 3 -10 28.8 1.66
    -4 -3 -10 28.23 1.54
    4 -3 -10 29.07 1.77
    4 3 -10 30.59 1.77
    -4 3 10 30.63 1.8
    4 3 -10 30.14 2.85
    -4 -3 10 32.69 2.81
    -4 3 10 27.62 2.7
    -4 3 10 31.64 2.63
    -4 3 10 29.95 1.7
    -4 -3 10 27.74 1.67
    -4 -3 -11 69.86 4.1
    -4 3 -11 67.35 2.98
    -4 -3 -11 63.36 2.82
    4 -3 -11 71.29 3.13
    4 3 -11 63.64 3.07
    4 3 -11 61.89 4.4
    -4 -3 11 64.52 4.3
    -4 3 11 65.12 4.34
    -4 3 11 67.35 4.12
    -4 3 11 65.27 3
    -4 -3 11 64.37 3
    -4 3 11 63.1 3.07
    -4 -3 11 63.54 2.95
    -4 3 12 0.28 1.09
    -4 -3 -12 -0.27 1.12
    -4 3 -12 0.39 0.7
    -4 -3 -12 -0.2 0.61
    4 -3 -12 1.24 0.83
    4 3 -12 0.65 0.78
    4 3 -12 1.66 1.2
    -4 -3 12 0.31 1.22
    -4 3 12 0.32 1.2
    -4 3 12 0.26 0.77
    -4 -3 12 1.27 0.7
    -4 3 12 0.09 0.78
    -4 3 -13 121.43 5.05
    -4 -3 -13 121.59 4.97
    4 -3 -13 135.85 5.27
    4 3 -13 113.22 5.13
    4 3 -13 118.49 6.69
    -4 -3 -13 123.32 6.44
    -4 -3 13 123.06 6.73
    -4 3 13 128.29 6.91
    -4 3 13 123.13 5.14
    -4 -3 13 122.46 5.09
    -4 3 13 119.36 6.37
    -4 3 13 128.67 5.21
    -4 3 -14 239.48 9.07
    -4 -3 -14 242.1 8.98
    4 -3 -14 234.28 9.2
    4 3 -14 233.03 9.17
    4 -3 -14 227.61 10.95
    4 3 -14 217.42 10.78
    -4 -3 14 225.14 10.88
    -4 3 14 223.49 10.87
    -4 3 14 236.26 9.11
    -4 3 14 240.54 9.18
    -4 -3 -15 10.75 1.04
    -4 3 -15 9.87 1.13
    4 3 -15 9.56 1.2
    -4 3 15 6.63 1.8
    4 -3 -15 10.83 2.02
    4 3 -15 8.77 1.84
    -4 3 15 10.04 1.17
    -4 -3 15 12.59 2.19
    -4 3 -16 0.88 0.75
    -4 -3 -16 -0.08 0.69
    4 3 -16 2.12 0.87
    4 -3 -16 -0.36 1.29
    -4 -3 16 0.35 1.3
    -4 3 16 0.7 1.33
    -4 -3 16 0.73 0.85
    -4 3 16 0.47 0.75
    -4 3 -17 92.36 4.12
    -4 -3 -17 95.66 4.05
    4 3 -17 96.32 4.23
    -4 -3 17 97.6 4.16
    -4 3 -18 -0.42 0.74
    -4 -3 -18 1.59 0.74
    -4 3 18 0.09 0.74
    -4 -3 18 1.36 0.78
    -4 -3 -19 50.81 2.48
    -4 3 19 56.32 2.63
    -4 -3 19 53.43 2.57
    -4 -3 -20 3.85 0.72
    -4 3 20 3.5 0.75
    -4 -3 20 4.08 0.8
    -4 -3 -21 13.74 1.04
    -4 3 21 16.5 1.15
    -4 3 21 17.27 1.15
    -4 -3 21 14.84 1.1
    -4 -3 -22 10.51 0.84
    -4 3 22 9.86 0.88
    -4 -3 22 10.56 0.87
    -4 3 22 12.17 0.89
    -4 -3 -23 3.72 0.52
    -4 3 23 3.89 0.58
    -4 3 23 4.01 0.54
    -4 -3 23 3.42 0.52
    -4 3 24 5.33 0.5
    -4 -3 -24 4.68 0.51
    -4 3 -24 3.85 0.49
    4 -4 0 150.12 6.72
    4 4 0 147.81 7.03
    4 -4 1 60.09 3.35
    4 4 -1 57.95 2.63
    4 4 -1 60.96 3.78
    4 4 1 60.14 3.71
    -4 4 1 61.18 3.43
    -4 4 2 2.7 1.03
    4 4 -2 4.05 0.73
    4 -4 2 3.99 0.95
    4 4 -2 4.36 1.38
    4 4 2 6.61 1.39
    -4 -4 3 498.03 17.68
    4 -4 -3 482.88 18.87
    4 -4 3 481.23 18.35
    4 4 3 482.13 17.69
    -4 4 3 480.81 18.69
    4 -4 -4 342.63 14.19
    4 4 4 357.44 13.02
    -4 -4 -4 355.65 13.01
    -4 4 -4 360.63 13.03
    -4 4 4 358.86 14.08
    -4 -4 4 346.15 13.01
    -4 4 -5 50.5 2.26
    4 -4 -5 52.5 3.39
    4 4 -5 50.58 2.34
    4 4 5 48.22 2.3
    4 4 -5 49.02 3.5
    -4 -4 -5 51.39 2.31
    -4 4 5 47.84 2.25
    -4 4 5 50.97 3.19
    -4 4 5 52.98 2.45
    -4 -4 5 47.55 2.29
    -4 -4 6 2.19 0.64
    -4 4 6 1.04 1.06
    -4 -4 -6 2.01 0.84
    -4 4 -6 1.25 0.61
    4 -4 -6 1.72 0.63
    4 4 -6 0.91 0.66
    4 4 -6 3.04 1.27
    4 -4 -6 1.45 1.12
    -4 4 6 1.81 0.61
    -4 -4 -7 113.23 5.4
    -4 4 -7 117.1 4.61
    4 -4 -7 113.3 5.93
    4 -4 -7 117.36 4.65
    4 4 -7 113.32 4.67
    4 4 -7 100.22 6
    -4 4 7 112.22 4.6
    -4 4 7 124.34 5.84
    -4 -4 8 1.67 0.69
    -4 4 8 0.71 1.03
    -4 -4 -8 0.58 0.89
    -4 4 -8 0.86 0.61
    4 -4 -8 0.67 0.69
    4 4 -8 0.23 0.64
    4 4 -8 0.3 1.2
    -4 4 8 1.78 1.18
    -4 4 8 1.54 0.67
    -4 4 8 0.6 0.69
    -4 -4 8 0.25 1.08
    -4 -4 -9 160.8 7.19
    -4 4 -9 163.41 6.11
    4 -4 -9 146.22 6.16
    4 4 -9 153.34 6.17
    4 4 -9 159.21 7.9
    -4 4 9 157.93 7.45
    -4 -4 9 147.15 7.42
    -4 4 9 156.91 7.6
    -4 4 9 153.61 6.12
    -4 4 9 155.73 6.26
    -4 -4 9 157.59 6.12
    -4 -4 -10 22.46 2.2
    -4 4 -10 23.18 1.46
    4 -4 -10 23.03 2.56
    4 -4 -10 24.2 1.56
    4 4 -10 24.07 1.57
    4 4 -10 26.55 2.71
    -4 -4 10 27.13 2.61
    -4 4 10 28.06 2.63
    -4 4 10 20.22 1.46
    -4 4 10 28.33 2.5
    -4 4 10 23.82 1.61
    -4 -4 10 22.78 1.48
    -4 -4 -11 90.26 5.03
    -4 4 -11 87.79 3.92
    -4 -4 -11 91.67 3.77
    4 -4 -11 102.2 5.66
    4 -4 -11 92.7 4.06
    4 4 -11 91.56 4.03
    4 4 -11 92.21 5.5
    -4 -4 11 94.34 5.39
    -4 4 11 95.83 5.41
    -4 4 11 89.53 3.96
    -4 4 11 96.18 5.29
    -4 4 11 91.45 4.11
    -4 -4 11 92.56 3.92
    -4 4 12 10.87 1.94
    -4 4 -12 12.91 1.2
    -4 -4 -12 14.04 1.89
    -4 -4 -12 12.75 1.01
    4 -4 -12 15.59 1.28
    4 4 -12 14.38 1.26
    4 4 -12 10.76 2
    -4 4 12 13.44 1.21
    -4 -4 12 7.45 1.72
    -4 4 12 11.26 1.93
    -4 4 12 12.16 1.25
    -4 -4 12 13.23 1.14
    -4 -4 -13 352.08 15.34
    -4 4 -13 368.71 13.81
    -4 -4 -13 365.47 13.68
    4 -4 -13 385.3 13.99
    4 4 -13 378.47 13.94
    4 4 -13 373.08 15.82
    -4 -4 13 370.96 13.86
    -4 -4 13 340.95 15.53
    -4 4 13 348.26 15.6
    -4 4 13 383.94 15.63
    -4 4 13 390.93 13.93
    -4 4 13 362.69 13.95
    -4 -4 -14 50.61 3.61
    -4 4 -14 43.07 2.27
    -4 -4 -14 41.75 2.12
    4 4 -14 38.72 2.29
    4 4 -14 36.77 3.34
    -4 4 14 43.66 3.47
    -4 -4 14 38.4 3.5
    -4 4 14 45.02 3.6
    -4 4 14 42.39 2.3
    -4 4 14 44.39 2.41
    -4 -4 -15 83.1 3.61
    4 4 -15 87.66 3.85
    4 -4 -15 90.69 5.51
    -4 4 -15 88.92 3.76
    -4 -4 15 73.16 5.07
    -4 4 15 86.43 5.35
    -4 4 15 75.95 3.75
    -4 4 15 86.3 3.86
    -4 4 -16 211.62 8.8
    -4 -4 -16 240.13 8.76
    4 4 -16 234.48 8.94
    4 -4 -16 221.34 10.77
    -4 -4 16 227.7 10.75
    -4 4 16 237.16 10.75
    -4 4 16 226.5 8.92
    -4 -4 16 230.86 8.88
    -4 -4 -17 15.69 1.22
    4 4 -17 16.89 1.41
    -4 -4 17 15.98 1.34
    -4 -4 -18 8.76 0.99
    -4 4 18 10.97 1.16
    -4 -4 18 9.24 1.08
    -4 -4 -19 50.17 2.45
    -4 4 19 55.79 2.61
    -4 -4 19 53.21 2.54
    -4 -4 -20 6.45 0.79
    -4 4 20 5.6 0.84
    -4 4 20 4.95 0.84
    -4 -4 20 5.22 0.83
    -4 -4 -21 3.69 0.64
    -4 4 21 2.3 0.69
    -4 4 21 1.74 0.63
    -4 -4 21 2.39 0.64
    -4 4 -22 2.77 0.59
    -4 -4 -22 2.89 0.56
    -4 4 22 3.93 0.63
    -4 4 22 3.3 0.61
    -4 -4 22 3.01 0.59
    -4 -4 -23 5.71 0.52
    -4 4 23 4.77 0.59
    -4 -4 23 5.89 0.56
    -4 4 23 5.21 0.56
    -4 4 24 13.15 0.74
    -4 -5 0 1014.61 36.64
    4 5 0 1021.95 36.72
    4 5 0 1103.74 38.41
    4 -5 1 68.26 3.84
    4 5 1 74.87 3.18
    4 5 -1 78.12 4.52
    -4 -5 1 74.54 3.12
    4 5 1 74.84 4.37
    -4 5 1 76.27 3.21
    -4 5 1 68.63 4.01
    -4 -5 2 389.82 14.27
    4 -5 -2 379.33 15.35
    4 -5 2 386.76 15.07
    4 5 2 386.67 14.32
    -4 5 2 387.51 14.37
    -4 5 2 434.93 15.58
    -4 -5 3 161.79 6.41
    4 -5 -3 159.24 7.5
    4 5 -3 167.77 6.48
    4 5 3 172.16 6.48
    -4 5 -3 164.43 6.4
    -4 5 3 170.49 6.54
    -4 5 3 177.89 7.58
    -4 -5 4 170.31 6.4
    4 -5 -4 168.06 7.59
    4 5 -4 166.83 6.44
    4 5 4 165.82 6.41
    4 5 -4 162.89 7.92
    -4 -5 -4 166.65 6.37
    -4 5 -4 159.23 6.36
    -4 5 4 163.09 6.5
    -4 5 4 170.9 7.53
    4 -5 -5 0.24 1.03
    -4 -5 5 0.71 0.61
    -4 5 5 1.53 1.12
    4 -5 -5 1.24 0.6
    4 5 -5 1.32 0.63
    -4 -5 -5 0.67 0.62
    -4 5 -5 1.32 0.63
    4 5 -5 1.95 1.16
    -4 5 5 1.47 0.59
    -4 5 5 1.59 0.73
    -4 -5 -6 253.12 10.66
    -4 5 -6 270.61 9.96
    4 -5 -6 268.22 11.46
    4 -5 -6 258.42 9.94
    4 5 -6 266.03 10.03
    4 5 -6 278.84 11.77
    -4 5 6 273.84 9.95
    -4 5 6 296.5 11.43
    -4 5 6 256.95 10.1
    -4 -5 -7 59.2 3.38
    4 -5 -7 59.74 3.95
    -4 5 -7 58.3 2.65
    4 -5 -7 55.28 2.66
    4 5 -7 60.55 2.74
    4 5 -7 58.89 4.03
    -4 5 7 60.11 2.68
    -4 5 7 53.16 3.64
    -4 -5 -8 76.27 4.22
    -4 5 -8 78.93 3.4
    4 -5 -8 81.64 4.82
    4 -5 -8 82.39 3.46
    4 5 -8 77.65 3.47
    4 5 -8 84.38 4.99
    -4 5 8 77.58 3.42
    -4 5 8 89.6 4.78
    -4 5 8 76.78 3.55
    -4 -5 8 78.55 3.42
    -4 -5 9 5.42 0.86
    -4 5 9 4.06 1.45
    -4 -5 -9 3.46 1.13
    -4 5 -9 5.65 0.83
    4 5 9 4.55 0.67
    4 -5 -9 6.03 0.87
    4 5 -9 6.24 0.89
    4 5 -9 3.47 1.51
    -4 -5 9 7.1 1.53
    -4 5 9 4.28 1.4
    -4 5 9 6.05 0.88
    -4 5 9 5.09 0.99
    -4 -5 -10 23.95 2.19
    -4 5 10 20.81 2.37
    -4 5 -10 20.86 1.4
    4 -5 -10 21.28 1.52
    -4 5 10 22.3 1.51
    4 5 -10 23.79 1.54
    4 5 -10 19.13 2.42
    -4 -5 10 25.7 2.51
    -4 5 10 21.97 2.4
    -4 5 10 20.67 1.58
    -4 -5 10 21.8 1.44
    -4 -5 11 0.24 0.66
    -4 5 11 -0.3 1.28
    4 -5 -11 1.96 1.43
    -4 -5 -11 1.27 1.11
    -4 5 -11 1.13 0.69
    4 -5 -11 0.45 0.76
    4 5 -11 0.81 0.75
    4 5 -11 0.33 1.2
    -4 -5 11 0.29 1.27
    -4 5 11 -0.3 1.19
    -4 5 11 1.13 0.76
    -4 5 11 1.42 0.79
    -4 -5 -12 40.96 3.23
    -4 5 -12 46.07 2.32
    -4 -5 -12 44.39 2.09
    4 -5 -12 39.25 3.53
    4 5 -12 43.33 2.31
    4 5 -12 36.75 3.42
    -4 -5 12 46.73 3.54
    -4 5 12 32.37 3.15
    -4 5 12 46.33 3.57
    -4 5 12 46.67 2.37
    -4 -5 12 43.23 2.23
    -4 5 12 45.92 2.44
    -4 5 13 13.78 2.14
    -4 5 -13 16.84 1.39
    4 -5 -13 17.69 2.27
    -4 -5 -13 22.14 2.37
    -4 -5 -13 19.44 1.26
    4 5 -13 19.3 1.43
    4 5 -13 13.57 2.25
    -4 5 13 19.24 1.46
    -4 -5 13 14.79 2.3
    -4 5 13 15.32 2.3
    -4 5 13 18.13 1.54
    -4 -5 13 17.1 1.32
    -4 -5 -14 47.94 3.53
    -4 -5 -14 46.61 2.22
    4 5 -14 46.93 2.47
    4 5 -14 47.84 3.78
    -4 -5 14 41.41 3.51
    -4 5 14 39.23 3.47
    -4 5 14 47.7 2.47
    -4 5 14 42.47 3.55
    -4 5 14 42.33 2.51
    -4 -5 -15 144.01 7.39
    -4 -5 -15 154.6 5.81
    -4 5 15 145.72 5.99
    4 5 -15 142.16 5.98
    -4 5 15 143.03 6.05
    -4 -5 15 143.11 7.58
    -4 5 15 137.46 7.48
    -4 5 15 145.13 7.51
    -4 -5 -16 13.49 1.13
    4 5 -16 13.7 1.3
    -4 -5 16 12.73 2.17
    4 -5 -16 15.14 2.27
    -4 5 16 16.77 2.34
    -4 -5 16 15.88 1.32
    -4 -5 -17 143.06 5.65
    4 5 -17 137.54 5.8
    -4 -5 17 146.54 5.81
    -4 -5 -18 0.68 0.62
    -4 5 18 0.41 0.69
    -4 5 18 -0.61 0.79
    -4 -5 18 1.4 0.79
    -4 5 -19 -0.46 0.73
    -4 -5 -19 0.76 0.59
    -4 5 19 0.38 0.67
    -4 5 19 0.24 0.69
    -4 -5 19 -0.08 0.71
    -4 5 -20 19.51 1.28
    -4 -5 -20 17.39 1.15
    -4 5 20 19.28 1.28
    -4 5 20 18.1 1.26
    -4 -5 20 20 1.29
    -4 5 -21 18.4 1.22
    -4 -5 -21 19.45 1.13
    -4 5 21 20.16 1.23
    -4 5 21 18.65 1.21
    -4 -5 21 20.26 1.22
    -4 5 -22 21.53 1.21
    -4 -5 -22 22.29 1.13
    -4 5 22 19.96 1.19
    -4 5 22 21.9 1.2
    -4 -5 22 20.54 1.16
    -4 -5 -23 0.57 0.35
    -4 5 23 0.66 0.43
    -4 -5 -23 -0.1 0.39
    -4 5 -23 0.14 0.41
    -4 5 23 -0.04 0.38
    -4 -5 23 0.16 0.36
    -4 -6 0 14.45 1.02
    4 6 0 11.62 1.86
    -4 6 0 11.6 1.06
    -4 -6 1 313.75 11.83
    -4 -6 -1 314.66 11.8
    4 -6 -1 326.05 12.93
    4 6 -1 330.99 11.92
    4 6 -1 304.5 13.43
    -4 6 1 341.37 13.22
    -4 6 1 324.52 11.94
    -4 -6 2 262.61 9.83
    -4 -6 -2 265.69 9.78
    4 -6 -2 275.93 11.03
    4 6 -2 263.33 9.88
    4 6 2 244.28 9.84
    -4 6 2 269.39 9.96
    -4 6 -2 270.46 9.8
    -4 6 2 267.65 11.11
    -4 -6 3 8.87 0.89
    -4 6 3 8.03 1.5
    4 6 -3 9.61 0.94
    4 6 3 9.03 0.94
    -4 6 -3 9.43 0.88
    -4 -6 -3 8.89 0.86
    4 6 -3 10.18 1.79
    -4 6 3 7.99 0.94
    4 -6 -3 10 1.47
    -4 -6 4 92.55 3.92
    4 -6 -4 99.98 5.14
    -4 6 4 92.01 3.84
    4 6 -4 96.8 3.98
    4 6 4 89.95 3.94
    4 6 -4 103.18 5.56
    -4 -6 -4 93.96 3.87
    -4 6 -4 99.73 3.91
    -4 6 4 98.68 4.1
    -4 6 4 98.24 5.11
    -4 -6 5 33.37 1.87
    4 -6 -5 44 3.1
    4 6 -5 38.93 1.98
    4 6 -5 34.16 3.09
    -4 -6 -5 38.09 1.86
    -4 6 -5 37.26 1.88
    -4 6 5 39.85 1.88
    -4 6 5 36.78 2.05
    -4 6 5 34.79 2.8
    -4 6 6 6.49 1.44
    4 -6 -6 4.23 0.71
    4 6 -6 5.55 0.86
    -4 -6 -6 6.52 0.82
    -4 6 -6 5.29 0.78
    4 6 -6 2.44 1.3
    -4 6 6 6.15 0.83
    4 -6 -6 4.76 1.46
    -4 6 6 3.35 0.84
    -4 -6 -7 20.06 1.89
    -4 6 -7 19.9 1.31
    -4 6 7 18.29 2.1
    4 6 -7 22.18 1.29
    4 6 7 19.14 1.27
    4 -6 -7 18.87 1.27
    4 6 -7 15.79 1.3
    4 6 -7 25.38 2.58
    -4 6 7 18.77 1.3
    -4 -6 7 19.43 1.32
    -4 6 7 17.73 1.43
    -4 6 -7 19.26 1.23
    4 -6 -7 18.21 2.18
    -4 6 -8 0.37 0.56
    -4 -6 8 1.57 0.71
    -4 6 8 0.28 1.21
    -4 -6 -8 0.21 0.89
    -4 6 -8 0.89 0.64
    4 6 -8 0.71 0.6
    4 6 8 -0.06 0.58
    4 -6 -8 1.27 0.7
    4 6 -8 0.89 0.7
    4 6 -8 0.97 1.32
    -4 6 8 -0.15 0.65
    4 -6 -8 0.3 1.17
    -4 -6 9 1.3 0.73
    -4 6 9 -0.29 1.23
    -4 -6 -9 0.45 0.95
    -4 6 -9 1.47 0.72
    4 6 9 1.58 0.57
    4 -6 -9 1.21 0.72
    4 6 -9 1.17 0.71
    -4 6 -9 1.6 0.59
    4 6 -9 -0.99 1.2
    -4 6 9 1.87 0.73
    -4 6 9 2.21 0.89
    4 -6 -9 0.31 1.25
    -4 6 10 17.04 2.33
    -4 -6 -10 16.17 1.94
    -4 6 -10 18.27 1.38
    4 -6 -10 19.39 1.4
    4 6 -10 17.03 1.37
    4 6 -10 20.56 2.45
    -4 6 10 20.07 1.4
    -4 -6 10 15.24 2.07
    -4 6 -10 20.38 1.24
    -4 6 10 18.22 1.48
    -4 -6 10 18.84 1.35
    -4 -6 -11 122.62 6.2
    4 -6 -11 118.09 6.65
    4 6 -11 119.36 5.07
    4 6 -11 121.35 6.73
    -4 -6 11 116.83 6.33
    -4 6 11 114.89 6.33
    -4 6 11 126.19 5.08
    -4 6 -11 121.88 4.87
    -4 6 11 139.33 6.82
    -4 6 11 122.14 5.22
    -4 -6 11 119.96 4.99
    -4 -6 12 5.34 0.9
    4 -6 -12 6.23 1.7
    -4 6 12 3.93 1.53
    -4 -6 -12 3.55 1.35
    4 6 -12 5.55 0.97
    4 6 -12 3.78 1.49
    -4 -6 12 2.66 1.42
    -4 6 12 3.32 1.43
    -4 6 12 5.43 1
    -4 6 12 5.42 1.05
    -4 6 -12 5.6 0.8
    -4 -6 -13 67.42 4.19
    4 -6 -13 58.38 4.42
    4 6 -13 62.34 3.01
    4 6 -13 63.97 4.41
    -4 -6 13 60.84 4.18
    -4 6 13 58.68 4.16
    -4 6 13 65.25 3.08
    -4 6 13 66.36 4.48
    -4 6 13 58.16 3.12
    -4 -6 13 61.44 2.89
    -4 -6 -14 139.41 7.04
    -4 -6 -14 133.35 5.4
    4 -6 -14 129.89 7.3
    4 6 -14 141.46 5.67
    -4 -6 14 127.52 7.01
    -4 6 14 117.18 6.92
    -4 6 14 144.35 5.71
    -4 6 14 152.61 7.53
    -4 6 14 139.12 5.79
    -4 6 15 2.37 1.48
    -4 -6 -15 0.91 1.18
    -4 -6 -15 3.15 0.71
    -4 6 15 2.5 0.81
    4 6 -15 2.36 0.8
    -4 -6 15 0.31 1.28
    -4 6 15 4.44 1.51
    -4 6 15 2.64 0.9
    -4 6 -16 0.89 0.81
    -4 -6 -16 0.75 0.57
    -4 6 16 0.6 0.68
    4 6 -16 0.82 0.82
    -4 -6 16 -0.72 0.82
    -4 -6 -17 10.04 0.92
    -4 6 -17 6.78 1.01
    -4 6 17 7.91 0.97
    4 6 -17 7.83 1.01
    -4 -6 17 9.32 1.07
    -4 6 -18 68.1 3.19
    -4 -6 -18 71.12 3.06
    4 -6 -18 70.81 3.06
    -4 6 18 74.48 3.21
    -4 6 18 72.97 3.26
    -4 6 18 67.16 3.11
    -4 -6 18 73.26 3.22
    -4 6 -19 2.29 0.77
    -4 -6 -19 2.88 0.61
    -4 6 19 2.18 0.73
    -4 6 19 2.85 0.82
    -4 -6 19 2.69 0.76
    -4 6 -20 6.1 0.81
    -4 -6 -20 5.49 0.66
    -4 6 20 6.81 0.82
    -4 6 20 6.63 0.87
    -4 -6 20 6.49 0.83
    -4 -6 -21 3.11 0.55
    -4 6 21 3.13 0.63
    -4 -6 21 2.71 0.61
    -4 -6 -22 1.75 0.43
    -4 6 22 2.02 0.49
    -4 -6 -22 2.49 0.5
    -4 6 -22 1.8 0.48
    -4 6 22 2.2 0.5
    -4 -6 22 2.56 0.52
    -4 6 23 2.13 0.44
    -4 6 23 1.76 0.39
    4 -7 0 279.38 11.46
    -4 -7 0 284.9 10.5
    4 7 0 274.38 10.58
    -4 7 0 289.05 10.6
    -4 -7 1 61.85 2.75
    4 -7 -1 55.83 3.49
    4 7 -1 61.45 2.8
    4 7 1 63.14 2.81
    -4 7 -1 60.33 2.77
    -4 7 1 66.8 2.87
    -4 7 1 55.05 3.73
    -4 -7 2 7.58 0.9
    -4 7 2 9.67 1.59
    4 7 -2 7.94 0.93
    4 -7 -2 11.14 1.56
    -4 7 2 9.1 1.02
    -4 -7 3 145.6 5.82
    4 7 -3 153.67 5.88
    4 7 3 149.07 5.86
    4 -7 -3 144.94 7.03
    4 7 -3 145.59 5.88
    4 7 -3 146.81 7.52
    -4 7 3 150.06 5.97
    -4 7 3 153.5 7.23
    -4 -7 4 57.88 2.72
    4 -7 -4 66.54 4.01
    4 7 -4 63.13 2.76
    4 7 4 61.24 2.77
    4 7 -4 58.06 2.76
    4 7 4 56.14 2.74
    4 7 -4 56.92 4.06
    -4 7 4 60.66 2.66
    -4 7 4 63.02 2.92
    -4 7 4 68.78 4.04
    4 -7 -5 68.02 4.21
    4 7 -5 71.92 3.05
    4 7 5 61.1 2.98
    4 7 -5 66.91 3.05
    4 7 -5 68.45 4.53
    -4 -7 -5 68.64 2.93
    -4 7 5 71.54 3
    -4 7 5 69.71 3.2
    -4 7 5 67.63 4.19
    -4 7 6 8.11 1.65
    4 7 -6 6.44 0.85
    4 7 6 6.3 0.85
    4 7 -6 5.83 0.88
    -4 -7 -6 4.69 0.75
    4 7 -6 4.2 1.45
    -4 7 6 7.75 0.85
    4 -7 -6 7.22 1.64
    -4 7 6 6.92 0.98
    4 7 -7 48.26 2.33
    4 7 7 48.7 2.31
    4 -7 -7 46.08 2.3
    4 7 -7 55.33 2.5
    4 7 -7 54.35 3.91
    -4 -7 -7 47.52 2.29
    -4 7 -7 46.01 2.31
    -4 7 7 46.28 2.55
    -4 7 7 50.08 2.39
    -4 7 7 50.2 3.59
    -4 7 -7 50.37 2.32
    -4 -7 7 50.61 2.41
    -4 -7 -8 67.65 4.03
    4 -7 -8 75.19 4.71
    4 7 -8 70.88 3.15
    4 7 8 73.05 3.15
    4 7 -8 71.33 3.25
    4 7 -8 80.08 4.94
    -4 7 8 70.76 3.25
    -4 7 8 84.94 4.82
    -4 7 -8 73.11 3.14
    -4 -7 8 72.58 3.23
    -4 -7 9 4.68 0.88
    -4 7 9 5.86 1.61
    -4 -7 -9 4.68 1.35
    4 7 9 3.96 0.69
    4 7 -9 5.02 0.9
    4 7 -9 4.8 1.58
    -4 7 9 4.9 0.88
    4 -7 -9 6.81 1.71
    -4 7 -9 4.84 0.76
    -4 7 10 11.91 2.08
    -4 -7 -10 14.27 1.91
    -4 7 10 15.19 1.14
    4 7 -10 14.19 1.26
    4 7 -10 12.14 2.17
    -4 7 10 16.6 1.28
    -4 7 -10 12.86 1.1
    -4 7 10 14.46 1.42
    -4 -7 10 13.71 1.2
    -4 -7 11 3.18 0.84
    -4 7 11 1.67 1.32
    -4 -7 -11 1.85 1.16
    -4 7 11 2.2 0.72
    4 7 -11 3.06 0.85
    4 7 -11 5.24 1.6
    -4 7 11 2.22 0.88
    -4 7 11 2.39 0.99
    -4 7 -11 3 0.68
    -4 -7 -12 67.78 4.26
    4 -7 -12 65.02 4.66
    -4 7 12 68.27 3.09
    4 7 -12 66.23 3.17
    4 7 -12 63.96 4.53
    -4 7 12 64.57 3.21
    -4 7 -12 68.44 3.05
    -4 7 12 65.43 4.61
    -4 7 12 78.63 3.5
    -4 -7 12 69.04 3.14
    -4 -7 13 9.56 1.05
    4 -7 -13 6.45 1.85
    -4 7 13 7.31 1.83
    -4 -7 -13 7.48 1.56
    -4 7 -13 9.16 1.15
    -4 7 13 10.03 1.06
    4 7 -13 9.61 1.11
    -4 -7 13 9.89 1.73
    -4 7 -13 9.46 0.95
    -4 7 13 8.99 1.2
    -4 7 13 8.82 1.22
    -4 -7 -14 33.21 3.11
    -4 7 -14 45.6 2.27
    4 -7 -14 41.64 3.6
    -4 7 14 38.14 2.14
    4 7 -14 38.49 2.19
    -4 -7 14 35.29 3.21
    -4 7 14 40.68 2.28
    -4 7 -14 42.73 2.06
    -4 7 14 37.36 3.49
    -4 -7 14 44.95 2.18
    -4 7 15 15.54 2.4
    -4 7 -15 20.43 1.5
    -4 -7 -15 17.15 2.24
    -4 7 15 19.49 1.41
    4 7 -15 21.74 1.51
    -4 7 15 22.35 1.57
    -4 7 -15 17.68 1.24
    -4 7 -16 1.41 0.82
    -4 -7 -16 1.64 0.61
    -4 7 16 1.09 0.7
    4 7 -16 2.38 0.77
    -4 -7 16 2.56 0.88
    -4 7 -17 0.08 0.76
    -4 -7 -17 0.12 0.52
    -4 7 17 -0.4 0.69
    4 7 -17 0.47 0.69
    -4 -7 17 1.25 0.76
    -4 7 -18 0.86 0.73
    -4 -7 -18 0.79 0.55
    4 -7 -18 0.58 0.58
    -4 7 18 2.87 0.74
    -4 7 18 -0.14 0.66
    -4 7 18 1.16 0.81
    -4 -7 18 0.92 0.73
    -4 -7 -19 8.34 0.76
    -4 7 -19 7.31 0.88
    4 -7 -19 7.91 0.78
    -4 7 19 6.34 0.86
    -4 -7 19 6.28 0.87
    -4 7 19 9.19 0.97
    -4 -7 -20 30.09 1.46
    -4 7 20 31.08 1.64
    -4 -7 20 33.42 1.65
    4 7 20 26.82 1.5
    -4 7 20 32.45 1.68
    -4 7 21 19.75 1.11
    -4 -7 -21 18.47 1
    -4 7 -21 17.59 1.01
    -4 7 21 17.32 1.09
    -4 -7 21 16.77 1.06
    -4 7 22 9.63 0.74
    -4 7 22 10.06 0.73
    -4 -7 22 8.45 0.69
    -4 7 23 0.33 0.32
    4 -8 0 2.47 1.06
    4 8 0 0.98 0.74
    4 8 0 0.97 0.61
    -4 8 0 1.79 0.7
    -4 -8 1 82.42 3.46
    4 8 -1 83.76 3.54
    4 -8 -1 78.75 4.35
    4 8 -1 79.96 3.5
    4 8 1 82.04 3.52
    -4 8 1 77.75 3.55
    -4 8 1 78.58 4.7
    -4 -8 2 142.72 5.76
    4 -8 -2 146.43 6.89
    4 8 -2 149.07 5.84
    4 8 2 146.64 5.83
    4 8 -2 146.84 5.84
    4 8 2 145.89 5.82
    -4 8 2 146.01 5.9
    -4 8 2 154.93 7.28
    -4 -8 3 1.14 0.68
    -4 8 3 2.4 1.22
    4 8 -3 1.89 0.71
    4 8 3 0.53 0.66
    4 8 -3 0.15 0.64
    4 8 3 0.62 0.66
    4 -8 -3 0.48 1.01
    -4 8 3 1.07 0.77
    -4 -8 4 45.57 2.24
    4 -8 -4 49.15 3.36
    4 8 -4 45.3 2.26
    4 8 4 43.67 2.23
    4 8 -4 44.2 2.24
    4 8 -4 42.94 3.6
    -4 8 4 45.65 2.16
    -4 8 4 46.49 2.39
    -4 8 4 40.85 3.24
    -4 8 5 4.75 1.43
    4 8 -5 7.17 0.92
    4 8 5 6.15 0.89
    4 8 -5 5.96 0.89
    4 8 -5 3.98 1.58
    4 -8 -5 6.87 1.59
    -4 8 5 5.45 0.99
    -4 8 5 7.78 0.85
    4 -8 -6 156.53 7.86
    4 8 -6 168.65 6.37
    4 8 6 162.42 6.34
    4 8 -6 157.96 6.38
    4 8 -6 156.76 8.16
    -4 8 6 159.2 6.33
    -4 8 6 157.52 6.56
    -4 8 6 179.13 8.09
    -4 -8 7 10 1.03
    -4 8 7 9.08 1.8
    4 8 -7 10.77 1.02
    4 8 7 8.82 0.91
    4 8 -7 9.87 1.02
    4 8 -7 5.15 1.75
    4 -8 -7 11.35 1.91
    -4 8 7 6.53 0.92
    -4 8 -7 9.87 0.94
    -4 8 7 11 1.27
    4 -8 -8 255.3 11.46
    4 8 -8 251.46 9.56
    4 8 8 256.21 9.56
    4 8 -8 242.99 9.67
    4 8 -8 243.65 11.55
    -4 8 8 256.18 9.66
    -4 8 8 255.82 9.88
    -4 8 8 273.82 11.59
    -4 8 -8 256.28 9.58
    -4 -8 8 251.87 9.64
    -4 -8 -9 87.05 4.61
    4 -8 -9 75.17 4.97
    4 8 -9 76.54 3.32
    4 8 9 79.59 3.31
    4 8 -9 77.11 3.45
    4 8 -9 73.58 4.96
    -4 8 9 72.82 3.43
    -4 8 -9 75.38 3.35
    -4 8 9 82.01 5
    -4 -8 9 74.38 3.41
    -4 -8 -10 118.57 6.02
    4 -8 -10 118.83 6.63
    -4 8 10 112.71 4.75
    4 8 -10 115.84 4.91
    4 8 -10 113.39 6.54
    -4 8 10 118.41 4.93
    -4 8 -10 120.15 4.8
    -4 8 10 119.4 6.52
    -4 8 10 116.66 5.16
    -4 -8 10 120.18 4.87
    -4 -8 11 1.41 0.76
    -4 8 11 1.04 1.29
    -4 -8 -11 1.9 1.09
    -4 8 11 2.23 0.75
    4 8 -11 1.43 0.82
    4 8 -11 0.7 1.3
    -4 8 11 1.04 0.81
    -4 8 11 2.62 1.09
    -4 8 -11 0.15 0.62
    -4 -8 12 8.99 1
    -4 8 12 5.65 1.73
    -4 -8 -12 7.83 1.58
    -4 8 -12 8.08 1.06
    -4 8 12 6.25 0.93
    4 8 -12 7.55 1
    4 8 -12 10.34 1.94
    -4 8 12 9.31 1.08
    -4 8 12 6.72 1.25
    -4 8 -12 6.52 0.91
    4 -8 -12 9.06 2
    4 -8 -13 2.53 1.4
    -4 -8 13 1.7 0.75
    -4 8 13 0.36 1.29
    -4 -8 -13 -0.58 1.04
    -4 8 -13 1.01 0.83
    -4 8 13 1.65 0.74
    4 8 -13 0.8 0.8
    -4 8 13 1.96 0.92
    -4 8 -13 1.12 0.72
    -4 -8 -14 30.71 2.76
    4 -8 -14 21.55 2.71
    -4 8 -14 27.67 1.8
    -4 8 14 26.57 2.97
    -4 8 14 28.95 1.75
    4 8 -14 29.61 1.77
    -4 8 14 30.05 1.88
    -4 8 -14 28.95 1.65
    -4 -8 14 29.89 1.73
    -4 8 -15 47.95 2.37
    -4 8 15 45.6 2.3
    4 8 -15 40.87 2.27
    -4 8 15 48.04 2.45
    -4 8 -15 44.89 2.22
    -4 8 -16 52.16 2.52
    -4 8 16 50.72 2.49
    4 8 -16 46.57 2.41
    -4 -8 16 51.9 2.56
    -4 8 -16 50.99 2.35
    -4 8 17 1.24 0.71
    -4 8 17 -0.08 0.73
    -4 -8 17 0.56 0.76
    4 -8 -18 15.13 1.12
    -4 8 18 15.17 1.15
    -4 8 18 14.68 1.16
    -4 8 18 11.96 1.19
    -4 -8 18 14.34 1.15
    4 -8 -19 16.21 1.09
    -4 8 19 16.16 1.14
    -4 8 19 17.54 1.28
    -4 -8 19 16.82 1.19
    4 -8 -20 6.12 0.65
    -4 8 20 6.04 0.76
    4 8 20 6.36 0.7
    -4 8 20 5.92 0.79
    -4 -8 20 6.15 0.78
    -4 8 21 36.33 1.67
    -4 8 21 34.1 1.66
    -4 -8 21 33.91 1.62
    -4 -8 22 41.99 1.76
    -4 8 22 42.47 1.83
    -4 8 22 42.75 1.82
    4 9 0 14.71 1.26
    4 9 0 16.27 1.26
    -4 9 0 17.01 1.3
    4 -9 -1 148.35 6.98
    4 9 -1 154.31 6.02
    -4 9 1 151.18 6.07
    4 9 -1 140.32 5.98
    4 9 1 161.22 6.03
    -4 9 1 141.3 7.36
    -4 -9 2 18.16 1.31
    4 -9 -2 20.6 2.1
    -4 9 2 17.17 2.15
    4 9 -2 18.94 1.37
    4 9 2 19.63 1.38
    4 9 -2 17.65 1.32
    4 9 2 18.69 1.34
    -4 9 2 20.41 1.47
    -4 -9 3 163.35 6.34
    4 -9 -3 161.03 7.65
    4 9 -3 156.5 6.36
    4 9 3 159.66 6.38
    4 9 -3 158.66 6.36
    4 9 3 161.79 6.4
    -4 9 3 160.34 6.51
    -4 9 3 179.76 8.05
    -4 -9 4 11.58 1.12
    -4 9 4 15.31 2.12
    4 9 -4 11.8 1.12
    4 9 4 13.33 1.13
    4 9 4 11.44 1.14
    4 9 -4 10.56 1.08
    -4 9 4 11.54 1
    4 -9 -4 15.73 1.94
    -4 9 4 11.99 1.26
    4 -9 -5 60.7 4.02
    4 9 -5 61.3 2.85
    4 9 5 63.46 2.87
    4 9 -5 64.29 2.88
    4 9 5 55.61 2.85
    -4 9 5 62.24 2.82
    -4 9 5 63.19 3.07
    -4 9 5 61.38 4.15
    -4 9 -6 5.96 0.87
    -4 -9 6 7.12 0.93
    -4 9 6 2.17 1.33
    4 9 -6 6.26 0.91
    4 9 6 5.03 0.88
    4 9 -6 5.28 0.94
    4 -9 -6 4.25 1.46
    -4 9 6 7.75 0.9
    -4 9 6 7.49 1.14
    -4 -9 7 13.88 1.16
    -4 9 7 14.78 2.09
    4 9 7 11.34 1.07
    4 9 -7 10.11 1.06
    4 9 -7 11.41 1.12
    4 -9 -7 16.9 2.19
    -4 9 7 9.49 1.07
    -4 9 -7 11.26 1.09
    -4 9 7 11.48 1.35
    4 -9 -8 74.21 4.84
    4 9 -8 76.8 3.31
    4 9 8 79 3.31
    -4 9 8 69.45 3.61
    4 9 -8 76.94 3.4
    -4 9 8 74.71 3.39
    -4 9 -8 75.34 3.32
    -4 9 8 72.13 4.82
    -4 -9 8 73.06 3.35
    4 9 -9 28.02 1.58
    4 9 9 24.98 1.54
    4 9 -9 29.27 1.74
    -4 9 9 28.57 1.77
    4 -9 -9 25.56 2.77
    -4 9 -9 25.51 1.62
    -4 9 9 31.48 2.97
    -4 -9 9 26.09 1.68
    -4 -9 10 5.15 0.95
    -4 -9 -10 3.97 1.35
    -4 9 10 3.15 1.54
    -4 9 10 4.88 0.78
    4 9 -10 6.37 0.94
    -4 9 10 3.75 0.88
    4 -9 -10 2.13 1.49
    -4 9 -10 5.69 0.87
    -4 -9 11 10.31 1.07
    -4 9 11 9.27 2.04
    -4 -9 -11 9.62 1.7
    -4 9 11 10.3 0.99
    4 9 -11 10.93 1.17
    -4 9 11 8.86 1.15
    4 -9 -11 11.24 2.13
    -4 9 11 10.96 1.32
    -4 9 -11 10.94 1.06
    -4 -9 12 2.06 0.77
    -4 9 12 1.8 1.31
    -4 -9 -12 0.56 1.14
    -4 9 12 1.04 0.67
    4 9 -12 0.43 0.75
    -4 9 12 0.2 0.78
    -4 9 -12 1.65 0.76
    -4 -9 13 1.28 0.72
    -4 9 13 0.72 1.3
    -4 -9 -13 2.57 1.31
    -4 9 13 1.55 0.76
    4 9 -13 1.36 0.76
    -4 9 13 0.88 0.86
    -4 9 -13 0.23 0.7
    4 -9 -13 -0.72 1.46
    -4 9 14 11.3 1.11
    4 9 -14 11.2 1.11
    -4 9 14 10.38 1.19
    -4 9 -14 10.28 1.02
    -4 -9 14 13.37 1.12
    -4 9 15 13.44 1.18
    -4 9 15 16.4 1.39
    -4 9 -15 15.42 1.16
    -4 9 16 34.79 2
    -4 9 16 39.93 2.16
    -4 9 16 38.56 2.15
    -4 -9 16 42.06 2.15
    -4 9 -16 39.13 1.93
    -4 9 17 14.06 1.13
    -4 9 17 12.58 1.19
    -4 -9 17 15.46 1.21
    4 -9 -18 28.03 1.56
    -4 9 18 26.08 1.58
    -4 9 18 26.42 1.58
    -4 -9 18 31.78 1.64
    4 -9 -19 0.52 0.54
    -4 9 19 1 0.56
    4 9 19 0.81 0.61
    -4 9 19 1.8 0.61
    -4 9 19 0.33 0.63
    -4 -9 19 0.83 0.59
    4 -9 -20 6.88 0.66
    -4 9 20 7.79 0.76
    4 9 20 8.59 0.75
    -4 9 20 9.14 0.84
    -4 -9 20 7.29 0.74
    -4 9 21 48.82 2.03
    -4 9 21 50.44 2.06
    -4 -9 21 49.92 2
    -4 10 0 135.95 5.5
    4 10 0 150.57 5.6
    -4 10 0 144.73 5.61
    4 -10 -1 53.82 3.43
    -4 10 -1 54.17 2.55
    4 10 -1 50.95 2.6
    4 10 -1 51.77 2.54
    4 10 1 52.33 2.59
    -4 10 1 53 2.65
    -4 -10 2 6.65 0.92
    -4 10 2 4.02 1.58
    4 10 -2 5.73 0.97
    4 10 2 4.95 0.94
    4 10 -2 5.33 0.93
    4 10 2 4.74 0.9
    4 -10 -2 2.97 1.25
    -4 10 2 5.49 1.02
    -4 -10 3 17.46 1.31
    -4 10 3 17.8 2.37
    4 10 -3 19.57 1.39
    4 10 3 19.74 1.42
    4 10 -3 17.28 1.32
    4 10 3 15.95 1.37
    -4 10 3 20.89 1.29
    4 -10 -3 21.5 2.26
    -4 10 3 18.76 1.51
    -4 10 4 9.17 1.8
    4 10 -4 7.19 0.98
    4 10 4 6.43 0.99
    4 10 -4 7.34 0.94
    4 10 4 8.97 1.04
    -4 10 4 6.96 0.87
    -4 10 4 6.83 1.11
    4 -10 -4 9.9 1.84
    4 -10 -5 53.54 3.8
    4 10 -5 54.18 2.6
    4 10 5 50.31 2.56
    4 10 -5 50.76 2.54
    4 10 5 51.32 2.6
    -4 10 5 51.35 2.5
    -4 10 5 49.88 2.72
    -4 10 5 60.3 4.06
    -4 -10 6 124.43 4.95
    4 -10 -6 121.4 6.5
    4 10 -6 120.11 4.92
    4 10 6 115.44 4.89
    4 10 -6 114.09 4.9
    -4 10 6 124.47 4.94
    -4 10 6 119.65 5.2
    -4 10 -6 117.98 4.88
    -4 10 6 103.64 6.34
    -4 10 -7 6.57 0.94
    -4 -10 7 7.41 0.99
    -4 10 7 5.06 1.66
    4 10 -7 6.42 0.92
    4 10 7 5.37 0.9
    4 10 -7 4.92 0.95
    4 -10 -7 4.93 1.6
    -4 10 7 5.78 0.92
    -4 10 7 4.28 1.11
    -4 10 8 19.07 2.36
    4 10 -8 15.78 1.25
    4 10 8 16.35 1.24
    4 10 -8 15.53 1.3
    -4 10 8 14.4 1.32
    4 -10 -8 12.98 2.1
    -4 10 -8 14.26 1.25
    -4 10 8 14.74 1.54
    -4 -10 8 18.23 1.37
    -4 10 9 25.58 2.84
    4 -10 -9 30.99 3.01
    4 10 -9 22.58 1.6
    -4 10 9 25.27 1.7
    -4 10 9 27.56 1.98
    -4 10 -9 26.54 1.61
    -4 -10 9 25.4 1.64
    -4 -10 10 8.96 1.02
    -4 10 10 11.57 2.1
    4 10 -10 8.17 0.96
    -4 10 10 10.15 1.13
    4 -10 -10 11.53 2.07
    -4 10 -10 7.16 0.99
    -4 -10 11 2.6 0.89
    -4 10 11 -0.73 1.38
    -4 10 11 1.39 0.66
    4 10 -11 1.43 0.75
    -4 10 11 1.17 0.8
    4 -10 -11 1.82 1.47
    -4 10 -11 0.82 0.7
    -4 10 12 38.51 1.99
    4 10 -12 35.68 1.99
    -4 10 12 35.16 2.14
    -4 10 -12 35.34 1.96
    -4 10 12 34.95 3.39
    -4 -10 12 40.02 2.07
    -4 -10 13 0.62 0.68
    -4 10 13 0.08 0.66
    4 10 -13 1.18 0.71
    -4 10 13 0.88 0.89
    -4 10 -13 0.7 0.7
    -4 10 14 19.28 1.34
    -4 10 14 19.79 1.47
    -4 10 -14 16.48 1.27
    -4 -10 14 16.68 1.24
    -4 10 15 23.6 1.5
    -4 10 -15 23.91 1.43
    -4 10 15 22.8 1.6
    -4 10 15 22.41 1.6
    -4 10 16 22.91 1.52
    -4 10 16 26.18 1.67
    -4 10 16 26.57 1.69
    -4 -10 16 27.15 1.63
    -4 10 -16 27.7 1.51
    -4 10 17 9.69 0.93
    -4 10 17 9.06 1
    -4 -10 17 8.29 0.93
    4 -10 -18 56.2 2.47
    -4 10 18 56.9 2.51
    -4 10 18 50.41 2.48
    -4 -10 18 57.14 2.52
    4 -10 -19 1.51 0.55
    -4 10 19 1.78 0.57
    -4 10 19 1.97 0.55
    -4 10 19 2.14 0.63
    4 10 19 1.78 0.58
    -4 -10 19 2.51 0.63
    4 -10 -20 1.35 0.44
    4 10 20 1.47 0.51
    -4 10 20 1.55 0.53
    -4 -10 20 0.77 0.46
    -4 -10 21 5.76 0.51
    -4 10 21 5.69 0.55
    -4 11 0 13.69 1.2
    4 11 0 11.74 1.21
    4 11 0 11.61 1.18
    4 11 -1 1.01 0.79
    4 11 -1 1.28 0.78
    4 11 1 1.48 0.87
    -4 11 -1 1.64 0.78
    -4 11 1 0.88 0.76
    -4 -11 2 0.08 0.7
    -4 11 2 -1.32 1.35
    4 11 -2 2.1 0.78
    4 11 2 2.01 0.86
    4 11 -2 1.78 0.8
    4 11 2 1.85 0.81
    -4 11 2 0.74 0.73
    -4 11 -2 1.39 0.79
    4 -11 -2 0.77 0.99
    -4 11 2 -0.41 0.78
    -4 -11 3 33.5 1.9
    4 -11 -3 32.38 2.82
    4 11 -3 32.39 1.95
    4 11 3 32.13 1.93
    4 11 -3 31.75 1.86
    4 11 3 32.38 1.91
    -4 11 3 33.56 1.8
    -4 11 3 30.57 2.04
    -4 11 3 33.59 3.11
    4 -11 -4 62.81 4.32
    4 11 -4 72.29 3.28
    4 11 4 65.75 3.2
    4 11 -4 74.51 3.24
    4 11 4 72.1 3.29
    -4 11 4 67.69 3.12
    -4 11 4 69.32 3.4
    4 -11 -5 205.16 9.58
    4 11 -5 211.75 7.96
    4 11 5 197.15 7.92
    4 11 -5 203.67 7.91
    4 11 5 206.45 8
    -4 11 5 201.97 7.88
    -4 11 5 199.54 8.16
    -4 11 5 199.61 9.69
    -4 11 -6 5.75 0.91
    -4 -11 6 3.48 0.92
    -4 11 6 5.55 1.69
    4 11 -6 6.33 1
    4 11 6 5.15 0.95
    4 11 -6 4.98 0.92
    4 11 6 5.92 1.01
    4 -11 -6 4.52 1.78
    -4 11 6 5.24 0.91
    -4 -11 7 40.52 2.2
    4 -11 -7 44.03 3.54
    4 11 -7 39.67 2.15
    -4 11 7 42.65 2.23
    -4 11 -7 39.97 2.14
    -4 11 7 38.71 3.41
    -4 -11 8 124.89 5.12
    4 -11 -8 122.05 6.79
    4 11 -8 125.83 5.1
    -4 11 8 122.23 5.15
    -4 11 -8 120.97 5.09
    -4 11 8 125.86 6.91
    4 -11 -9 35.5 3.34
    4 11 -9 38.2 2.03
    -4 11 9 35.19 3.34
    -4 11 9 37.87 2.11
    -4 11 -9 34.66 2
    -4 -11 9 38.91 2.08
    4 -11 -10 77.84 5.06
    4 11 -10 71.56 3.29
    -4 11 10 70.18 3.39
    -4 11 -10 74.78 3.34
    -4 11 10 75 5.05
    -4 -11 10 76.8 3.35
    4 -11 -11 136.69 7.38
    -4 11 11 136.02 5.45
    4 11 -11 133.57 5.46
    -4 -11 11 131.11 5.49
    -4 11 11 143.09 5.65
    -4 11 -11 138.64 5.52
    -4 11 11 121.8 7.19
    -4 11 12 86.62 3.72
    -4 11 12 89.36 3.92
    -4 11 -12 83.31 3.72
    -4 -11 12 86.94 3.75
    -4 -11 13 0.74 0.75
    -4 11 13 0.23 0.69
    -4 11 13 0.67 0.84
    -4 11 -13 0.15 0.7
    -4 11 14 28.34 1.66
    -4 11 14 31.33 1.9
    -4 11 14 27.16 1.79
    -4 11 -14 27.62 1.65
    -4 -11 14 30.64 1.64
    -4 11 15 15.22 1.12
    -4 11 15 13.14 1.27
    -4 11 15 14.31 1.28
    -4 11 -15 12.95 1.09
    -4 11 16 20.94 1.39
    -4 11 16 23.15 1.53
    -4 11 16 24.35 1.57
    -4 -11 16 24.29 1.49
    -4 11 -16 25.76 1.4
    -4 11 17 30.22 1.58
    -4 11 17 25.87 1.63
    -4 -11 17 28.73 1.58
    4 -11 -18 16.54 1.13
    4 11 18 19.67 1.23
    -4 11 18 19.08 1.22
    -4 -11 18 20.02 1.21
    4 -11 -19 0.96 0.49
    4 11 19 1.27 0.54
    -4 11 19 0.04 0.5
    -4 11 19 0.21 0.54
    -4 -11 19 0.65 0.49
    4 -11 -20 3.13 0.45
    4 11 20 4.05 0.52
    -4 11 20 3.37 0.52
    -4 -11 20 2.87 0.46
    4 12 0 2.4 0.96
    4 12 0 3.61 0.88
    -4 12 0 4.03 0.9
    -4 12 -1 97.66 4.11
    4 12 -1 94.84 4.18
    4 12 -1 93.28 4.11
    4 12 1 93.1 4.12
    -4 -12 2 17.81 1.35
    -4 12 2 15.54 1.31
    -4 12 -2 16.4 1.32
    4 12 -2 14.98 1.38
    4 12 2 13.82 1.35
    4 12 -2 18.09 1.36
    4 12 2 16.35 1.38
    -4 -12 3 136.1 5.63
    4 -12 -3 136.47 6.92
    -4 12 3 136.88 5.64
    4 12 -3 133.01 5.68
    4 12 3 143.29 5.72
    4 12 -3 142.56 5.65
    4 12 3 134.64 5.66
    -4 12 3 143.52 5.56
    -4 12 4 2.12 1.62
    4 12 -4 1.18 0.77
    4 12 4 3.11 0.87
    4 -12 -4 -0.89 1.17
    -4 12 4 2.59 0.78
    -4 -12 5 424.21 15.74
    4 -12 -5 441.94 17.58
    4 12 -5 424.44 15.69
    4 12 5 424.55 15.79
    -4 12 5 425.07 15.7
    -4 12 -5 425.31 15.74
    -4 12 5 393.84 17.68
    -4 -12 6 132.46 5.48
    4 -12 -6 137.48 7.13
    4 12 -6 130.18 5.42
    4 12 6 135.33 5.57
    -4 12 6 130.01 5.45
    -4 12 -6 137.47 5.48
    -4 12 6 142.1 7.41
    -4 12 -7 3.58 0.89
    -4 -12 7 4.33 0.89
    -4 12 7 3.27 1.55
    4 12 -7 3.7 0.83
    4 12 7 3.35 0.98
    4 -12 -7 3.04 1.55
    -4 12 7 4.11 0.87
    -4 -12 8 1.4 0.8
    -4 12 8 0.37 1.44
    4 12 -8 0.24 0.68
    4 12 8 1.19 0.92
    4 -12 -8 -0.35 1.26
    -4 12 8 -0.38 0.81
    -4 12 -8 0.96 0.78
    4 -12 -9 233.44 10.84
    4 12 -9 230.72 8.82
    -4 12 9 222.22 8.94
    -4 12 -9 227.42 8.87
    -4 12 9 237.8 10.94
    -4 -12 9 238.59 8.9
    -4 -12 10 1.33 0.72
    -4 12 10 2.18 1.51
    4 -12 -10 1.77 1.43
    -4 12 10 1.25 0.77
    -4 12 -10 1.86 0.8
    -4 12 11 109.18 4.88
    -4 12 -11 118.91 4.82
    -4 -12 11 118.63 4.81
    -4 -12 12 0.83 0.73
    -4 12 12 0.19 0.79
    -4 12 -12 2.06 0.74
    -4 -12 13 0.28 0.64
    -4 12 13 0.8 0.95
    -4 12 13 0.55 0.8
    -4 12 -13 0.38 0.68
    -4 -12 14 6.48 0.78
    -4 12 14 5.33 0.99
    -4 12 14 6.16 1
    -4 12 -14 6.5 0.84
    -4 12 15 78.29 3.44
    -4 12 15 76.28 3.36
    -4 12 -15 72.22 3.19
    -4 -12 16 5.67 0.84
    4 12 16 6.6 0.9
    -4 12 16 3.55 0.84
    -4 12 16 5.21 0.88
    -4 12 -16 5.64 0.73
    4 12 17 11.81 0.98
    -4 12 17 10.19 0.96
    -4 -12 17 9.82 0.9
    4 -12 -18 0.91 0.51
    4 12 18 1 0.59
    -4 12 18 0.11 0.55
    -4 -12 18 1.51 0.57
    4 -12 -19 8.75 0.67
    4 12 19 7.23 0.67
    -4 12 19 8.85 0.73
    -4 -12 19 7.57 0.65
    -4 12 20 2.06 0.42
    -4 13 0 140.9 5.66
    4 13 0 136.7 5.64
    4 13 -1 1.48 0.81
    4 13 1 1.98 0.81
    -4 13 -1 2.21 0.84
    -4 -13 2 24.03 1.7
    -4 13 2 30.29 1.78
    -4 13 -2 29.28 1.77
    4 13 -2 26.97 1.73
    4 13 2 27.48 1.74
    4 13 -3 1.43 0.76
    4 13 3 1.3 0.81
    -4 13 3 0.08 0.68
    4 13 -4 114.16 4.7
    4 13 4 111.46 4.77
    -4 13 4 110.46 4.68
    -4 13 -4 113.26 4.75
    -4 -13 5 21.17 1.56
    4 13 -5 21.63 1.48
    4 13 5 23.05 1.63
    -4 13 5 23.83 1.52
    4 -13 -5 21.29 2.51
    -4 13 -5 21.7 1.52
    -4 13 -6 8.34 1.02
    -4 -13 6 8.28 1.09
    4 13 -6 8.9 0.96
    4 13 6 9.5 1.18
    4 -13 -6 8.79 1.81
    -4 13 6 8.01 1.08
    -4 13 -7 0.97 0.77
    -4 -13 7 -0.7 0.82
    4 13 -7 -0.16 0.64
    4 13 7 0.59 0.83
    4 -13 -7 -1 1.21
    -4 13 7 -0.18 0.75
    -4 -13 8 0.77 0.76
    -4 13 8 0.37 1.45
    4 13 8 0.59 0.85
    -4 13 8 1.11 0.84
    4 -13 -8 0.34 1.29
    -4 13 -8 0.35 0.8
    4 13 9 19.68 1.49
    -4 13 9 19.01 1.47
    -4 13 -9 18.2 1.37
    -4 -13 9 17.41 1.4
    -4 -13 10 3.19 0.85
    4 13 10 3.62 0.97
    -4 13 10 4.95 1.06
    -4 13 10 2.99 0.9
    -4 13 -10 3.48 0.88
    -4 -13 11 1.2 0.71
    4 13 11 1.48 0.88
    -4 13 11 0.52 0.95
    -4 13 11 1.1 0.83
    -4 13 -11 0.08 0.76
    4 13 12 74.03 3.41
    -4 13 12 76.11 3.42
    -4 13 -12 74.82 3.3
    -4 -13 12 73.76 3.24
    -4 -13 13 7.09 0.83
    -4 13 -13 5.75 0.82
    -4 13 13 6.39 0.99
    -4 -13 14 3.76 0.65
    -4 13 14 5.03 0.95
    -4 13 14 4.94 0.89
    -4 13 -14 3.32 0.71
    -4 13 15 46.34 2.44
    -4 13 15 49.22 2.42
    -4 13 -15 52.96 2.31
    4 13 16 36.99 1.9
    -4 13 16 35.99 1.95
    -4 13 16 38.77 1.93
    -4 -13 16 36.14 1.86
    -4 13 -16 40.13 1.82
    -4 13 17 11.87 0.83
    4 13 17 13.5 0.96
    -4 -13 17 12.79 0.92
    -4 13 17 12.22 1
    4 -13 -18 17.24 1
    -4 13 18 17.94 0.93
    4 13 18 18.32 1.04
    -4 13 18 15.38 1.02
    -4 -13 18 15.9 0.97
    4 -13 -19 6.8 0.53
    4 13 19 6.22 0.57
    -4 13 19 7.05 0.6
    4 14 0 2.26 0.82
    -4 14 0 2.68 0.87
    -4 14 -1 84.54 3.73
    4 14 -1 78.97 3.65
    4 14 1 83.74 3.71
    -4 14 1 84.15 3.68
    -4 -14 2 6.23 0.99
    4 14 -2 6.49 0.96
    4 14 2 6.67 0.96
    -4 14 2 6.28 0.97
    -4 14 2 6.83 0.99
    4 14 -3 35.88 2.01
    4 14 3 35.43 2.07
    -4 14 3 38.73 2.03
    -4 14 3 42.07 2.21
    -4 14 -4 2.51 0.87
    -4 -14 4 3.94 1.02
    4 14 -4 4.53 0.8
    4 14 4 1.21 0.8
    -4 14 4 3.51 0.98
    -4 14 4 2.8 0.74
    -4 -14 5 58.78 2.81
    4 14 -5 57.42 2.68
    4 14 5 57.11 2.8
    -4 14 5 53.85 2.71
    -4 14 5 55.11 2.89
    -4 14 -5 57.82 2.79
    -4 14 -6 0.26 0.73
    -4 -14 6 1.48 0.79
    4 14 6 1.13 0.81
    -4 14 6 3.04 0.97
    -4 14 6 0.61 0.76
    -4 -14 7 67.57 3.09
    4 14 7 66.37 3.14
    -4 14 7 70.86 3.3
    -4 14 7 63.01 3.08
    -4 14 -7 62.29 3.06
    4 14 8 26.87 1.77
    -4 14 8 27.26 1.88
    -4 14 8 29.78 1.79
    -4 14 -8 25.66 1.69
    -4 -14 8 26.99 1.69
    4 14 9 17.98 1.45
    -4 14 9 17.13 1.52
    -4 14 9 17.89 1.37
    -4 14 -9 17.24 1.3
    -4 -14 9 15.22 1.24
    -4 -14 10 0.97 0.73
    4 14 10 0.71 0.78
    -4 14 10 1.54 0.93
    -4 14 10 -0.09 0.74
    -4 14 -10 -0.08 0.74
    4 14 11 129.81 5.2
    -4 14 11 127 5.31
    -4 14 11 125.49 5.17
    -4 14 -11 124.02 5.08
    -4 -14 11 122.5 5.03
    4 14 12 113.62 4.67
    -4 14 12 111.29 4.67
    -4 14 -12 113.89 4.57
    -4 -14 12 109.19 4.49
    -4 -14 13 1.71 0.62
    4 14 13 2.05 0.78
    -4 14 13 3.01 0.85
    -4 14 -13 2.02 0.7
    -4 14 14 9.56 0.81
    4 14 14 9.04 0.97
    -4 14 14 8.12 1.04
    -4 14 14 7.96 0.96
    -4 14 -14 8.83 0.84
    -4 14 15 82.78 3.45
    -4 14 15 88.56 3.72
    -4 14 15 92.41 3.66
    -4 14 -15 87.7 3.53
    -4 14 16 27.83 1.34
    -4 14 16 29 1.58
    -4 14 16 29.36 1.5
    -4 -14 16 27.39 1.45
    4 -14 -17 4.2 0.57
    -4 14 17 4.66 0.65
    -4 -14 17 4 0.56
    4 -14 -18 22.49 1.06
    4 14 18 22.95 1.11
    -4 -14 18 19.44 1.03
    4 15 0 22.25 1.51
    -4 -15 1 -0.18 0.81
    4 15 -1 0.4 0.7
    4 15 1 1.26 0.78
    4 15 -2 0.23 0.69
    4 15 2 0.77 0.71
    -4 15 2 0.72 0.79
    4 15 -3 17.38 1.25
    4 15 3 15.06 1.31
    -4 15 3 17 1.39
    -4 -15 4 12.25 1.24
    4 15 4 11.62 1.19
    -4 15 4 14.2 1.16
    -4 15 4 15.24 1.31
    -4 15 -4 12.85 1.25
    -4 15 -5 0.26 0.76
    -4 -15 5 0.51 0.8
    4 15 5 0.97 0.77
    -4 15 5 1.39 0.84
    -4 15 5 0.57 0.71
    -4 -15 6 4.74 0.89
    4 15 6 5.13 0.92
    -4 15 6 5.26 1.06
    -4 15 6 3.84 0.87
    -4 15 -6 5.77 0.9
    -4 -15 7 9.3 1.01
    4 15 7 8.7 1.09
    -4 15 7 9.85 1.21
    -4 15 -7 9.6 1.09
    4 15 8 100.07 4.12
    -4 15 8 96.56 4.22
    -4 15 8 85.88 4.02
    -4 15 -8 97.79 4.05
    -4 -15 8 93.06 4
    4 15 9 12.8 1.18
    -4 15 9 12.85 1.29
    -4 15 9 10.97 1.1
    -4 15 -9 10.62 1.09
    -4 -15 9 11.27 1.07
    4 15 10 27.39 1.64
    -4 15 10 28.39 1.77
    -4 15 10 22.75 1.54
    -4 15 -10 22.64 1.49
    -4 -15 10 24.41 1.48
    -4 -15 11 9.35 0.89
    4 15 11 12.23 1.08
    -4 15 11 10.28 1.23
    -4 15 11 10.55 1.08
    -4 15 -11 9.07 0.99
    4 15 12 24.26 1.52
    -4 15 12 25.58 1.67
    -4 15 12 24.69 1.54
    -4 -15 12 25.42 1.37
    -4 15 -12 25.24 1.48
    4 15 13 74.04 3.16
    -4 15 13 71.27 3.17
    -4 15 -13 73.21 3.09
    4 15 14 7.83 0.87
    -4 15 14 7.73 0.98
    -4 15 14 8.14 0.85
    -4 15 -14 8.05 0.77
    4 15 15 0.16 0.57
    -4 15 15 0.43 0.63
    -4 15 15 1.07 0.57
    -4 -15 15 0.82 0.53
    -4 15 -15 0.91 0.46
    4 15 16 48.13 2.1
    -4 15 16 49.67 2.17
    -4 15 16 50.68 2.12
    -4 -15 16 44.69 2.03
    4 -15 -17 0.32 0.35
    -4 15 17 0.6 0.42
    -4 15 17 0.07 0.38
    -4 -15 17 0.57 0.35
    -4 -16 0 5.92 0.97
    4 16 0 5.82 0.87
    -4 -16 1 50.84 2.5
    4 16 -1 49 2.37
    4 16 1 49.97 2.41
    -4 16 -1 45.81 2.47
    4 16 2 185.86 7.25
    4 16 3 29.25 1.7
    -4 16 3 26.02 1.72
    -4 -16 4 10.94 1.09
    -4 16 4 10.2 1.12
    -4 -16 5 2.78 0.83
    4 16 5 1.77 0.75
    -4 16 5 2.62 0.88
    -4 -16 6 10.04 1.04
    4 16 6 7.92 1.02
    -4 16 6 7.66 1.13
    -4 16 -6 9.55 1
    -4 -16 7 2.41 0.77
    4 16 7 2.36 0.79
    -4 16 7 0.66 0.81
    -4 16 -7 2.21 0.77
    4 16 8 28.97 1.69
    -4 16 8 27.03 1.78
    -4 16 8 27.69 1.65
    -4 16 -8 27.71 1.63
    -4 -16 8 29.46 1.65
    -4 -16 9 3.95 0.76
    4 16 9 4.81 0.86
    -4 16 9 5.29 0.97
    -4 16 9 4.81 0.83
    -4 16 -9 2.65 0.71
    4 16 10 34.18 1.83
    -4 16 10 35.88 1.98
    -4 16 10 31.49 1.8
    -4 16 -10 32.64 1.77
    -4 -16 10 33.53 1.7
    -4 -16 11 2.86 0.6
    4 16 11 3.3 0.73
    -4 16 11 2.48 0.86
    -4 16 11 4.04 0.77
    -4 16 -11 2.48 0.67
    4 16 12 21.44 1.34
    -4 16 12 22.73 1.5
    -4 16 12 24.68 1.41
    -4 16 -12 22.58 1.32
    -4 -16 12 22.64 1.19
    4 16 13 19.42 1.21
    -4 16 13 21.23 1.25
    -4 16 -13 23.49 1.21
    4 16 14 13.84 0.96
    -4 16 14 14.89 0.98
    -4 16 -14 14.37 0.9
    4 16 15 3.2 0.53
    -4 16 15 2.4 0.62
    -4 -16 15 1.84 0.48
    4 -16 -16 0.33 0.33
    4 16 16 0.95 0.37
    -4 16 16 0.57 0.43
    -4 -17 0 12 1.13
    -4 17 0 13.6 1.16
    -4 -17 1 73.93 3.6
    -4 -17 -1 87.15 3.66
    4 17 1 85.77 3.54
    -4 17 -1 86.51 3.66
    -4 17 1 86.24 3.67
    -4 -17 -2 23.64 1.46
    4 17 2 19.69 1.33
    -4 17 -2 23.12 1.47
    -4 17 -3 2.52 0.78
    -4 -17 3 3.95 0.84
    4 17 3 3.17 0.74
    -4 17 3 1.94 0.75
    -4 -17 4 14.94 1.21
    4 17 4 15.05 1.14
    -4 17 4 13.81 1.18
    -4 -17 5 22.83 1.45
    4 17 5 21.48 1.4
    -4 17 5 22.97 1.54
    -4 -17 6 0.27 0.65
    4 17 6 0.75 0.67
    -4 17 6 0.59 0.76
    4 17 7 25.37 1.49
    -4 17 7 22.69 1.58
    -4 -17 7 24.75 1.46
    -4 -17 8 0.53 0.62
    -4 -17 -8 0.76 0.57
    4 17 8 1.62 0.68
    -4 17 8 0.08 0.75
    -4 17 -8 0.26 0.66
    -4 -17 9 2.18 0.6
    -4 -17 -9 1.76 0.55
    4 17 9 2.66 0.66
    -4 17 9 2.62 0.8
    -4 17 -9 0.79 0.65
    -4 -17 10 1.34 0.56
    4 17 10 1.16 0.61
    -4 17 10 1.43 0.76
    -4 17 -10 1.46 0.6
    -4 -17 11 7.11 0.62
    4 17 11 7.02 0.78
    -4 17 11 7.01 0.9
    -4 17 -11 8.62 0.78
    4 17 12 57.32 2.41
    -4 17 12 51.96 2.52
    -4 17 -12 57.59 2.39
    4 17 13 4.49 0.59
    -4 17 13 4.35 0.73
    -4 17 -13 5 0.56
    4 17 14 4.94 0.53
    -4 -17 14 4.87 0.52
    -4 -18 0 42.61 2.14
    -4 18 0 43.35 2.13
    -4 -18 -1 11.3 1.03
    -4 18 -1 13.34 1.06
    -4 18 1 10.75 1.01
    -4 -18 -2 51.03 2.34
    -4 18 -2 49.22 2.34
    -4 18 2 47.31 2.31
    -4 -18 3 10.76 1.01
    -4 -18 -3 12.51 1.04
    4 18 3 12.01 0.94
    -4 18 -3 11.71 1.02
    -4 18 3 9.85 0.96
    -4 -18 4 92.11 3.78
    -4 -18 -4 89.69 3.74
    4 18 4 90.52 3.68
    -4 18 4 85.7 3.75
    -4 18 -4 93.1 3.77
    -4 18 4 91.08 3.75
    -4 -18 5 20.83 1.27
    4 18 5 19.98 1.2
    -4 18 5 22.21 1.37
    -4 18 -5 20.19 1.29
    -4 -18 -6 28.42 1.52
    4 18 6 27.8 1.5
    -4 18 6 27.45 1.61
    -4 -18 6 29.65 1.54
    -4 -18 7 1.54 0.57
    -4 -18 -7 0.71 0.55
    4 18 7 1.27 0.56
    -4 18 7 0.14 0.64
    -4 -18 -8 61.89 2.59
    4 18 8 60.47 2.63
    -4 18 8 61.85 2.79
    -4 -18 8 63.33 2.63
    -4 -18 9 0.9 0.47
    -4 -18 -9 1.21 0.46
    4 18 9 1.38 0.53
    -4 18 9 2.67 0.73
    4 18 10 81.57 3.23
    -4 18 10 78.6 3.37
    -4 18 -10 81.87 3.24
    -4 -18 10 79.04 3.12
    4 18 11 1.1 0.45
    -4 18 11 0.66 0.58
    -4 18 -11 0.56 0.44
    4 18 12 24.02 1.16
    -4 18 12 25.06 1.31
    -4 18 -12 23.38 1.17
    -4 18 13 0.76 0.44
    -4 -18 13 0.32 0.33
    -4 18 -13 0.86 0.34
    -4 -19 0 11.64 0.99
    -4 19 0 11.7 0.95
    -4 -19 -1 67.89 2.84
    -4 19 1 67.16 2.8
    -4 19 -1 61.15 2.78
    -4 -19 2 15.99 1.11
    -4 -19 -2 14.8 1.05
    -4 19 -2 14.56 1.03
    -4 19 2 14.22 1.01
    -4 -19 3 26.06 1.41
    -4 -19 -3 24.14 1.4
    -4 19 -3 23.86 1.37
    -4 19 3 29.05 1.43
    -4 -19 4 27.17 1.45
    -4 -19 -4 28.22 1.44
    -4 19 -4 27.42 1.43
    -4 19 4 24.62 1.38
    -4 -19 -5 77.66 3.19
    -4 19 -5 82.62 3.23
    -4 19 5 75.58 3.16
    -4 -19 5 77.11 3.19
    -4 -19 -6 29.94 1.42
    -4 19 6 23.07 1.4
    4 19 6 30.06 1.4
    4 19 -6 25.33 1.34
    -4 19 -6 29.97 1.45
    -4 19 6 27.36 1.38
    -4 -19 6 28.8 1.41
    -4 -19 7 6.17 0.63
    -4 -19 -7 6.4 0.62
    -4 19 7 6.58 0.74
    -4 19 7 7.15 0.63
    -4 19 -7 5.98 0.66
    -4 -19 -8 17.75 0.92
    -4 19 8 17.88 1.1
    -4 19 -8 19.19 1.03
    -4 19 8 18.94 0.92
    -4 -19 8 17.56 0.94
    -4 19 9 12.66 0.89
    -4 19 10 15.98 0.97
    -4 20 0 27.95 1.37
    -4 -20 -1 2.38 0.55
    4 20 -1 1.33 0.5
    -4 20 -1 2.27 0.49
    -4 20 1 1.51 0.48
    -4 -20 2 17.22 1.01
    -4 -20 -2 17.58 1.03
    4 20 2 16.52 0.98
    4 20 -2 15.85 0.97
    -4 20 -2 15.87 0.96
    -4 20 2 15.02 0.95
    -4 -20 -3 13.62 0.88
    4 20 3 12.59 0.85
    4 20 -3 13.07 0.84
    -4 20 -3 13.52 0.85
    -4 20 3 11.62 0.8
    -4 -20 3 12.8 0.86
    -4 -20 -4 4.71 0.58
    -4 20 -4 5.09 0.58
    -4 -20 4 6.43 0.63
    -4 20 4 4.26 0.5
    -4 -20 -5 47.43 2.02
    -4 20 -5 49.43 2.03
    -4 20 5 45.51 1.95
    -4 -20 5 49 2.03
    -4 -20 -6 30.19 1.42
    -4 20 -6 33.5 1.47
    -4 -20 6 32.21 1.42
    -4 20 -7 26.89 1.25
    -4 20 -8 10.1 0.64
    -4 -21 1 0.48 0.37
    -4 -21 -1 0.8 0.39
    -4 -21 -2 19.55 0.99
    -4 -21 2 19.49 0.98
    -4 -21 -3 41.3 1.72
    5 0 0 0.59 0.61
    5 0 0 -0.26 1.02
    -5 0 1 0.18 0.51
    5 0 -1 -0.07 0.62
    5 0 1 -0.06 0.53
    5 0 -1 -0.54 1.16
    5 0 1 0.49 1.15
    -5 0 2 0.51 0.62
    5 0 -2 1.25 0.67
    5 0 2 -0.19 0.56
    5 0 -2 1.94 1.19
    5 0 2 -0.24 0.94
    -5 0 3 0.2 0.6
    5 0 -3 -0.22 0.64
    5 0 -3 0.29 1.11
    5 0 3 0.23 0.95
    5 0 -4 124.28 5.06
    5 0 -4 131.22 6.7
    -5 0 4 124.8 5.04
    -5 0 5 1.54 0.68
    5 0 -5 0.16 0.67
    5 0 -5 1.23 1.21
    5 0 -6 484.99 17.83
    5 0 -6 489.45 19.77
    -5 0 6 485.33 17.7
    5 0 -7 0.94 0.76
    -5 0 7 0.57 0.6
    -5 0 -8 65.53 2.83
    5 0 -8 64.41 3.06
    -5 0 8 63.67 2.93
    -5 0 -9 0.65 0.58
    5 0 -9 -0.56 0.77
    5 0 -9 0.36 1.38
    -5 0 9 1.52 0.72
    -5 0 -10 39.48 2.05
    5 0 -10 44.73 2.32
    5 0 -10 38.19 3.58
    -5 0 10 44.72 2.23
    -5 0 10 39.35 2.26
    -5 0 -11 0.93 0.68
    5 0 -11 0.91 0.88
    5 0 -11 -0.38 1.51
    -5 0 11 0.09 0.73
    -5 0 11 0.39 0.86
    -5 0 -12 69.87 3.18
    5 0 -12 75.71 5.03
    -5 0 12 69.84 3.31
    -5 0 12 76.27 3.4
    -5 0 -13 0.91 0.67
    5 0 -13 1.92 1.45
    -5 0 13 -0.74 0.76
    -5 0 13 0.66 0.75
    -5 0 -14 85.17 3.59
    5 0 -14 81.97 5.39
    -5 0 14 84.56 3.73
    -5 0 14 78.26 3.67
    -5 0 -15 -0.15 0.68
    5 0 -15 -0.31 0.87
    -5 0 15 -0.28 0.76
    -5 0 15 -0.53 0.74
    -5 0 -16 5.22 0.82
    5 0 -16 6.01 1.09
    -5 0 -17 -0.36 0.6
    -5 0 17 0.76 0.78
    -5 0 -18 1.19 0.64
    -5 0 -19 0.06 0.56
    -5 0 -20 75.02 3.03
    -5 0 20 69.52 3.09
    -5 0 -21 -0.04 0.45
    -5 0 21 0.25 0.53
    -5 0 22 166.06 6.31
    -5 0 22 174.82 6.35
    -5 -1 0 0.71 0.55
    5 -1 0 0.31 0.59
    5 1 0 0.07 0.61
    -5 -1 0 -0.31 0.73
    -5 1 0 0.38 0.72
    5 -1 0 0.25 1
    5 1 0 0.53 1.16
    -5 -1 1 6.82 0.8
    5 -1 -1 6.09 0.78
    5 1 -1 7.21 0.87
    5 1 1 5.99 0.84
    -5 -1 1 6.86 0.96
    -5 1 1 5.53 0.9
    -5 -1 -1 6.92 0.97
    -5 1 -1 6.26 0.93
    5 -1 -1 6.8 1.45
    5 -1 1 7.46 1.42
    5 1 -1 7.16 1.6
    5 1 1 3.63 1.36
    5 -1 -2 22.13 1.39
    5 1 -2 24.38 1.49
    5 1 2 21.86 1.38
    5 -1 -2 22.48 2.35
    5 1 -2 24.53 2.58
    5 -1 2 25.08 2.23
    5 1 2 25.25 2.36
    -5 -1 -2 24 1.54
    -5 1 -2 24.42 1.52
    -5 -1 2 22.27 1.37
    5 -1 -3 29.72 1.67
    5 1 -3 32.02 1.69
    5 1 3 27.32 1.61
    5 -1 -3 32.28 2.75
    5 1 -3 30.42 2.8
    5 -1 3 26.99 2.3
    5 1 3 33.32 2.6
    -5 -1 -3 30.41 1.74
    -5 1 -3 27.18 1.69
    -5 -1 3 28.65 1.63
    -5 -1 4 0.5 0.62
    5 -1 -4 0.8 0.62
    5 1 -4 1 0.67
    5 1 4 1.18 0.63
    5 -1 -4 1.75 1.24
    -5 -1 -4 1.34 0.73
    -5 1 -4 0.71 0.72
    5 1 -4 0.91 1.33
    5 1 4 1.59 1.07
    5 -1 -5 112.52 4.57
    5 1 -5 109.13 4.58
    5 -1 -5 109.92 6.06
    5 1 5 108.52 4.47
    5 1 -5 116.71 6.24
    -5 -1 -5 105.06 4.56
    -5 1 -5 116.64 4.63
    -5 -1 5 109.69 4.55
    -5 -1 6 2.77 0.82
    5 -1 -6 4.57 0.87
    5 1 -6 4.23 0.84
    5 -1 -6 1.89 1.34
    5 1 -6 0.97 1.29
    -5 -1 -6 3.97 0.9
    -5 1 -6 3.25 0.83
    -5 1 6 3.25 0.66
    -5 -1 6 4.65 0.76
    -5 1 -7 50.4 2.4
    5 -1 -7 53.07 2.61
    5 1 -7 55.33 2.66
    5 -1 -7 56.48 4.01
    -5 1 -7 52.98 2.65
    -5 1 7 54.02 2.52
    -5 -1 7 56.19 2.53
    -5 -1 7 54.25 2.59
    -5 1 -8 18.35 1.23
    5 -1 -8 18.82 1.42
    5 1 -8 22.45 1.5
    -5 1 -8 17.27 1.44
    -5 -1 8 18.81 1.3
    5 1 -8 19.14 2.5
    -5 1 8 19.77 1.32
    -5 1 -9 1.86 0.66
    -5 -1 -9 1.49 0.56
    5 -1 -9 1.11 0.92
    5 1 -9 3.38 0.87
    -5 1 9 1.93 0.74
    -5 -1 9 2.56 0.77
    -5 1 9 2.13 0.86
    -5 1 -10 6.9 0.85
    -5 -1 -10 8.11 0.82
    5 -1 -10 9.18 1.11
    5 -1 -10 6.96 1.74
    5 1 -10 5.55 1.73
    -5 1 10 6.41 0.94
    -5 -1 10 5.03 0.93
    -5 1 10 7.54 1.06
    -5 1 -11 39.52 2.1
    -5 -1 -11 41.62 2.08
    5 -1 -11 43.8 2.34
    5 -1 -11 45.19 3.82
    5 1 -11 44.56 3.72
    -5 1 11 41.45 2.23
    -5 -1 11 40.88 2.2
    -5 1 11 39.58 2.25
    -5 -1 11 42.07 2.28
    -5 1 -12 27.35 1.69
    -5 -1 -12 25.85 1.61
    5 -1 -12 30.61 1.94
    5 -1 -12 34.82 3.36
    5 1 -12 29.46 3.13
    -5 1 12 31.69 1.84
    -5 -1 12 27.95 1.77
    -5 1 12 31.14 1.9
    -5 -1 12 30.26 1.84
    -5 1 -13 4.41 0.86
    -5 -1 -13 3.44 0.76
    5 -1 -13 4.94 1.04
    5 1 -13 6.85 1.07
    5 -1 -13 3.08 1.55
    5 1 -13 2.3 1.4
    -5 1 13 3.61 0.89
    -5 -1 13 4.96 0.95
    -5 1 13 3.73 0.95
    -5 -1 13 5.88 1.01
    -5 1 -14 0.32 0.71
    -5 -1 -14 -0.3 0.67
    5 1 -14 0.32 0.87
    5 -1 -14 1.14 1.47
    5 1 -14 -1.14 1.34
    -5 1 14 1.12 0.79
    -5 -1 14 0.09 0.8
    -5 1 14 0.19 0.78
    -5 -1 14 0.09 0.74
    -5 1 -15 52.64 2.46
    -5 -1 -15 49.66 2.39
    5 1 -15 50.09 2.65
    -5 1 15 53.65 2.59
    -5 -1 15 49.63 2.54
    -5 1 15 48.95 2.55
    -5 -1 15 44.88 2.41
    -5 1 -16 40.43 2.07
    -5 -1 -16 41.25 2.05
    5 1 -16 39.58 2.23
    -5 1 16 41.42 2.17
    -5 -1 16 37.03 2.13
    -5 1 16 35.8 2.06
    -5 1 -17 16.52 1.24
    -5 -1 -17 17.8 1.24
    -5 1 17 19.7 1.42
    -5 -1 17 17.6 1.34
    -5 1 -18 32.98 1.79
    -5 -1 -18 35.35 1.79
    -5 1 18 33.93 1.89
    -5 1 -19 6.05 0.78
    -5 -1 -19 3.82 0.69
    -5 1 -20 13.68 1
    -5 -1 -20 17.11 1.03
    -5 1 -20 18.12 1.21
    -5 -1 20 15.09 1.12
    -5 1 -21 18.01 1.08
    -5 -1 -21 20.44 1.08
    -5 1 21 19.45 1.11
    -5 -1 -21 19.56 1.2
    -5 1 -21 18.99 1.2
    -5 1 21 21.35 1.18
    -5 -1 21 19.89 1.16
    -5 1 22 0.69 0.4
    -5 -1 22 1.53 0.41
    -5 -1 -22 2.16 0.55
    -5 1 -22 1.84 0.51
    -5 1 22 1.54 0.44
    -5 -1 22 1.73 0.46
    -5 -2 0 0.24 0.58
    5 2 0 1.07 0.64
    -5 -2 0 -0.23 0.71
    -5 2 0 1.83 0.78
    5 -2 0 0.25 1.01
    5 2 0 -0.56 1.18
    5 -2 -1 57.39 2.64
    5 2 -1 58.64 2.75
    5 2 1 60.22 2.75
    5 -2 -1 61.34 3.95
    5 -2 1 62.36 3.82
    5 2 -1 59.78 4.05
    5 2 1 61.94 4.04
    -5 -2 1 62.13 2.82
    -5 2 1 59.32 2.81
    -5 -2 -1 64.01 2.83
    -5 2 -1 61.06 2.83
    -5 -2 1 59.45 2.68
    5 -2 -2 11.87 1
    5 2 -2 12.2 1.1
    5 2 2 10.49 1.03
    -5 -2 -2 12.63 1.13
    -5 2 -2 10.98 1.11
    5 -2 -2 9.08 1.63
    5 -2 2 13.18 1.65
    5 2 -2 13.7 1.9
    5 2 2 14.72 1.91
    -5 -2 2 11.71 0.99
    5 -2 -3 28.84 1.72
    5 2 -3 32.57 1.83
    5 -2 -3 38.3 2.94
    5 2 3 33.6 1.81
    5 2 -3 37.52 3.11
    5 2 3 35.34 2.78
    -5 -2 -3 34.22 1.85
    -5 2 -3 33.17 1.86
    -5 -2 3 36.53 1.84
    5 -2 -4 87.25 3.67
    5 2 -4 90.02 3.75
    5 -2 -4 89.19 5.12
    5 2 4 91.29 3.68
    5 2 -4 83.38 5.16
    -5 -2 -4 81.11 3.68
    -5 2 -4 83 3.7
    -5 -2 4 81.38 3.62
    5 -2 -5 98.05 4.13
    5 2 -5 98.19 4.2
    5 -2 -5 96.61 5.59
    5 2 5 94.86 4.07
    5 2 -5 104.34 5.87
    -5 -2 -5 95.21 4.18
    -5 2 -5 109.09 4.27
    -5 -2 5 102.55 4.06
    -5 -2 5 95.2 4.12
    5 -2 -6 68.61 3.27
    5 2 -6 75.12 3.34
    5 -2 -6 78.54 4.85
    5 2 6 73.76 3.21
    -5 -2 -6 72.98 3.33
    -5 2 -6 76.97 3.34
    -5 2 6 71.37 3.17
    -5 -2 6 72.86 3.19
    -5 -2 6 77.5 3.3
    -5 2 -7 98.28 4.01
    5 -2 -7 95.51 4.15
    5 2 -7 98.66 4.18
    5 -2 -7 100.63 5.8
    5 2 7 91.18 3.99
    -5 -2 -7 102.82 4.19
    -5 2 -7 95.22 4.17
    -5 2 7 95.65 4.02
    -5 -2 7 97.18 4.02
    -5 -2 7 96.09 4.11
    -5 2 -8 20.04 1.28
    5 -2 -8 19.39 1.42
    5 2 -8 18.92 1.46
    5 2 8 15.89 1.22
    5 -2 -8 18.69 2.39
    -5 -2 -8 21.42 1.45
    -5 2 -8 20.35 1.49
    5 2 -8 20.14 2.46
    -5 2 8 18.46 1.34
    -5 -2 8 21.42 1.37
    -5 2 8 20.82 1.52
    -5 -2 8 19.4 1.4
    -5 2 -9 30.72 1.7
    5 -2 -9 26.91 1.79
    5 2 -9 29.47 3.15
    -5 2 9 29.82 1.76
    -5 -2 9 33.22 1.82
    -5 2 9 31.19 1.92
    -5 2 -10 1.88 0.75
    5 -2 -10 2.89 0.93
    5 -2 -10 1.86 1.52
    5 2 -10 0.37 1.38
    -5 2 10 1.96 0.83
    -5 -2 10 2.53 0.82
    -5 2 10 3.62 0.94
    -5 2 -11 3.57 0.82
    -5 -2 -11 2.87 0.66
    5 -2 -11 2.7 0.87
    5 2 -11 2.94 1.01
    5 -2 -11 3.42 1.56
    5 2 -11 0.38 1.42
    -5 2 11 2.93 0.83
    -5 -2 11 2.98 0.87
    -5 2 11 2.65 0.92
    -5 2 -12 73.06 3.33
    -5 -2 -12 71.28 3.22
    5 -2 -12 68.74 3.5
    5 2 -12 79.68 3.59
    5 -2 -12 70.23 5.03
    5 2 -12 72.37 5.08
    -5 2 12 76.57 3.47
    -5 -2 12 84.84 3.51
    -5 2 12 79.19 3.55
    -5 -2 12 77.98 3.49
    -5 2 -13 50.09 2.58
    -5 -2 -13 55.49 2.5
    5 -2 -13 54.11 2.79
    5 2 -13 53.87 2.8
    5 -2 -13 48.25 4.12
    5 2 -13 50.53 4.14
    -5 2 13 52.24 2.68
    -5 -2 13 57.33 2.71
    -5 2 13 54.23 2.77
    -5 -2 13 52.05 2.63
    -5 2 -14 4.65 0.89
    -5 -2 -14 5.23 0.81
    5 -2 -14 4.58 1.01
    5 2 -14 5.04 1.06
    5 -2 -14 6.87 1.85
    5 2 -14 5.99 1.75
    -5 2 14 5.7 1.02
    -5 -2 14 5.43 0.98
    -5 2 14 7.15 1.08
    -5 -2 14 4 0.87
    -5 2 -15 0.48 0.71
    -5 -2 -15 1.19 0.65
    5 2 -15 0.21 0.87
    -5 2 15 1.48 0.87
    -5 -2 15 0.45 0.8
    -5 2 15 0.47 0.76
    -5 2 -16 14.96 1.22
    -5 -2 -16 15.68 1.17
    5 2 -16 18.8 1.44
    -5 2 16 16.15 1.32
    -5 -2 16 14.03 1.31
    -5 2 16 13.83 1.24
    -5 2 -17 12.05 1.1
    -5 -2 -17 10.99 0.98
    -5 2 17 11.25 1.15
    -5 -2 17 11.68 1.16
    -5 2 -18 76.68 3.4
    -5 -2 -18 83.86 3.38
    -5 2 18 79.26 3.5
    -5 2 -19 6.68 0.8
    -5 -2 -19 5.3 0.7
    -5 2 -20 75.19 3.13
    -5 -2 -20 71.8 3.05
    -5 2 20 74.27 3.11
    -5 -2 -20 76.22 3.21
    -5 2 -20 75.39 3.22
    -5 -2 20 80.46 3.21
    -5 -2 -21 0.81 0.39
    -5 2 21 1.04 0.49
    -5 -2 -21 0.87 0.58
    -5 2 -21 0.36 0.58
    -5 2 21 0.84 0.53
    -5 -2 21 0.83 0.53
    -5 2 22 64.96 2.62
    -5 -2 -22 68.91 2.69
    -5 2 -22 65.62 2.69
    -5 2 22 66.54 2.67
    -5 -2 22 64.35 2.65
    -5 -3 0 1 0.62
    5 3 0 2.31 0.69
    -5 -3 0 0.53 0.71
    -5 3 0 1.37 0.76
    5 -3 0 2.9 1.2
    5 3 0 0.58 1.13
    -5 -3 1 5.68 0.75
    -5 -3 -1 3.6 0.65
    5 3 -1 3.78 0.87
    5 3 1 5.46 0.85
    -5 -3 1 6.88 0.92
    -5 3 1 5.68 0.88
    5 -3 -1 2.03 1.25
    -5 -3 -1 4.87 0.83
    -5 3 -1 5.05 0.85
    5 -3 1 5.73 1.29
    5 3 -1 5.07 1.56
    5 3 1 5.12 1.44
    -5 -3 2 1.49 0.66
    5 3 -2 1.93 0.75
    5 3 2 3.08 0.74
    5 -3 -2 1.06 1.07
    -5 -3 -2 2.13 0.76
    -5 3 -2 2.46 0.82
    5 3 -2 0.91 1.25
    5 3 2 1.1 1.19
    -5 -3 3 0.21 0.66
    5 -3 -3 0.92 0.58
    5 3 -3 0.95 0.77
    5 3 3 0.66 0.69
    5 -3 -3 0.83 1.1
    -5 -3 -3 0.84 0.74
    -5 3 -3 1.17 0.76
    5 3 -3 1.24 1.25
    -5 -3 4 0.88 0.68
    5 -3 -4 1.19 0.62
    5 3 -4 1.55 0.75
    5 3 4 1.17 0.67
    5 -3 -4 1.75 1.36
    -5 -3 -4 0.94 0.71
    -5 3 -4 1.83 0.74
    5 3 -4 -0.96 1.21
    -5 -3 5 6.02 0.9
    5 -3 -5 6.06 0.82
    5 3 -5 5.7 0.89
    5 3 5 5.67 0.86
    5 -3 -5 7.64 1.75
    -5 -3 -5 3.75 0.88
    -5 3 -5 5.77 0.91
    5 3 -5 4.62 1.65
    5 -3 -6 29.22 1.76
    5 -3 -6 31.91 2.96
    5 3 -6 30.66 1.82
    5 3 6 31.44 1.76
    -5 -3 -6 32.34 1.84
    -5 3 -6 32.52 1.84
    -5 3 6 31.18 1.68
    -5 -3 6 29.7 1.69
    -5 3 6 28.38 1.87
    -5 -3 6 31.58 1.81
    -5 -3 7 0.08 0.74
    5 -3 -7 0.58 0.74
    5 3 7 -0.22 0.61
    5 -3 -7 -1 1.32
    -5 -3 -7 0.25 0.77
    -5 3 -7 0.09 0.76
    5 3 -7 2.45 1.51
    -5 3 7 0.22 0.59
    -5 -3 7 0.15 0.64
    -5 3 -8 11.18 1.04
    5 -3 -8 12.37 1.21
    5 3 8 11.83 1.09
    5 -3 -8 14.63 2.17
    -5 -3 -8 15.23 1.26
    -5 3 -8 12.7 1.23
    5 3 -8 12.62 2.15
    -5 3 8 12.36 1.11
    -5 -3 8 10.12 1.05
    -5 3 8 14.7 1.35
    -5 -3 8 12.64 1.17
    -5 3 -9 0.23 0.68
    5 -3 -9 0.37 0.79
    5 3 -9 0.58 0.86
    5 3 9 0.46 0.68
    -5 -3 -9 -0.45 0.85
    -5 3 -9 1.63 0.81
    5 3 -9 -0.37 1.31
    -5 3 9 0.08 0.66
    -5 -3 9 0.16 0.73
    -5 3 9 0.1 0.81
    -5 3 -10 15.09 1.19
    5 -3 -10 13.13 1.27
    5 3 -10 15.04 1.37
    5 3 10 12.85 1.16
    5 3 -10 11.69 2.2
    -5 3 10 17.24 1.3
    -5 -3 10 14.15 1.2
    -5 3 10 13.51 1.35
    -5 3 -11 27.21 1.68
    5 -3 -11 24.6 1.74
    5 3 -11 29.86 1.9
    5 -3 -11 31.13 3.21
    5 3 11 26.82 1.6
    5 3 -11 26.33 3.04
    -5 3 11 26.8 1.74
    -5 -3 11 31.18 1.79
    -5 3 11 29.33 1.91
    -5 3 -12 30.37 1.8
    5 -3 -12 31.06 1.98
    5 3 -12 30.89 1.98
    5 -3 -12 31.26 3.26
    5 3 -12 23.7 2.91
    -5 3 12 31.07 1.87
    -5 -3 12 29.8 1.85
    -5 3 12 30.29 1.94
    -5 -3 12 30.59 1.85
    -5 3 -13 0.5 0.75
    -5 -3 -13 1.52 0.58
    5 -3 -13 0.93 0.85
    5 3 -13 -0.1 0.86
    5 -3 -13 -0.39 1.45
    5 3 -13 0.75 1.43
    -5 3 13 1.69 0.81
    -5 -3 13 1.19 0.84
    -5 3 13 1.25 0.87
    -5 -3 13 1.12 0.73
    -5 3 -14 8.09 1.01
    -5 -3 -14 7.54 0.81
    5 -3 -14 6.16 1.08
    5 3 -14 8.09 1.16
    5 -3 -14 4.59 1.47
    5 3 -14 5.86 1.79
    -5 3 14 6.46 0.99
    -5 -3 14 8.69 1.05
    -5 3 14 8.47 1.15
    -5 3 -15 84.82 3.62
    -5 -3 -15 78.69 3.43
    5 3 -15 82.1 3.76
    -5 -3 15 86.15 3.68
    -5 3 15 75.55 3.64
    -5 3 15 83.54 3.69
    -5 3 -16 19.59 1.38
    -5 -3 -16 21.08 1.3
    5 3 -16 17.06 1.51
    -5 3 16 22.56 1.56
    -5 -3 16 23.1 1.56
    -5 3 16 21.85 1.53
    -5 -3 -17 9.78 0.88
    -5 3 -17 8.85 0.99
    5 3 -17 7.26 1.08
    -5 3 17 10.15 1.11
    -5 -3 17 10.67 1.08
    -5 3 -18 28.28 1.63
    -5 -3 -18 29.24 1.52
    -5 3 18 27.49 1.67
    -5 3 -19 64.25 2.9
    -5 -3 -19 65.71 2.79
    -5 3 19 69.09 2.9
    -5 -3 -19 69.94 2.99
    -5 3 -19 67.69 2.99
    -5 -3 -20 7.06 0.67
    -5 3 20 6.24 0.7
    -5 -3 -20 8.22 0.82
    -5 3 -20 5.53 0.8
    -5 -3 20 6.42 0.77
    -5 -3 -21 37.34 1.69
    -5 3 21 38.59 1.77
    -5 -3 -21 41.93 1.86
    -5 3 -21 39.69 1.86
    -5 3 21 43.45 1.87
    -5 -3 21 41.68 1.85
    -5 3 22 25.35 1.2
    -5 -3 -22 26.63 1.25
    -5 3 -22 24.98 1.25
    -5 3 22 25.66 1.25
    -5 -3 22 27.89 1.26
    -5 -4 0 -0.26 0.57
    5 4 0 0.39 0.65
    -5 -4 0 -0.08 0.68
    -5 4 0 0.3 0.68
    5 -4 0 0.48 0.85
    5 4 0 0.31 1.11
    5 4 -1 11.81 1.12
    5 4 1 12.5 1.13
    -5 -4 -1 12.01 1.12
    -5 4 -1 12.46 1.13
    5 -4 -1 14.34 1.87
    5 -4 1 11.89 1.61
    5 4 -1 11.57 2.01
    5 4 1 15.17 2.06
    -5 -4 1 11.36 1.04
    -5 -4 -1 12.79 1
    5 -4 -2 106.91 5.67
    5 4 -2 109.02 4.4
    5 4 2 114.16 4.4
    5 4 -2 106.57 5.94
    -5 -4 -2 98.71 4.33
    -5 4 -2 102.03 4.36
    -5 -4 2 99.03 4.28
    5 -4 -3 75.98 4.56
    5 4 -3 70.68 3.26
    5 4 3 69.15 3.18
    5 4 -3 74.09 4.73
    -5 -4 -3 73.18 3.22
    -5 4 -3 71.84 3.2
    -5 4 3 77.33 3.34
    -5 -4 3 68.08 3.16
    -5 -4 4 0.08 0.68
    -5 4 4 0.88 0.93
    5 -4 -4 0.27 0.56
    5 4 -4 0.17 0.72
    5 4 4 1.46 0.72
    5 -4 -4 1.18 1.16
    -5 -4 -4 0.85 0.7
    -5 4 -4 0.08 0.73
    5 4 -4 0.67 1.24
    -5 4 4 0.84 0.81
    -5 -4 5 2.96 0.8
    -5 4 5 2.91 1.13
    5 -4 -5 1.88 0.7
    5 4 5 2.33 0.79
    5 -4 -5 3.69 1.47
    -5 -4 -5 3.17 0.83
    -5 4 -5 2.19 0.79
    -5 4 5 4.21 0.89
    5 -4 -6 47.99 2.4
    5 -4 -6 56.68 3.96
    5 4 6 49.58 2.42
    -5 -4 -6 49.31 2.48
    -5 4 -6 51.7 2.52
    -5 4 6 53.48 2.4
    -5 4 6 49.73 2.63
    -5 4 6 42.5 3.15
    -5 -4 6 47.9 2.46
    5 -4 -7 32.49 1.8
    5 4 7 31.69 1.79
    5 4 -7 30.33 3.13
    5 -4 -7 26.56 2.83
    -5 -4 -7 31.63 1.83
    -5 4 -7 32.15 1.87
    -5 4 7 30.55 1.72
    -5 -4 7 29.3 1.83
    5 -4 -8 13.74 1.25
    5 4 -8 14.6 1.3
    5 4 8 14.37 1.17
    5 -4 -8 15.44 2.26
    -5 -4 -8 14.95 1.27
    -5 4 -8 16.37 1.33
    5 4 -8 15.66 2.31
    -5 4 8 15.45 1.23
    -5 -4 8 14.12 1.26
    -5 4 -9 1.42 0.7
    5 -4 -9 1.27 0.72
    5 4 -9 1.84 0.89
    5 4 9 2.09 0.73
    5 -4 -9 -0.36 1.38
    -5 -4 -9 2.03 0.85
    -5 4 -9 1.62 0.82
    5 4 -9 0.37 1.44
    -5 4 9 0.92 0.69
    -5 -4 9 1 0.73
    -5 4 9 2.22 0.9
    -5 -4 10 9.94 1.15
    -5 4 -10 10.31 1.09
    5 4 10 10.97 1.1
    5 -4 -10 10.12 1.17
    5 4 -10 12.33 1.23
    -5 -4 -10 10.5 1.14
    -5 4 -10 11.19 1.2
    5 4 -10 9.43 2.08
    -5 4 10 12.68 1.17
    -5 -4 10 10.04 1.11
    -5 4 10 9.46 1.24
    -5 -4 11 0.63 0.78
    -5 4 -11 1.33 0.78
    5 -4 -11 1.76 0.86
    5 4 -11 0.71 0.87
    5 4 11 0.4 0.71
    5 4 -11 -0.38 1.38
    -5 4 11 0.73 0.78
    -5 -4 11 -0.27 0.75
    -5 4 11 -0.54 0.85
    -5 4 -12 2.62 0.77
    5 -4 -12 2 0.84
    5 4 -12 1.65 0.91
    5 4 12 3.31 0.82
    5 -4 -12 4.3 1.57
    5 4 -12 3.81 1.67
    -5 4 12 2.79 0.88
    -5 -4 12 2.09 0.82
    -5 4 12 1.31 0.94
    -5 4 -13 71.78 3.31
    5 4 -13 72.89 3.47
    5 -4 -13 76.49 5.15
    5 4 13 68.48 3.19
    5 4 -13 70.26 4.93
    -5 4 13 78.27 3.41
    -5 -4 13 80.82 3.44
    -5 4 13 69.96 3.44
    -5 -4 13 69.09 3.25
    -5 4 -14 32.21 1.89
    5 4 -14 30.07 1.98
    -5 4 14 32.36 1.96
    -5 -4 14 32.77 1.92
    -5 4 14 35.02 2.06
    -5 4 -15 4.81 0.91
    -5 -4 -15 4.79 0.73
    5 4 -15 6.03 1.01
    -5 4 15 5.8 0.97
    -5 -4 15 5.59 0.99
    -5 4 15 6.48 1.08
    -5 4 -16 8.37 0.99
    -5 -4 -16 6.57 0.76
    5 4 -16 9.24 1.12
    -5 4 16 7.5 1.03
    -5 -4 16 8.25 1.03
    -5 4 16 8.12 1.04
    -5 4 -17 3.14 0.78
    -5 -4 -17 1.55 0.56
    -5 4 17 2.46 0.69
    5 4 -17 3.44 0.84
    -5 4 17 2.15 0.77
    -5 -4 17 2.87 0.83
    -5 4 -18 0.62 0.64
    -5 -4 -18 1.61 0.52
    -5 4 18 1.69 0.66
    -5 -4 -18 1.01 0.72
    -5 4 -18 1.84 0.72
    -5 4 18 0.75 0.72
    -5 -4 -19 6.15 0.62
    -5 4 19 7.29 0.76
    -5 4 -19 7.73 0.87
    -5 4 20 -0.33 0.49
    -5 -4 -20 0.53 0.59
    -5 4 -20 0.66 0.61
    -5 -4 20 -0.05 0.56
    -5 4 21 6.57 0.62
    -5 -4 -21 7.48 0.7
    -5 4 -21 7.58 0.71
    -5 4 21 7.68 0.72
    -5 -4 21 8.78 0.72
    -5 4 -22 0.22 0.38
    -5 4 22 0.2 0.36
    -5 -4 22 0.55 0.36
    -5 -5 0 3.88 0.74
    5 5 0 3.82 0.83
    5 -5 0 2.84 1.16
    -5 -5 0 4.12 0.8
    -5 5 0 3.34 0.77
    5 5 0 2.88 1.45
    -5 5 0 3.96 0.8
    -5 -5 1 8.51 0.91
    5 5 1 10.57 1.06
    5 5 -1 7.97 1.01
    5 -5 -1 6.61 1.42
    -5 -5 -1 10.68 1.04
    -5 5 -1 7.91 0.97
    5 5 -1 5.56 1.65
    -5 5 1 10.31 1.06
    -5 5 -1 6.49 0.95
    -5 -5 -1 9.79 0.92
    5 5 -2 10.46 1.06
    5 5 2 9.82 1.05
    5 -5 -2 8.6 1.71
    -5 -5 -2 10.93 1.08
    -5 5 -2 10.37 1.05
    5 5 -2 14.75 2.09
    -5 5 -2 12.62 1.07
    -5 5 2 10.4 1.16
    -5 -5 2 11.79 1.04
    -5 -5 -2 10.58 0.94
    -5 -5 3 2.48 0.76
    5 5 3 5.16 0.86
    5 -5 -3 4.24 1.47
    -5 -5 -3 3.66 0.81
    -5 5 -3 5.75 0.92
    5 5 -3 3.76 1.61
    -5 5 3 5.23 0.97
    -5 -5 4 3.97 0.78
    -5 5 4 6.82 1.44
    5 5 4 2.19 0.75
    5 -5 -4 4.74 1.49
    -5 -5 -4 3.47 0.81
    -5 5 -4 4.66 0.88
    -5 5 4 4.24 0.92
    5 -5 -5 60.84 2.78
    5 -5 -5 62.37 4.22
    5 5 5 64.25 2.91
    -5 -5 -5 63.48 2.88
    -5 5 -5 59.52 2.86
    -5 5 5 59.5 3.03
    -5 5 5 60.37 3.87
    -5 -5 5 62.84 2.89
    -5 5 6 13.86 1.97
    5 -5 -6 17.29 1.26
    5 5 -6 15.98 1.39
    5 5 6 17.71 1.38
    5 -5 -6 17.56 2.31
    -5 -5 -6 19.85 1.39
    -5 5 -6 20.23 1.42
    -5 5 6 19.82 1.26
    5 5 -6 17.08 2.53
    -5 5 6 16.54 1.45
    -5 -5 6 17.95 1.35
    -5 -5 7 10.95 1.13
    -5 5 7 6.43 1.49
    5 -5 -7 10.52 1.03
    5 5 -7 8.67 1.1
    5 5 7 10.5 1.11
    5 -5 -7 12.25 2.12
    -5 -5 -7 10.69 1.08
    -5 5 -7 9.21 1.09
    5 5 -7 7.78 1.95
    -5 5 7 8.59 0.94
    -5 5 7 10.7 1.23
    -5 5 8 2.62 1.3
    5 5 -8 7.1 0.92
    5 5 8 5.7 0.83
    5 -5 -8 5.34 0.9
    5 5 -8 7.36 1.09
    5 5 8 5.47 0.94
    5 -5 -8 5.67 1.72
    -5 -5 -8 6.83 0.95
    -5 5 -8 6.4 1
    5 5 -8 3.02 1.66
    -5 5 8 5.78 0.87
    5 5 -9 0.36 0.64
    5 5 9 1.14 0.68
    5 -5 -9 0.36 0.75
    5 5 -9 0.59 0.76
    5 5 9 0.68 0.8
    5 -5 -9 1.47 1.45
    -5 -5 -9 0.09 0.77
    -5 5 -9 0.62 0.81
    5 5 -9 1.15 1.48
    -5 5 9 0.17 0.7
    -5 5 9 1.32 0.9
    5 -5 -10 49.55 2.57
    5 -5 -10 50.01 4.07
    5 5 -10 50.67 2.63
    5 5 10 52.4 2.51
    5 5 -10 42.46 3.83
    -5 -5 -10 48.26 2.51
    -5 5 -10 49.24 2.54
    -5 5 10 48.99 2.52
    -5 -5 10 47.46 2.49
    -5 5 10 51.31 2.73
    -5 -5 10 51.75 2.56
    -5 -5 11 3.32 0.98
    -5 5 -11 5.82 0.97
    5 -5 -11 3.34 0.93
    5 5 -11 5.16 1.06
    5 5 11 4.22 0.87
    -5 -5 -11 5.46 1
    -5 5 -11 2.92 0.95
    5 5 -11 4.63 1.64
    -5 5 11 5.06 0.9
    -5 -5 11 3.52 0.89
    -5 5 11 2.25 0.99
    -5 5 -12 58.5 2.84
    5 5 -12 59.74 2.98
    5 -5 -12 62.17 4.59
    5 5 12 57.81 2.82
    5 5 -12 63.07 4.55
    -5 -5 -12 54.78 2.82
    -5 5 -12 63.06 2.93
    -5 5 12 62.54 2.93
    -5 -5 12 60.41 2.89
    -5 5 12 59.46 3.04
    -5 5 -13 -0.26 0.76
    -5 5 13 -0.36 0.59
    5 5 -13 0.51 0.82
    5 5 13 0.08 0.7
    5 -5 -13 -1.17 1.48
    -5 -5 -13 -0.36 0.77
    5 5 -13 0.75 1.35
    -5 5 13 1.23 0.81
    -5 -5 13 0.36 0.78
    -5 5 13 -0.78 0.97
    -5 5 -14 1.03 0.81
    -5 5 14 0.81 0.68
    5 5 -14 0.3 0.84
    5 5 14 0.23 0.69
    -5 5 14 0.47 0.81
    -5 -5 14 -0.27 0.77
    -5 5 14 0.32 0.89
    -5 5 -15 22.5 1.48
    -5 5 15 19.73 1.31
    5 5 -15 19.76 1.55
    5 5 15 19.94 1.32
    -5 5 15 18.92 1.5
    -5 -5 15 21.38 1.52
    -5 5 15 18.67 1.56
    -5 5 -16 22.39 1.45
    -5 5 16 21.69 1.36
    5 5 -16 21.86 1.53
    -5 -5 -16 21.69 1.49
    -5 5 -16 18.63 1.4
    -5 5 16 22.08 1.52
    -5 -5 16 19.2 1.43
    -5 5 17 2.28 0.67
    5 5 -17 1.3 0.77
    -5 -5 -17 1.4 0.73
    -5 5 -17 2.05 0.81
    -5 5 17 1.85 0.78
    -5 -5 17 2.7 0.8
    -5 5 18 0.53 0.56
    -5 -5 -18 0.46 0.64
    -5 5 -18 -0.07 0.68
    -5 5 18 0.36 0.66
    -5 5 19 4.64 0.67
    -5 -5 -19 3.54 0.71
    -5 5 -19 3.67 0.73
    -5 -5 19 3.19 0.76
    -5 5 20 1.71 0.5
    -5 -5 -20 1.13 0.56
    -5 5 -20 0.78 0.54
    -5 -5 20 1.76 0.58
    -5 5 21 0.93 0.39
    -5 -5 -21 1.46 0.46
    -5 5 -21 0.75 0.45
    -5 5 21 1.55 0.49
    -5 -5 21 1.52 0.5
    -5 5 22 0.52 0.33
    -5 -6 0 0.14 0.64
    5 6 0 0.25 0.73
    -5 6 0 0.26 0.66
    -5 -6 -1 11.74 0.99
    5 6 1 10.05 1.08
    5 -6 -1 10.19 1.6
    -5 -6 -1 10.52 1.05
    -5 6 -1 10.24 1.03
    5 6 -1 11.62 1.9
    -5 6 1 8.84 1.07
    -5 6 -1 8.57 1.02
    -5 -6 1 11.16 1.06
    -5 -6 2 1.59 0.76
    -5 -6 -2 1.47 0.67
    5 6 2 1.18 0.83
    5 -6 -2 1.62 1.22
    -5 -6 -2 1.05 0.73
    -5 6 -2 1.52 0.72
    5 6 -2 1.4 1.38
    -5 6 2 0.28 0.8
    -5 -6 -3 13.82 1.05
    5 6 3 13.47 1.22
    5 -6 -3 10.84 1.81
    -5 -6 -3 13 1.14
    -5 6 -3 11.39 1.13
    5 6 -3 11.04 2.07
    -5 6 3 14.45 1.28
    -5 -6 3 13.59 1.15
    -5 -6 4 2.01 0.77
    -5 6 4 2.13 1.19
    5 6 -4 2.14 0.81
    5 6 4 1.45 0.75
    5 -6 -4 1.2 1.23
    -5 -6 -4 1.98 0.77
    -5 6 -4 1.8 0.74
    -5 6 4 1.4 0.85
    -5 6 5 15.39 1.99
    5 6 -5 13.2 1.28
    5 6 5 13.99 1.25
    -5 -6 -5 15.46 1.25
    -5 6 -5 18.23 1.31
    5 6 -5 12.97 2.21
    -5 6 5 14.37 1.36
    -5 -6 5 14.32 1.21
    -5 -6 6 5.95 0.94
    -5 6 6 2.74 1.22
    5 6 -6 5.55 0.95
    5 6 6 6.02 0.93
    5 6 -6 4.18 0.9
    5 6 6 6.76 0.99
    -5 -6 -6 7.1 0.93
    -5 6 -6 5.62 0.92
    5 6 -6 0.75 1.5
    -5 6 6 6.64 0.85
    -5 6 6 7.02 1.1
    -5 -6 7 0.87 0.81
    -5 6 7 2.23 1.22
    5 6 -7 0.72 0.72
    5 6 7 1.35 0.75
    5 -6 -7 0.78 0.65
    5 6 -7 1.14 0.85
    5 6 7 0.18 0.68
    -5 -6 -7 0.48 0.76
    -5 6 -7 0.83 0.78
    5 6 -7 -0.38 1.32
    -5 6 7 0.94 0.67
    -5 6 7 0.33 0.93
    -5 6 8 1.7 1.12
    5 6 -8 0.46 0.69
    5 6 8 0.15 0.68
    5 -6 -8 1.23 0.73
    5 6 -8 0.48 0.85
    5 6 8 1.77 0.84
    -5 -6 -8 0.49 0.75
    -5 6 -8 0.17 0.76
    5 6 -8 1.54 1.55
    -5 6 8 0.58 0.73
    -5 -6 9 -0.45 0.82
    -5 6 9 2.01 1.35
    5 6 -9 0.44 0.63
    5 -6 -9 0.78 0.74
    5 6 -9 0.1 0.84
    5 6 9 -0.44 0.79
    -5 -6 -9 0.92 0.8
    -5 6 -9 -0.17 0.8
    5 6 -9 1.17 1.59
    -5 6 9 1.65 0.77
    5 6 -10 44.59 2.46
    5 6 10 47.65 2.41
    5 6 -10 37.04 3.61
    -5 -6 -10 48.11 2.41
    -5 6 -10 48.88 2.42
    -5 6 10 49.43 2.45
    -5 6 10 48.75 2.62
    -5 6 10 41.38 3.38
    -5 -6 10 43.78 2.41
    -5 -6 11 7.27 1.08
    5 6 -11 7.72 1.13
    5 6 11 5.82 1
    -5 -6 -11 8.48 1.05
    -5 6 -11 6.61 1.03
    5 6 -11 4.65 1.61
    -5 6 11 8.71 1.05
    -5 -6 11 8.79 1.12
    -5 6 11 10.69 1.27
    5 6 -12 62.36 3.08
    5 6 12 68.01 3.04
    5 6 -12 63.07 4.67
    -5 -6 -12 57.33 2.96
    -5 6 -12 62.96 3.03
    -5 6 12 65.76 3.07
    -5 -6 12 67.11 3.06
    -5 6 12 66.97 3.28
    -5 -6 12 64.83 3.04
    5 6 -13 23.07 1.66
    5 6 13 24.92 1.61
    -5 -6 -13 22.03 1.56
    -5 6 -13 23.15 1.58
    -5 6 13 24.14 1.67
    -5 -6 13 26.24 1.67
    -5 6 13 24.63 1.8
    -5 6 14 -0.21 0.62
    5 6 -14 0.57 0.81
    5 6 14 0.79 0.74
    -5 -6 -14 -0.25 0.78
    -5 6 -14 -0.08 0.76
    -5 6 14 0.83 0.79
    -5 -6 14 1.51 0.84
    -5 6 14 0.22 0.89
    -5 6 15 28.72 1.6
    5 6 -15 31.02 1.83
    5 6 15 25.03 1.59
    -5 -6 -15 27.39 1.68
    -5 6 -15 25.89 1.68
    -5 6 15 31.76 1.84
    -5 -6 15 28.41 1.76
    -5 6 16 154.69 5.96
    5 6 -16 153.94 6.12
    5 6 16 144.62 5.93
    -5 -6 -16 149.19 6
    -5 6 -16 150.76 6.04
    -5 6 16 160.69 6.13
    -5 -6 16 156.05 6.1
    -5 6 17 16.15 1.1
    5 6 -17 15.4 1.2
    -5 -6 -17 11.7 1.08
    -5 6 -17 12.97 1.11
    -5 6 17 15 1.18
    -5 6 18 25.35 1.35
    -5 -6 -18 23.49 1.37
    -5 6 -18 22.81 1.38
    -5 6 18 22.7 1.33
    -5 6 18 22.28 1.43
    -5 6 19 -0.1 0.47
    -5 -6 -19 0.44 0.53
    -5 6 -19 0.99 0.59
    -5 6 19 0.42 0.62
    -5 -6 19 0.93 0.61
    -5 6 20 10.14 0.74
    -5 -6 -20 9.61 0.73
    -5 6 -20 9.69 0.74
    -5 -6 20 9.36 0.79
    -5 6 21 4.54 0.45
    -5 6 21 4.75 0.57
    -5 -6 21 3.89 0.52
    -5 -7 0 0.9 0.67
    -5 7 0 1.44 0.76
    -5 -7 1 7.23 0.92
    -5 -7 -1 7.35 0.89
    5 -7 -1 4.84 1.33
    -5 7 -1 7.21 0.92
    -5 7 1 6.01 1
    -5 -7 2 22.26 1.47
    -5 -7 -2 21.93 1.39
    5 7 -2 22.44 1.53
    5 7 2 22.35 1.6
    5 7 -2 20.46 1.54
    5 7 2 20.85 1.54
    -5 -7 -2 22.47 1.42
    -5 7 -2 22.51 1.44
    5 -7 -2 20.96 2.29
    -5 7 2 23.5 1.62
    -5 -7 -3 93.18 3.96
    5 7 -3 97.51 4.17
    5 7 3 93.37 4.13
    5 -7 -3 104.04 5.56
    5 7 -3 94.71 4.17
    5 7 3 96.88 4.18
    -5 -7 -3 94.57 4.02
    -5 7 -3 100.09 4.08
    -5 7 3 100.92 4.28
    -5 -7 3 92.37 4.11
    -5 7 4 22.52 2.36
    5 7 -4 18.57 1.39
    5 7 4 19.93 1.43
    5 7 -4 17.23 1.41
    5 7 4 19.29 1.43
    -5 -7 -4 19.2 1.35
    -5 7 -4 19.62 1.35
    -5 7 4 19.14 1.57
    -5 -7 4 19.24 1.36
    -5 -7 5 6.83 1
    -5 7 5 6.99 1.57
    5 7 -5 9.21 1.04
    5 7 5 8.93 0.99
    5 7 -5 7.81 1.07
    5 7 5 11.16 1.14
    -5 -7 -5 10.64 0.97
    -5 7 -5 8.33 1
    5 7 -5 7.64 2
    -5 7 5 6.91 1.09
    -5 -7 6 10.65 1.14
    -5 7 6 9.47 1.76
    5 7 -6 13.98 1.15
    5 7 6 8.75 1.08
    5 7 6 13.18 1.21
    5 7 -6 11.73 1.24
    -5 7 -6 12.69 1.13
    -5 -7 -6 10.78 1.06
    -5 7 6 11.61 1.06
    5 7 -6 14.7 2.35
    -5 7 -6 10.55 0.97
    -5 7 6 10.59 1.32
    5 7 -7 30.41 1.78
    5 7 7 29.38 1.75
    5 7 -7 30.23 1.89
    5 7 7 27.73 1.82
    5 7 -7 30.89 3.17
    -5 -7 -7 29.03 1.73
    -5 7 -7 29.67 1.79
    -5 7 7 31.45 1.74
    -5 7 7 33.66 2.09
    -5 7 -7 28.01 1.64
    -5 7 7 30.5 2.78
    -5 7 8 -0.3 1.24
    5 7 -8 -0.16 0.68
    5 7 8 2.1 0.72
    5 7 -8 1.26 0.91
    5 7 8 0.37 0.78
    -5 -7 -8 0.4 0.71
    -5 7 -8 1.07 0.8
    5 7 -8 -0.39 1.33
    -5 7 8 0.93 0.74
    -5 7 8 3.03 1.07
    5 7 -9 113.03 4.66
    5 7 9 113.08 4.65
    5 7 -9 112.75 4.86
    5 7 9 118.34 4.84
    5 7 -9 104.02 6.54
    -5 -7 -9 115.45 4.73
    -5 7 -9 112.11 4.73
    -5 7 9 112.16 4.78
    -5 7 9 109.6 6.13
    -5 -7 9 117.45 4.83
    -5 -7 10 12.32 1.2
    -5 7 10 11.03 1.91
    5 7 10 13.19 1.22
    5 7 -10 10.46 1.24
    -5 7 -10 13.24 1.18
    -5 -7 -10 9.36 1.1
    5 7 -10 10.95 2.2
    -5 7 10 11.69 1.15
    -5 7 11 21.43 2.49
    5 7 -11 32.79 1.92
    5 7 11 34.45 1.89
    5 7 -11 34.22 3.26
    -5 -7 -11 30.1 1.76
    -5 7 -11 28.85 1.75
    -5 7 11 26.36 1.78
    -5 7 11 31.65 2.1
    -5 -7 11 28.25 1.81
    5 7 -12 22.65 1.67
    5 7 12 24.75 1.62
    -5 -7 -12 22.92 1.53
    -5 7 -12 27.42 1.65
    -5 7 12 24.86 1.67
    5 7 -12 24.25 2.86
    -5 -7 12 20.64 1.57
    -5 7 12 23.61 1.85
    -5 -7 12 24.48 1.62
    5 7 -13 15.05 1.29
    5 7 13 12.34 1.23
    -5 -7 -13 11.62 1.16
    -5 7 -13 15.13 1.24
    -5 7 13 15.52 1.32
    -5 -7 13 17.24 1.36
    -5 7 13 10.7 1.37
    -5 7 14 23.82 1.41
    5 7 -14 22.08 1.61
    5 7 14 26.67 1.6
    -5 -7 -14 22.17 1.49
    -5 7 -14 25.94 1.58
    -5 7 14 23.24 1.6
    -5 -7 14 21.38 1.54
    -5 7 15 132.61 5.4
    5 7 -15 134.18 5.58
    5 7 15 142.49 5.53
    -5 -7 -15 136.43 5.46
    -5 7 -15 136.56 5.5
    -5 7 15 141.11 5.61
    -5 -7 15 140.34 5.59
    -5 7 16 62.73 2.81
    5 7 -16 65.1 2.96
    5 7 16 65.67 2.88
    -5 -7 -16 61.88 2.84
    -5 7 -16 61.67 2.87
    -5 7 16 68.95 3.01
    -5 -7 16 68.13 2.99
    -5 7 17 26.19 1.46
    5 7 -17 27.67 1.57
    5 7 17 28.08 1.47
    -5 -7 -17 26.16 1.49
    -5 7 -17 25.67 1.49
    -5 7 17 29.31 1.63
    -5 7 18 41.92 1.96
    -5 -7 -18 40.61 1.95
    -5 7 -18 43.26 1.99
    -5 7 18 43.64 2.01
    -5 7 18 45.86 2.13
    -5 7 19 33.24 1.56
    -5 -7 -19 31.39 1.53
    -5 7 -19 32.11 1.57
    -5 7 19 32.74 1.67
    -5 -7 19 37.88 1.7
    -5 7 20 19.96 1.06
    -5 -7 20 22.51 1.16
    -5 7 21 27.66 1.27
    -5 -7 21 25.01 1.21
    -5 -8 0 -0.24 0.7
    5 8 0 0.09 0.79
    5 8 0 0.64 0.8
    -5 8 0 0.37 0.76
    -5 -8 1 6.52 0.93
    -5 -8 -1 5.51 0.9
    5 8 -1 7.17 1.02
    5 8 -1 7.53 1.06
    -5 8 -1 4.62 0.9
    -5 8 1 6.45 1.01
    -5 -8 2 20.83 1.46
    -5 -8 -2 19.01 1.32
    5 8 -2 19.37 1.46
    5 8 2 19.46 1.48
    5 8 -2 21.74 1.52
    5 -8 -2 19.38 2.17
    -5 8 2 21.27 1.57
    -5 -8 3 6.4 0.95
    -5 -8 -3 7.16 0.88
    5 8 -3 7.29 1.04
    5 8 3 6.38 1.01
    5 8 -3 8.98 1.09
    -5 8 3 4.96 1.06
    -5 -8 -4 13.01 1.06
    -5 8 4 11.13 1.96
    5 8 -4 12.91 1.24
    5 8 4 13.6 1.26
    5 8 4 13.89 1.29
    5 8 -4 12.53 1.21
    -5 8 4 14.1 1.4
    -5 -8 4 16.36 1.29
    5 8 -5 64.36 3
    5 8 5 59.01 2.97
    5 8 -5 63.14 3.05
    5 8 5 62.46 3.05
    -5 -8 -5 61.8 2.87
    -5 8 5 66.76 3.23
    -5 8 5 70.72 4.45
    -5 -8 5 65.26 3.03
    -5 8 6 17.33 2.28
    5 8 -6 15.35 1.34
    5 8 6 18.08 1.34
    5 8 -6 18.95 1.45
    5 8 6 17.62 1.4
    -5 -8 -6 17.54 1.27
    -5 8 6 18.33 1.3
    5 8 -6 19.38 2.7
    -5 8 6 17.61 1.58
    -5 8 -6 16 1.24
    -5 -8 6 19.74 1.44
    5 8 -7 69.52 3.17
    5 8 7 70.94 3.16
    5 8 -7 73.32 3.31
    5 8 7 70.94 3.27
    5 8 -7 63.96 4.82
    -5 -8 -7 65.21 3.05
    -5 8 7 67.6 3.11
    -5 8 7 66.79 3.43
    -5 8 -7 68.04 3.06
    -5 8 7 69.86 4.54
    5 8 -8 116.21 4.77
    5 8 8 116.49 4.76
    5 8 -8 119.74 4.92
    5 8 8 112.36 4.89
    5 8 -8 115.15 6.78
    -5 -8 -8 110.69 4.69
    -5 8 -8 118.19 4.75
    -5 8 8 113.54 4.79
    -5 8 -8 112.43 4.68
    -5 8 8 114.85 5.09
    -5 8 8 122.74 6.4
    -5 -8 9 3.82 0.95
    -5 8 9 0.32 1.22
    5 8 -9 1.9 0.72
    5 8 9 3.07 0.77
    5 8 -9 2.04 0.87
    5 8 9 2.2 0.91
    -5 -8 -9 2.1 0.75
    -5 8 -9 2.99 0.74
    5 8 -9 3.94 1.62
    -5 8 9 3 0.79
    -5 8 9 2.93 1.17
    -5 8 -9 2.16 0.69
    -5 8 10 21.69 2.53
    5 8 -10 27.97 1.77
    5 8 10 25 1.73
    -5 -8 -10 25.68 1.6
    -5 8 -10 26.29 1.62
    -5 8 10 27.14 1.73
    5 8 -10 24.05 2.87
    -5 8 -10 26.96 1.56
    -5 -8 10 29.04 1.76
    -5 -8 11 0.44 0.83
    -5 8 11 2.21 1.22
    5 8 -11 1.24 0.88
    5 8 11 0.37 0.8
    -5 -8 -11 0.82 0.71
    -5 8 -11 0.47 0.66
    5 8 -11 1.13 1.3
    -5 8 11 0.28 0.81
    -5 8 11 -0.48 1
    5 8 -12 22.56 1.63
    5 8 12 24.4 1.65
    -5 -8 -12 25.73 1.54
    -5 8 -12 26.11 1.58
    -5 8 12 22.54 1.61
    -5 8 12 25.89 1.86
    -5 -8 12 24.05 1.61
    5 8 -13 24.32 1.66
    5 8 13 23.85 1.58
    -5 -8 -13 23.54 1.47
    -5 8 -13 27.21 1.57
    -5 8 13 24.28 1.61
    -5 -8 13 21.95 1.6
    -5 -8 13 26.63 1.63
    5 8 -14 0.51 0.73
    5 8 14 0.57 0.75
    -5 -8 -14 0.2 0.63
    -5 8 -14 0.07 0.65
    -5 8 14 -0.26 0.74
    -5 -8 14 1.35 0.83
    5 8 -15 0.7 0.67
    5 8 15 1.63 0.74
    -5 -8 -15 -0.18 0.57
    -5 8 -15 0.39 0.65
    -5 8 15 0.08 0.76
    -5 -8 15 -0.08 0.74
    -5 8 16 71.91 2.97
    5 8 -16 71.26 3.08
    5 8 16 63.39 3
    -5 8 16 74.41 3.16
    -5 -8 16 66.95 3.07
    -5 8 17 48.27 2.16
    5 8 17 46.74 2.2
    -5 8 17 46.74 2.26
    -5 8 17 51.36 2.35
    -5 8 18 31.01 1.52
    5 8 18 33.32 1.54
    -5 8 18 29.77 1.57
    -5 8 18 31.73 1.66
    -5 8 19 0.18 0.41
    -5 8 19 -0.26 0.54
    -5 -8 19 0.97 0.49
    -5 -8 20 10.41 0.74
    -5 -9 0 -0.16 0.77
    5 9 0 0.28 0.87
    5 9 0 1.32 0.84
    -5 9 0 -0.39 0.72
    -5 -9 1 4.11 0.8
    -5 -9 -1 2.41 0.77
    5 9 -1 1.5 0.84
    5 9 -1 1.42 0.87
    5 9 1 2.56 0.92
    -5 9 1 3.13 0.88
    -5 -9 2 0.86 0.77
    -5 -9 -2 0.78 0.74
    5 9 -2 0.75 0.82
    5 9 2 0.56 0.83
    5 9 -2 0.75 0.79
    5 9 2 0.86 0.85
    -5 9 2 0.74 0.81
    -5 -9 3 68.74 3.09
    -5 -9 -3 66.05 2.98
    5 9 -3 64.73 3.13
    5 9 3 65.33 3.1
    5 9 -3 63.8 3.12
    -5 9 3 66.74 3.26
    -5 -9 -4 39.06 2.09
    5 9 -4 40.19 2.21
    5 9 4 44.4 2.25
    5 9 -4 43.51 2.3
    -5 9 4 39.84 2.41
    -5 -9 4 40.21 2.21
    -5 9 -5 1.97 0.72
    -5 -9 5 3.42 0.87
    -5 -9 -5 1.27 0.67
    -5 9 5 1.32 1.35
    5 9 -5 1.8 0.86
    5 9 5 1.61 0.85
    5 9 -5 2.67 0.89
    -5 9 5 3.39 1.08
    5 9 -6 179.93 7.15
    5 9 6 178.54 7.13
    5 9 -6 178.84 7.21
    5 9 6 201.86 7.3
    -5 9 6 182.98 7.06
    -5 9 6 175.08 7.39
    -5 9 -6 182.73 7.06
    -5 9 6 189.67 8.94
    -5 -9 6 166.11 7.13
    -5 9 -7 6.89 0.89
    -5 9 7 7.99 1.8
    5 9 -7 7.8 0.99
    5 9 7 6.17 0.98
    5 9 -7 6.14 1.03
    5 9 7 7.37 1.1
    -5 9 7 7.19 0.92
    -5 9 7 7.1 1.31
    -5 -9 8 10.96 1.2
    -5 9 8 11.63 1.99
    5 9 -8 9.79 1.09
    5 9 8 10.65 1.09
    5 9 -8 11.09 1.19
    5 9 8 12.66 1.26
    -5 9 8 9.45 1.07
    -5 9 8 10.56 1.4
    -5 9 -8 10.15 1.02
    5 9 -9 367.83 14.01
    5 9 9 366.36 13.99
    5 9 -9 382.45 14.19
    5 9 9 399.34 14.23
    -5 9 9 384.1 14.13
    -5 9 -9 380.07 14.02
    -5 9 9 356.73 14.38
    -5 9 9 367.99 15.93
    -5 -9 9 400.43 14.19
    -5 9 10 15.09 2.24
    5 9 -10 17.11 1.36
    5 9 10 16.13 1.4
    -5 9 10 14.85 1.3
    -5 9 -10 15.29 1.19
    -5 -9 10 16.27 1.35
    -5 -9 11 7 0.98
    5 9 -11 7.22 1.04
    5 9 11 8.15 1.06
    -5 9 11 7.05 0.99
    -5 9 -11 6.27 0.83
    5 9 -12 98.39 4.22
    5 9 12 97.9 4.23
    -5 9 12 96.92 4.23
    -5 9 -12 97.64 4.03
    -5 -9 12 99.09 4.2
    -5 -9 13 5.95 0.9
    5 9 -13 5.24 0.94
    5 9 13 3.94 0.89
    -5 9 13 6.29 0.95
    -5 -9 13 5.5 0.99
    5 9 -14 12.4 1.15
    5 9 14 15.7 1.26
    -5 9 14 15.49 1.3
    -5 -9 14 16.24 1.27
    5 9 -15 51.77 2.51
    5 9 15 58.92 2.6
    -5 -9 15 54.13 2.57
    -5 9 15 51.99 2.57
    5 9 -16 6.86 0.77
    5 9 16 6.92 0.86
    -5 9 16 6.36 0.88
    -5 9 16 6.41 0.9
    -5 -9 16 6.4 0.86
    5 9 17 7.9 0.8
    -5 9 17 9.07 0.89
    -5 9 17 6.19 0.81
    5 9 18 9.67 0.79
    -5 9 18 12.09 0.86
    -5 9 18 11.33 0.91
    -5 9 19 13.12 0.9
    -5 -9 19 13.24 0.87
    -5 -9 20 6.32 0.54
    -5 -10 0 -0.68 0.81
    5 10 0 -0.39 0.86
    5 10 0 -0.77 0.87
    -5 10 0 0.69 0.81
    -5 -10 1 4.25 0.9
    -5 -10 -1 4 0.89
    5 10 -1 3.57 0.94
    5 10 -1 3.74 0.95
    5 10 1 4.35 1.02
    -5 10 1 4.16 0.99
    -5 -10 2 40.33 2.07
    -5 -10 -2 36.44 1.96
    5 10 -2 34.6 2.07
    5 10 2 36.31 2.11
    5 10 -2 35.5 2.08
    5 10 2 35.76 2.12
    -5 10 2 31.44 2.12
    -5 -10 3 0.27 0.82
    -5 -10 -3 0.63 0.71
    5 10 -3 0.19 0.75
    5 10 3 0.66 0.81
    5 10 -3 1.14 0.83
    5 10 3 1.28 0.86
    -5 10 3 -0.11 0.93
    -5 -10 4 7.14 1.05
    -5 -10 -4 5.66 0.87
    5 10 -4 6.18 0.99
    5 10 4 7.01 1.07
    5 10 -4 6.85 1.07
    5 10 4 4.65 1.04
    -5 10 4 7.47 1.2
    -5 -10 -5 226.31 8.52
    5 10 -5 227.14 8.68
    5 10 5 220.29 8.66
    5 10 -5 218.45 8.69
    -5 10 5 223.13 8.92
    -5 10 -5 219.86 8.6
    -5 10 5 207.61 10.34
    -5 -10 5 231.29 8.7
    -5 10 6 23.4 2.73
    5 10 -6 31.48 1.81
    5 10 6 25.61 1.73
    5 10 -6 29.26 1.86
    -5 10 6 26.99 1.64
    -5 10 6 25.22 1.94
    -5 10 -6 29.94 1.71
    5 10 -7 147.79 6.1
    5 10 7 156.27 6.14
    5 -10 -7 143.51 7.7
    5 10 -7 152.56 6.19
    -5 10 7 153.7 6.09
    -5 10 7 161.82 6.5
    -5 10 -7 148.84 6.05
    -5 10 7 150.42 7.83
    5 10 -8 236.75 9.24
    5 10 8 244.51 9.25
    5 10 -8 243.53 9.36
    5 10 8 254.01 9.46
    -5 10 8 237.51 9.28
    -5 10 8 231.01 9.57
    -5 10 -8 241.22 9.22
    -5 10 8 240.02 11.13
    -5 -10 8 252.31 9.38
    5 10 -9 101.74 4.36
    5 10 9 98.41 4.41
    -5 10 9 103.9 4.34
    -5 10 -9 104.59 4.25
    -5 10 9 95.76 4.58
    -5 -10 9 99.63 4.32
    5 10 -10 65.64 3.08
    5 10 10 67.6 3.15
    -5 10 10 64.83 3.07
    -5 10 -10 63.94 2.93
    -5 -10 10 64.48 3.03
    -5 -10 11 4.91 0.94
    5 10 -11 4.44 0.88
    5 10 11 4.54 0.94
    -5 10 11 4.48 0.88
    -5 10 -11 3.64 0.77
    -5 -10 12 4.7 0.87
    5 10 -12 4.2 0.86
    5 10 12 5.66 0.93
    -5 10 12 3.45 0.84
    -5 10 -12 3.74 0.71
    5 10 -13 13.79 1.1
    5 10 13 11.65 1.17
    -5 10 13 12.15 1.1
    -5 10 -13 9.81 0.91
    -5 -10 13 10.78 1.1
    -5 -10 13 11.73 1.09
    5 10 -14 31.14 1.71
    5 10 14 29.72 1.77
    -5 10 14 31.87 1.82
    -5 -10 14 31.38 1.78
    -5 10 -14 32.86 1.61
    5 10 -15 3.15 0.68
    5 10 15 2.14 0.76
    -5 10 15 3.3 0.82
    -5 10 15 3.8 0.79
    -5 -10 15 1.53 0.75
    5 10 16 7.31 0.83
    -5 10 16 8.04 0.87
    -5 10 16 7.82 0.91
    -5 -10 16 8.21 0.88
    5 -10 -17 2.18 0.5
    5 10 17 2.02 0.58
    -5 10 17 1.57 0.62
    -5 10 17 2.21 0.67
    5 10 18 11.6 0.81
    -5 10 18 10.76 0.85
    -5 10 18 14.45 0.93
    -5 -10 18 13.15 0.88
    -5 10 19 7.97 0.66
    -5 -10 19 8.08 0.63
    -5 -11 0 0.35 0.77
    5 11 0 -0.4 0.84
    5 11 0 0.39 0.8
    -5 -11 1 7.71 1
    -5 -11 -1 6.07 0.97
    5 11 -1 4.15 0.97
    5 11 -1 4.81 0.93
    5 11 1 5.17 1.02
    -5 11 1 5.09 1.01
    -5 -11 2 2.52 0.8
    -5 -11 -2 0.92 0.74
    5 11 -2 2.16 0.85
    5 11 2 0.2 0.79
    5 11 -2 1.33 0.85
    5 11 2 0.49 0.88
    -5 11 2 1.53 0.91
    -5 -11 3 1.18 0.85
    -5 -11 -3 0.57 0.7
    5 11 -3 0.78 0.89
    5 11 3 0.39 0.88
    5 11 -3 1.7 0.83
    5 11 3 -0.3 0.84
    -5 11 3 0.23 0.85
    -5 -11 4 1.46 0.82
    -5 -11 -4 -0.08 0.71
    5 11 -4 1.05 0.81
    5 11 4 0.38 0.84
    5 11 -4 0.85 0.84
    5 11 4 0.7 0.82
    -5 11 4 -0.47 0.96
    -5 -11 -5 29.36 1.69
    5 11 -5 28.77 1.79
    5 11 5 31.37 1.86
    5 11 -5 26.41 1.78
    5 11 5 29.4 1.92
    -5 11 5 28.97 2.01
    -5 11 -5 27.27 1.71
    -5 -11 5 30.44 1.86
    -5 -11 -6 125.25 5.05
    5 11 -6 123.62 5.21
    5 11 6 131.19 5.23
    5 11 -6 131.54 5.26
    5 11 6 112.31 5.25
    -5 11 6 128.75 5.12
    -5 11 -6 124.1 5.15
    -5 11 6 134.38 7.06
    5 11 -7 16.3 1.31
    -5 11 7 14.7 1.21
    -5 11 -7 14.64 1.2
    -5 -11 8 -0.18 0.82
    5 11 -8 2.74 0.84
    -5 11 8 1.26 0.76
    -5 11 -8 1.42 0.72
    5 11 -9 37.16 2.05
    5 11 9 35.19 2.17
    -5 11 9 39.6 2.06
    -5 11 -9 34.84 1.96
    -5 -11 9 39.43 2.1
    5 11 -10 57.03 2.76
    5 11 10 57.26 2.89
    -5 11 10 57.08 2.78
    -5 11 -10 58.61 2.69
    -5 -11 10 60.33 2.82
    5 11 -11 49.42 2.45
    5 11 11 51.56 2.58
    -5 11 11 47.47 2.48
    -5 11 -11 49.95 2.38
    -5 -11 11 54.67 2.51
    5 11 -12 89.32 3.74
    5 11 12 89.57 3.84
    -5 11 12 92.09 3.85
    -5 11 -12 87.64 3.67
    -5 -11 12 82.35 3.73
    5 11 -13 18.55 1.26
    5 11 13 18.81 1.37
    -5 11 13 18.15 1.36
    -5 11 -13 18.84 1.21
    -5 -11 13 22.02 1.33
    5 11 14 37.74 2.05
    -5 11 14 43.39 2.19
    -5 11 14 43.84 2.11
    -5 -11 14 43.06 2.08
    -5 11 -14 38.41 1.87
    5 11 15 7.64 0.83
    -5 11 15 7.13 0.92
    -5 11 15 5.66 0.84
    -5 -11 15 6.99 0.83
    5 11 16 17.7 1.14
    -5 11 16 15.79 1.17
    5 -11 -17 8.58 0.63
    5 11 17 7.08 0.7
    -5 11 17 5.84 0.71
    -5 11 17 7.33 0.73
    5 11 18 8.14 0.63
    -5 -11 18 9.3 0.7
    -5 11 18 7.82 0.64
    -5 11 18 9.43 0.72
    -5 11 19 5.07 0.48
    -5 -12 0 0.62 0.82
    5 12 0 -0.8 0.94
    5 12 0 1.24 0.87
    -5 -12 1 0.98 0.77
    -5 -12 -1 0.35 0.75
    5 12 -1 -0.4 0.82
    5 12 -1 0.85 0.89
    5 12 1 0.58 0.82
    -5 -12 2 0.81 0.8
    -5 -12 -2 1.18 0.77
    5 12 -2 -0.29 0.82
    5 12 2 0.2 0.83
    5 12 -2 -0.09 0.81
    5 12 2 1.26 0.85
    -5 -12 3 0.09 0.8
    -5 -12 -3 0.16 0.74
    5 12 -3 0.77 0.82
    5 12 3 -0.19 0.77
    5 12 -3 -0.18 0.77
    5 12 3 0.69 0.87
    -5 12 -4 3.41 0.81
    -5 -12 4 3.35 0.89
    -5 -12 -4 2.61 0.8
    5 12 -4 3.09 0.86
    5 12 4 3.25 0.95
    -5 12 -5 8.46 1.04
    -5 -12 -5 8.99 0.99
    5 12 -5 7.52 1.01
    5 12 5 10.24 1.25
    -5 -12 -6 35.92 1.88
    5 12 -6 33.31 1.98
    5 12 6 37.18 2.11
    -5 12 6 34.06 1.88
    -5 12 -6 34.36 1.94
    -5 -12 7 1.49 0.84
    5 12 -7 2.13 0.77
    5 12 7 1.55 0.88
    -5 12 7 1.9 0.72
    -5 12 -7 2.32 0.77
    -5 -12 8 1.19 0.8
    5 12 -8 -0.16 0.75
    -5 12 8 0.73 0.74
    -5 12 -8 0.39 0.64
    -5 -12 9 2.13 0.8
    5 12 -9 1.1 0.72
    -5 12 9 0.89 0.68
    -5 12 -9 1.33 0.65
    5 12 -10 47.58 2.37
    -5 12 10 46.44 2.39
    -5 12 -10 51.66 2.37
    -5 -12 10 50.49 2.44
    5 12 -11 93.03 3.9
    5 12 11 93.99 4.07
    -5 12 11 93.56 4.01
    -5 12 -11 91.75 3.89
    -5 -12 11 97.55 3.98
    5 12 12 139.93 5.75
    -5 12 12 144.27 5.72
    -5 12 -12 140.87 5.58
    -5 -12 12 147.5 5.65
    5 12 13 70.58 2.99
    -5 12 13 66.35 2.94
    -5 -12 13 62.34 2.88
    -5 12 -13 64.43 2.78
    -5 -12 13 62.9 2.82
    5 12 14 5.86 0.84
    -5 12 14 4.42 0.83
    -5 12 14 5.23 0.79
    -5 -12 14 6.75 0.81
    -5 12 -14 6.11 0.69
    5 12 15 10.58 0.92
    -5 12 15 11.75 1.03
    -5 12 15 11.73 0.96
    -5 -12 15 10.75 0.92
    -5 12 -15 10.39 0.76
    5 12 16 -0.29 0.53
    -5 12 16 0.49 0.55
    -5 12 16 -0.05 0.49
    5 -12 -17 42.5 1.8
    5 12 17 46.75 1.9
    -5 12 17 47.24 1.94
    -5 12 18 5.36 0.52
    -5 -12 18 5.48 0.49
    -5 -13 0 0.43 0.73
    5 13 0 0.92 0.86
    -5 -13 1 -0.35 0.82
    -5 -13 -1 -0.51 0.73
    5 13 -1 1 0.77
    5 13 1 0.47 0.81
    -5 -13 2 0.71 0.79
    -5 -13 -2 2.42 0.77
    5 13 -2 0.71 0.78
    5 13 2 0.19 0.79
    -5 13 -3 1.79 0.78
    -5 -13 3 0.8 0.81
    -5 -13 -3 2.75 0.83
    5 13 -3 1.76 0.79
    5 13 3 2.74 0.9
    -5 13 -4 0.75 0.78
    -5 -13 4 1.05 0.85
    -5 -13 -4 0.23 0.66
    5 13 -4 1.46 0.78
    5 13 4 0.09 0.76
    -5 13 -5 7.72 0.95
    -5 -13 -5 6.29 0.9
    5 13 -5 7.86 0.98
    5 13 5 9.27 1.17
    -5 13 -6 -0.16 0.7
    -5 -13 -6 1.39 0.69
    5 13 -6 0.24 0.76
    5 13 6 -0.28 0.87
    -5 13 6 -0.15 0.63
    -5 -13 7 1.33 0.79
    -5 -13 -7 1.53 0.65
    5 13 -7 0.46 0.72
    5 13 7 2.12 0.87
    -5 13 7 1.34 0.69
    -5 13 -7 1.32 0.67
    5 13 -8 18.56 1.31
    5 13 8 17.89 1.43
    -5 13 8 19.41 1.34
    -5 13 -8 17.29 1.28
    -5 -13 8 18.84 1.38
    -5 -13 9 -0.08 0.7
    5 13 -9 -0.21 0.61
    5 13 9 -0.26 0.79
    -5 13 9 0.22 0.67
    -5 13 -9 0.21 0.69
    -5 13 10 16.23 1.4
    -5 13 10 16.76 1.24
    -5 13 -10 16.19 1.17
    -5 -13 10 14.91 1.18
    -5 -13 11 7.9 0.89
    -5 13 11 6.51 1.01
    -5 13 11 8.23 0.93
    -5 13 -11 7.72 0.84
    -5 -13 12 0.7 0.6
    -5 13 12 1.05 0.81
    -5 13 12 1.01 0.69
    -5 13 -12 0.22 0.55
    5 13 13 17.22 1.2
    -5 13 13 18.35 1.19
    -5 -13 13 17.58 1.17
    -5 13 -13 16.46 1.07
    5 13 14 43.49 2.01
    -5 13 14 41.21 2.05
    -5 13 14 43.41 1.99
    -5 -13 14 40.31 1.94
    -5 13 -14 38.53 1.81
    5 13 15 0.75 0.52
    -5 13 15 0.34 0.57
    -5 13 15 0.7 0.53
    -5 -13 15 0.61 0.52
    5 -13 -16 5.69 0.54
    5 13 16 4.88 0.6
    -5 13 16 3.87 0.6
    -5 13 16 5.73 0.63
    -5 13 17 2.27 0.41
    -5 -14 0 -0.42 0.79
    5 14 0 0.6 0.73
    -5 -14 1 25.67 1.67
    -5 -14 -1 25.32 1.64
    5 14 -1 24.37 1.64
    5 14 1 25.64 1.68
    -5 -14 2 14.64 1.3
    -5 -14 -2 14.44 1.22
    5 14 -2 15.34 1.22
    5 14 2 14.76 1.27
    -5 14 2 12.19 1.16
    -5 14 -2 13.84 1.26
    -5 14 -3 1.31 0.77
    -5 -14 3 1.77 0.86
    -5 -14 -3 2.8 0.8
    5 14 -3 1.05 0.71
    5 14 3 1.77 0.85
    -5 14 3 2.48 0.79
    -5 -14 4 21.46 1.51
    -5 -14 -4 23.8 1.49
    5 14 -4 21.62 1.49
    5 14 4 23.58 1.6
    -5 14 4 26.67 1.63
    -5 14 -4 21.07 1.49
    -5 -14 -5 16.96 1.23
    5 14 -5 15.81 1.23
    5 14 5 18.67 1.36
    -5 14 5 16.4 1.36
    -5 14 -5 14.12 1.19
    -5 -14 6 -0.32 0.8
    -5 -14 -6 0.52 0.64
    5 14 -6 0.5 0.66
    5 14 6 0.61 0.82
    -5 14 6 -0.18 0.8
    -5 14 -6 -0.46 0.69
    -5 -14 7 3.22 0.81
    -5 -14 -7 2.98 0.66
    5 14 -7 2.63 0.71
    5 14 7 3.65 0.91
    -5 14 7 2.19 0.84
    -5 14 7 3.05 0.69
    -5 14 -7 2.7 0.73
    -5 -14 8 0.73 0.74
    5 14 -8 0.31 0.6
    5 14 8 1.97 0.86
    -5 14 8 0.81 0.78
    -5 14 8 1.02 0.65
    -5 14 -8 0.97 0.66
    5 14 9 11.32 1.12
    -5 14 9 10.41 0.98
    -5 14 9 9.25 1.08
    -5 14 -9 11.29 0.99
    -5 -14 9 11.05 1.02
    -5 -14 10 0.13 0.61
    5 14 10 -0.07 0.7
    -5 14 10 1.08 0.81
    -5 14 10 0.85 0.64
    -5 14 -10 0.12 0.6
    -5 -14 11 2.55 0.63
    5 14 11 2.28 0.7
    -5 14 11 1.5 0.79
    -5 14 11 2.3 0.67
    -5 14 -11 2.93 0.65
    -5 14 12 18.13 1.26
    -5 14 12 15.7 1.12
    -5 14 -12 16.94 1.05
    -5 -14 12 15.8 1.03
    -5 14 13 0.79 0.57
    -5 14 -13 1.39 0.47
    -5 14 14 25.25 1.32
    -5 -14 14 24.32 1.29
    -5 14 -14 24.88 1.2
    5 14 15 14.18 0.88
    -5 14 15 12.03 0.92
    -5 14 15 14.33 0.87
    -5 -14 15 13.09 0.83
    5 14 16 1.87 0.39
    -5 14 16 2.71 0.42
    -5 -15 0 0.16 0.71
    5 15 0 -0.08 0.7
    -5 15 -1 2.06 0.78
    -5 -15 1 1.58 0.76
    -5 -15 -1 -0.08 0.71
    5 15 -1 1.6 0.74
    5 15 1 1.1 0.75
    -5 15 -2 0.78 0.75
    -5 -15 2 1.18 0.75
    -5 -15 -2 1.72 0.73
    5 15 -2 2.66 0.73
    5 15 2 1.52 0.79
    -5 15 -3 -0.08 0.69
    -5 -15 3 0.78 0.75
    -5 -15 -3 -0.51 0.68
    5 15 -3 -0.07 0.63
    5 15 3 1.37 0.73
    -5 15 3 1 0.7
    -5 15 -4 1.57 0.69
    -5 -15 -4 1.51 0.68
    5 15 -4 3 0.72
    5 15 4 0.96 0.69
    -5 15 4 1.52 0.74
    -5 -15 -5 3.17 0.7
    5 15 -5 1.55 0.63
    5 15 5 1.82 0.78
    -5 15 5 1.47 0.75
    -5 15 -5 2.32 0.76
    -5 -15 6 0.22 0.71
    -5 -15 -6 0.3 0.6
    5 15 -6 -0.06 0.57
    5 15 6 0.62 0.75
    -5 15 6 1.4 0.78
    -5 15 -6 0.28 0.62
    -5 -15 7 1.37 0.7
    -5 -15 -7 1.07 0.59
    5 15 7 0.68 0.72
    -5 15 7 1.73 0.79
    -5 15 7 0.65 0.58
    -5 15 -7 0.27 0.63
    -5 -15 8 5.46 0.82
    5 15 8 4.49 0.84
    -5 15 8 4.69 0.93
    -5 15 8 5.85 0.75
    -5 15 -8 4.7 0.76
    -5 -15 9 0.18 0.6
    5 15 9 0.96 0.7
    -5 15 9 -0.47 0.78
    -5 15 9 -0.23 0.56
    -5 15 -9 0.18 0.6
    -5 -15 10 0.27 0.55
    5 15 10 -0.13 0.66
    -5 15 10 0.07 0.72
    -5 15 10 -0.22 0.53
    -5 15 -10 -0.37 0.56
    5 15 11 10.17 0.9
    -5 15 11 7.17 0.87
    -5 15 11 7.21 0.77
    -5 15 -11 7.77 0.75
    -5 -15 11 7.31 0.76
    -5 -15 12 1.42 0.45
    5 15 12 2.06 0.61
    -5 15 12 1.32 0.69
    -5 15 12 1.69 0.55
    -5 15 -12 1.25 0.48
    5 15 13 5.12 0.64
    -5 15 13 4.85 0.73
    -5 15 13 4.7 0.58
    -5 -15 13 3.72 0.57
    -5 15 -13 4.59 0.51
    -5 -15 14 4.25 0.5
    -5 16 0 0.8 0.67
    -5 -16 0 0.99 0.72
    5 16 0 1.67 0.7
    -5 -16 1 38.36 1.97
    -5 -16 -1 37.78 1.97
    5 16 -1 39.45 1.94
    5 16 1 37.73 1.94
    -5 16 -1 36.06 1.97
    -5 -16 2 16.1 1.19
    -5 -16 -2 14.43 1.13
    5 16 -2 13.25 1.06
    5 16 2 15.83 1.16
    -5 16 -2 12.91 1.12
    -5 -16 -3 16 1.14
    5 16 -3 12.55 1
    5 16 3 13.36 1.12
    -5 16 -3 13.29 1.1
    -5 -16 3 14.76 1.17
    -5 -16 -4 20.36 1.26
    5 16 4 19.33 1.31
    -5 16 4 17.05 1.25
    -5 16 -4 19.37 1.28
    -5 -16 5 3.29 0.82
    -5 -16 -5 4.17 0.71
    5 16 5 3.47 0.77
    -5 16 5 2.9 0.74
    -5 16 -5 5.31 0.77
    -5 -16 6 4.58 0.75
    -5 -16 -6 5.45 0.69
    5 16 6 5.24 0.82
    -5 16 6 5.8 0.84
    -5 16 -6 6.11 0.78
    -5 -16 7 1.3 0.64
    -5 -16 -7 0.37 0.5
    5 16 7 1.28 0.67
    -5 16 7 1.28 0.74
    -5 16 -7 -0.12 0.56
    -5 -16 8 4.84 0.72
    5 16 8 2.49 0.65
    -5 16 8 3.67 0.78
    -5 16 -8 2.56 0.6
    -5 -16 9 0.93 0.54
    5 16 9 0.57 0.59
    -5 16 9 1.72 0.69
    -5 16 -9 1.3 0.55
    5 16 10 8.32 0.78
    -5 16 10 6.04 0.82
    -5 16 -10 6.93 0.68
    -5 -16 10 7.56 0.68
    -5 -16 11 1.3 0.44
    5 16 11 0.89 0.5
    -5 16 11 1.25 0.61
    -5 16 -11 0.87 0.44
    5 16 12 18.15 1.03
    -5 16 12 18.61 1.11
    -5 -16 12 17.24 0.99
    -5 16 -12 18.16 0.95
    5 16 13 16.42 0.9
    -5 16 13 17.78 1
    -5 -16 13 15.65 0.87
    -5 -17 0 1.71 0.66
    5 17 0 0.05 0.54
    -5 -17 1 73.87 3.16
    -5 -17 -1 71.96 3.14
    5 17 -1 76.27 3.08
    5 17 1 74.72 3.11
    -5 -17 -2 35.77 1.8
    5 17 2 36.9 1.78
    -5 17 -2 34.18 1.8
    -5 -17 2 35.71 1.8
    -5 -17 -3 34.11 1.7
    5 17 3 35.16 1.72
    -5 17 -3 33.8 1.73
    -5 17 3 31.96 1.75
    -5 -17 -4 1.36 0.56
    5 17 4 1.62 0.61
    -5 17 -4 1.39 0.59
    -5 -17 -5 21.73 1.23
    5 17 5 23.5 1.31
    -5 17 5 19.82 1.27
    -5 17 -5 22.8 1.3
    -5 -17 5 22.32 1.3
    -5 -17 6 -0.05 0.55
    -5 -17 -6 -0.3 0.47
    5 17 6 0.69 0.56
    -5 17 6 0.46 0.58
    -5 17 -6 0.99 0.57
    5 17 7 21.93 1.23
    -5 17 7 21.5 1.27
    -5 17 -7 21.64 1.21
    -5 -17 7 20.28 1.19
    5 17 8 12.63 0.89
    -5 17 8 11.48 0.94
    -5 17 -8 11.56 0.86
    -5 -17 8 12.43 0.86
    -5 -17 9 5.59 0.59
    5 17 9 5 0.61
    -5 17 9 3.86 0.67
    -5 17 -9 5.66 0.59
    -5 -17 10 6.05 0.53
    5 17 10 6.28 0.61
    -5 17 10 7.02 0.71
    -5 17 -10 6.11 0.57
    5 17 11 49.91 2.06
    -5 17 11 49.12 2.13
    -5 -17 11 46.78 2.02
    -5 17 -11 53.32 2.03
    -5 -18 0 1.36 0.56
    -5 -18 -1 33 1.55
    -5 18 1 28.78 1.52
    -5 -18 1 29.32 1.53
    -5 -18 -2 53.65 2.13
    -5 18 2 48.74 2.12
    -5 -18 2 48.35 2.11
    -5 -18 -3 57.26 2.47
    5 18 3 56.36 2.42
    -5 18 3 63.2 2.54
    -5 -18 -4 108.37 4.16
    5 18 4 107.76 4.14
    -5 18 -4 103.87 4.19
    -5 18 4 109.14 4.21
    -5 18 5 1.03 0.48
    -5 -18 5 1.19 0.49
    -5 -18 -5 0.93 0.46
    5 18 5 1.38 0.49
    -5 18 -5 0.89 0.47
    5 18 6 19.4 1.01
    -5 18 -6 17.31 1.03
    -5 18 6 17.58 1.04
    -5 -18 6 19.14 1.05
    -5 -18 -6 18.92 0.96
    -5 18 7 0.3 0.4
    -5 -18 7 0.54 0.42
    5 18 7 0.5 0.41
    -5 18 7 -0.15 0.43
    -5 18 -7 0.53 0.42
    -5 18 8 1.77 0.4
    -5 -18 8 2.06 0.42
    5 18 8 1.84 0.39
    -5 18 -8 1.44 0.42
    -5 18 -9 21.17 1.02
    -5 -19 0 0.08 0.42
    -5 19 0 0.74 0.44
    -5 19 -1 15.34 0.9
    -5 19 1 15.78 0.9
    -5 -19 1 13.59 0.88
    -5 -19 -1 15.04 0.89
    -5 19 2 43.97 1.82
    -5 -19 2 40.45 1.8
    -5 -19 -2 40.5 1.79
    -5 -19 -3 6.92 0.59
    -5 19 3 5.71 0.58
    -5 19 4 15.55 0.85
    -5 -19 4 14.04 0.85
    -5 -19 -4 14.58 0.81
    -5 19 5 41.82 1.82
    -5 -19 5 46.97 1.86
    -5 19 -6 7.66 0.57
    6 0 0 30.8 1.74
    6 0 0 23.07 2.63
    6 0 -1 0.33 0.7
    6 0 1 -0.31 0.67
    6 0 -1 -0.66 1.4
    6 0 1 -0.31 1.11
    6 0 -2 17.33 1.31
    6 0 2 15.12 1.19
    6 0 -3 -0.17 0.72
    6 0 -3 0.7 1.27
    6 0 -4 31.17 1.84
    6 0 -4 23.54 2.88
    6 0 -5 -0.65 0.77
    6 0 -5 0.37 1.35
    6 0 -6 60.98 2.92
    6 0 -6 53.84 4.4
    6 0 -7 -0.49 0.89
    6 0 -7 -0.39 1.38
    6 0 -8 1.49 0.84
    6 0 -8 1.59 1.47
    -6 0 8 1.84 0.7
    6 0 -9 0.61 0.81
    6 0 -9 1.21 1.58
    -6 0 9 0.08 0.71
    -6 0 9 -0.43 0.88
    6 0 -10 22.52 1.66
    -6 0 10 20.63 1.45
    -6 0 10 23.94 1.69
    6 0 -11 0.71 0.9
    -6 0 11 0.42 0.72
    -6 0 11 -0.41 0.82
    6 0 -12 1.21 0.84
    -6 0 12 1 0.74
    -6 0 12 0.68 0.83
    6 0 -13 -0.69 0.88
    -6 0 13 0.82 0.76
    -6 0 13 -0.83 0.79
    6 0 -14 22.27 1.54
    -6 0 14 18.42 1.39
    -6 0 14 19.24 1.42
    -6 0 15 0.08 0.69
    -6 0 15 -0.15 0.67
    -6 0 16 35.07 1.86
    -6 0 17 -0.57 0.61
    -6 0 18 48.29 2.2
    -6 0 19 0.7 0.5
    -6 0 20 12.35 0.79
    6 -1 0 18.95 1.31
    6 1 0 19.81 1.4
    6 -1 0 21.68 2.43
    6 -1 -1 66.09 3.01
    6 1 -1 68.71 3.11
    6 1 1 65.93 3.04
    6 -1 -1 67.33 4.43
    6 1 -1 68.99 4.61
    6 1 1 66.58 4.49
    -6 1 -1 59.14 3.1
    6 -1 -2 1.55 0.75
    6 1 -2 2.02 0.88
    6 1 2 3.46 0.83
    -6 1 -2 3.25 0.93
    6 -1 -2 3.68 1.47
    6 1 -2 1.75 1.36
    6 1 2 2.12 1.17
    6 -1 -3 88.74 3.94
    6 1 -3 95.54 4.03
    6 1 3 89.34 3.9
    6 -1 -3 88.78 5.51
    6 1 -3 97.35 5.77
    -6 1 -3 90.13 4.03
    6 -1 -4 40.11 2.23
    6 1 -4 43.59 2.31
    6 1 4 43.5 2.2
    6 -1 -4 39.05 3.52
    6 1 -4 48.28 3.84
    -6 1 -4 44.8 2.37
    6 -1 -5 43.25 2.27
    6 1 -5 42.7 2.31
    6 1 -5 40.84 3.59
    -6 1 -5 44.99 2.38
    6 -1 -6 3.72 0.93
    6 1 -6 3 0.87
    -6 1 -6 2.45 0.93
    6 -1 -6 0.38 1.43
    6 1 -6 5.76 1.66
    6 -1 -7 29.24 1.92
    6 1 -7 37.97 2.05
    6 -1 -7 33.95 3.32
    6 1 -7 38.78 3.5
    -6 1 -7 32.57 2.01
    -6 -1 7 30.77 1.78
    6 -1 -8 2.54 0.91
    6 1 -8 5.44 1
    -6 1 -8 2.29 0.97
    6 -1 -8 3.53 1.61
    6 1 -8 0.79 1.34
    -6 1 8 3.53 0.79
    -6 -1 8 2.68 0.71
    -6 1 8 4.58 1.09
    6 -1 -9 94.58 4.32
    6 1 -9 102.49 4.4
    6 -1 -9 108.21 6.32
    -6 1 -9 98.38 4.36
    -6 1 9 100.4 4.19
    -6 -1 9 95.57 4.17
    -6 1 9 100.55 4.45
    6 -1 -10 1.61 0.89
    6 1 -10 1.13 0.89
    -6 1 -10 3.37 0.98
    6 1 -10 0.4 1.35
    -6 1 10 1.23 0.76
    -6 -1 10 1.72 0.75
    -6 1 10 3.3 1.01
    -6 -1 10 2.26 0.85
    6 -1 -11 110.3 5.02
    6 1 -11 121.88 5.08
    -6 1 -11 115.08 4.99
    -6 1 11 125.4 4.91
    -6 -1 11 119.04 4.88
    -6 1 11 114.25 5.04
    -6 -1 11 117.78 5.03
    6 -1 -12 -0.2 0.87
    6 1 -12 -0.1 0.89
    -6 1 -12 1.63 0.86
    -6 1 12 0.92 0.7
    -6 -1 12 1.24 0.75
    -6 1 12 1.5 0.88
    -6 -1 12 1.81 0.85
    6 -1 -13 120.63 5
    -6 1 -13 111.54 4.94
    -6 1 13 117.04 4.85
    -6 -1 13 118.47 4.83
    -6 1 13 119.45 4.97
    -6 -1 13 116.15 4.91
    6 -1 -14 0.92 0.85
    -6 1 -14 -0.09 0.81
    -6 1 14 0.16 0.66
    -6 -1 14 0.71 0.72
    -6 1 14 0.61 0.76
    -6 -1 14 0.98 0.76
    -6 1 -15 52.17 2.63
    -6 1 15 57.97 2.62
    -6 -1 15 56.68 2.6
    -6 1 15 52.75 2.6
    -6 -1 15 52.62 2.55
    -6 1 -16 1.74 0.79
    -6 1 16 2.32 0.7
    -6 -1 16 0.83 0.67
    -6 1 16 2.75 0.67
    -6 1 -17 35.58 1.92
    -6 1 17 38.04 1.89
    -6 -1 17 37.45 1.86
    -6 -1 -18 2.03 0.67
    -6 1 -18 1.76 0.66
    -6 1 18 2.05 0.62
    -6 -1 18 0.94 0.55
    -6 -1 -19 11.97 0.91
    -6 1 -19 12.17 0.9
    -6 1 19 12.69 0.89
    -6 -1 19 11.89 0.86
    -6 -1 -20 6.84 0.63
    -6 1 -20 6.61 0.63
    -6 -1 20 8.05 0.61
    -6 1 20 5.67 0.57
    6 2 0 60.35 2.9
    6 -2 0 61 4.15
    6 2 0 66.38 4.44
    -6 -2 0 60.66 2.77
    -6 -2 1 9.07 0.96
    6 2 -1 8.08 1.08
    6 2 1 6.49 1.01
    -6 -2 -1 7.73 1.12
    -6 2 -1 7.15 1.1
    6 -2 -1 6.27 1.54
    6 2 -1 5.28 1.63
    6 2 1 8.57 1.79
    -6 -2 2 2.41 0.81
    6 -2 -2 2.97 0.81
    6 2 -2 3.8 0.89
    6 2 2 3.61 0.8
    -6 -2 -2 3.58 1
    -6 2 -2 3.63 1.01
    6 -2 -2 3.29 1.49
    6 2 -2 2.52 1.55
    6 -2 -3 26.64 1.6
    6 2 -3 21.73 1.6
    6 2 3 24.66 1.56
    -6 -2 -3 21.41 1.65
    -6 2 -3 26.03 1.73
    6 -2 -3 25.35 2.82
    6 2 -3 25.02 2.8
    -6 -2 3 23.92 1.57
    6 -2 -4 21.79 1.59
    6 2 -4 27.57 1.75
    6 2 4 24.39 1.59
    6 2 -4 30.04 3.06
    -6 -2 -4 27.64 1.78
    -6 2 -4 28.5 1.8
    6 -2 -4 21.14 2.59
    -6 -2 4 28.7 1.72
    6 2 -5 12.73 1.24
    6 -2 -5 9.89 1.08
    6 2 5 9.64 1.03
    -6 -2 -5 8.54 1.14
    -6 2 -5 11.56 1.25
    6 -2 -5 9.08 2.02
    6 2 -5 6.86 1.96
    6 -2 -6 6.61 1.01
    6 2 -6 5.22 1.02
    6 2 6 3.28 0.78
    -6 -2 -6 4.93 1.05
    -6 2 -6 5.18 1.01
    6 -2 -6 4.48 1.74
    6 2 -6 6.96 1.8
    -6 2 6 6.03 1.13
    6 -2 -7 123.36 5.01
    6 2 -7 111.73 5.01
    6 -2 -7 108.59 6.65
    6 2 -7 118.99 6.91
    -6 -2 -7 116.35 5.01
    -6 2 -7 124.48 5.07
    -6 -2 7 116.47 4.79
    6 -2 -8 27.97 1.81
    6 2 -8 27.9 1.88
    -6 -2 -8 30.22 1.9
    -6 2 -8 31.12 1.93
    6 -2 -8 26.53 3.02
    -6 2 8 27.57 1.66
    -6 -2 8 30.36 1.69
    -6 2 8 28.37 1.98
    6 -2 -9 25.04 1.74
    6 2 -9 26.74 1.8
    -6 -2 -9 25.25 1.73
    -6 2 -9 25.88 1.77
    6 -2 -9 24.52 2.92
    -6 2 9 23.72 1.54
    -6 -2 9 23.41 1.56
    -6 2 9 28.72 1.88
    6 -2 -10 20.37 1.63
    6 2 -10 28.68 1.84
    -6 -2 -10 24.14 1.76
    -6 2 -10 25.2 1.72
    6 -2 -10 25.85 3.01
    6 2 -10 26.22 3.04
    -6 2 10 25.33 1.58
    -6 -2 10 24.89 1.59
    -6 2 10 25.75 1.77
    -6 -2 10 25.59 1.75
    6 -2 -11 8.99 1.15
    -6 -2 -11 9.44 1.19
    -6 2 11 12.14 1.13
    -6 -2 11 10.57 1.03
    -6 2 11 8.88 1.14
    -6 -2 11 11.27 1.21
    6 -2 -12 -0.29 0.85
    -6 -2 -12 0.19 0.86
    -6 2 -12 0.85 0.82
    -6 2 12 1 0.79
    -6 -2 12 -0.41 0.68
    -6 2 12 0.31 0.84
    -6 -2 12 -0.09 0.78
    6 -2 -13 6.04 1
    -6 -2 -13 7.78 1.08
    -6 2 -13 6.09 1.05
    -6 2 13 5.57 0.92
    -6 -2 13 3.56 0.84
    -6 2 13 5.92 1.01
    -6 -2 13 3.69 0.89
    6 2 -14 1.03 0.88
    -6 -2 -14 0.09 0.84
    -6 2 -14 -0.26 0.79
    -6 2 14 0.32 0.73
    -6 -2 14 1.1 0.76
    -6 2 14 0.45 0.78
    -6 -2 14 0.23 0.7
    6 2 -15 24.69 1.64
    -6 -2 -15 27.98 1.67
    -6 2 -15 23.47 1.6
    -6 2 15 27.31 1.6
    -6 -2 15 25.63 1.57
    -6 2 15 27.33 1.64
    6 2 -16 66.79 2.93
    -6 -2 -16 63.06 2.87
    -6 2 -16 61.64 2.85
    -6 2 16 62.57 2.82
    -6 -2 16 60.03 2.8
    -6 2 16 61.51 2.8
    -6 -2 -17 8.05 0.93
    -6 2 -17 6.51 0.86
    -6 2 17 7.69 0.84
    -6 -2 17 7.73 0.84
    -6 -2 -18 11.35 0.98
    -6 2 -18 11.87 0.99
    -6 2 18 12.85 0.97
    -6 -2 -19 2.21 0.6
    -6 2 -19 2.67 0.58
    -6 2 19 2.63 0.54
    -6 -2 19 3.04 0.54
    -6 -2 -20 5.32 0.54
    -6 2 -20 3.73 0.52
    -6 2 20 3.61 0.51
    -6 -2 20 4.74 0.5
    6 3 0 95.53 4.16
    6 3 0 98.17 5.81
    -6 -3 0 96.56 4.04
    -6 -3 1 6.92 0.91
    6 3 -1 9.4 1.09
    6 3 1 7.07 1.03
    -6 -3 -1 7.65 1.14
    -6 3 -1 9.38 1.18
    6 -3 -1 10.17 1.84
    6 3 -1 9.41 1.96
    6 3 1 7.83 1.87
    6 3 -2 15.33 1.35
    6 3 2 17.65 1.34
    -6 -3 -2 17.54 1.42
    -6 3 -2 15.39 1.4
    6 -3 -2 14.26 2.05
    6 3 -2 13.36 2.33
    -6 -3 2 15.84 1.26
    6 3 -3 19.89 1.57
    6 3 3 23.08 1.54
    -6 -3 -3 21.52 1.63
    -6 3 -3 24.9 1.68
    6 -3 -3 25.16 2.69
    6 3 -3 22.27 2.79
    -6 3 3 23.29 1.73
    -6 -3 3 22.9 1.52
    -6 -3 4 6.19 0.93
    6 -3 -4 4.37 0.85
    6 3 -4 3.67 0.96
    6 3 4 5.85 0.96
    -6 -3 -4 5.27 1.03
    -6 3 -4 6.05 1.01
    6 -3 -4 4.87 1.69
    6 3 -4 3.84 1.61
    -6 3 4 4.97 1.04
    6 -3 -5 61.35 2.97
    6 3 -5 68.72 3.15
    6 3 5 66.48 3.02
    6 -3 -5 63.5 4.53
    6 3 -5 59.72 4.59
    -6 -3 -5 63.53 3.09
    -6 3 -5 63.65 3.1
    -6 3 5 62.62 3.17
    -6 -3 5 64.67 3.03
    6 -3 -6 366.84 14.1
    6 3 -6 399.31 14.26
    6 3 6 371.29 14.07
    6 -3 -6 368.45 16.23
    6 3 -6 347.91 16.28
    -6 -3 -6 397.19 14.22
    -6 3 -6 387.63 14.21
    -6 3 6 375.07 14.32
    -6 -3 6 371.99 14.12
    6 -3 -7 122.4 5.13
    6 3 -7 124.74 5.22
    6 3 7 120.78 5.04
    6 -3 -7 116.34 6.9
    6 3 -7 115.07 6.93
    -6 -3 -7 123.09 5.16
    -6 3 -7 127.84 5.21
    -6 -3 7 121.98 4.97
    6 -3 -8 0.93 0.83
    6 3 -8 0.92 0.95
    6 3 8 0.94 0.69
    6 -3 -8 1.16 1.34
    -6 -3 -8 1.15 0.89
    -6 3 -8 2.43 0.89
    -6 3 8 1.23 0.64
    -6 -3 8 1.39 0.7
    6 -3 -9 0.95 0.84
    6 -3 -9 2.74 1.51
    -6 -3 -9 0.48 0.86
    -6 3 -9 0.39 0.84
    6 3 -9 2.42 1.5
    -6 3 9 0.32 0.68
    -6 -3 9 0.32 0.66
    -6 3 9 0.11 0.91
    6 -3 -10 58.52 2.91
    6 -3 -10 57.92 4.46
    6 3 -10 49.24 4.26
    -6 -3 -10 56.71 2.9
    -6 3 -10 59.36 2.92
    -6 3 10 60.04 2.8
    -6 -3 10 61.63 2.82
    -6 3 10 61.73 3.04
    6 -3 -11 1.43 0.88
    -6 -3 -11 0.28 0.9
    -6 3 -11 0.47 0.83
    -6 3 11 1.33 0.71
    -6 -3 11 0.25 0.71
    -6 3 11 1.29 0.91
    -6 -3 11 0.19 0.77
    6 -3 -12 16.67 1.36
    6 3 -12 15.11 1.47
    -6 -3 -12 16.06 1.41
    -6 3 -12 16.56 1.39
    -6 3 12 17.72 1.34
    -6 -3 12 16.01 1.32
    -6 3 12 16.83 1.45
    -6 -3 12 15.99 1.32
    6 3 -13 11.33 1.28
    -6 -3 -13 8.85 1.12
    -6 3 -13 12.56 1.19
    -6 -3 13 12.01 1.14
    -6 3 13 10.22 1.08
    -6 -3 13 11.62 1.11
    -6 3 13 11.91 1.23
    6 3 -14 0.64 0.81
    -6 -3 -14 1.41 0.84
    -6 3 -14 1.51 0.81
    -6 3 14 1.95 0.74
    -6 -3 14 0.69 0.7
    -6 3 14 2.1 0.87
    -6 -3 14 1.46 0.7
    6 3 -15 1.11 0.78
    -6 -3 -15 0.15 0.74
    -6 3 -15 -0.23 0.74
    -6 3 15 0.59 0.64
    -6 -3 15 0.07 0.63
    -6 3 15 0.25 0.72
    6 3 -16 36.64 1.95
    -6 -3 -16 34.37 1.9
    -6 3 -16 33.15 1.89
    -6 3 16 37.4 1.89
    -6 -3 16 38.99 1.91
    -6 -3 -17 6.08 0.81
    -6 3 -17 5.96 0.82
    -6 3 17 3.22 0.69
    -6 -3 17 5.47 0.76
[truncated: 70,632 more chars]
